# Supplementary material for: Genetics and Nutrition Drive the Gut Microbiota Succession and Host-Transcriptome Interactions through the Gilthead Sea Bream (Sparus aurata) Production Cycle
Source: Biology (Basel). 2022 Nov 30;11(12):1744. doi: 10.3390/biology11121744 (PMC9774573; doi:10.3390/biology11121744)
Supplement: Supplementary file 1 [file biology-11-01744-s001.zip]

Archive with 12 entries (12 files):
- Supplementary Figure S1.jpg
- Supplementary Figure S2.jpg
- Supplementary Figure S3.jpg
- Supplementary Figure S4.jpg
- Supplementary Table S1.pdf
- Supplementary Table S2.xlsx
- Supplementary Table S3.xlsx
- Supplementary Table S4.pdf
- Supplementary Table S5.pdf
- Supplementary Table S6.xlsx
- Supplementary Table S7.pdf
- Supplementary Table S8.xlsx
