# Supplementary material for: Genetics and Nutrition Drive the Gut Microbiota Succession and Host-Transcriptome Interactions through the Gilthead Sea Bream (Sparus aurata) Production Cycle
Source: Biology (Basel). 2022 Nov 30;11(12):1744. doi: 10.3390/biology11121744 (PMC9774573; doi:10.3390/biology11121744)
Supplement: Supplementary file 1 [file biology-11-01744-s001.zip › Supplementary Table S2.xlsx]

## Sheet: Supplementary Table 2A
Supplementary Table S2A. List of VIP ≥ 1 of the PLS-DA presented in the Figure 2A and its correspondent VIP value. Cells shaded in yellow highlight OTUs detected as VIP after component 1 (season effect); cells shaded in blue highlight OTUs detected as VIP after component 2 (age effect).
OTU	VIP value
d:Bacteria,p:Proteobacteria,c:Gammaproteobacteria,o:Vibrionales,f:Vibrionaceae,g:Vibrio_OTU60	2.86901
d:Bacteria,p:Planctomycetes,c:Phycisphaerae,o:Phycisphaerales,f:Phycisphaeraceae,g:Phycisphaera	2.76753
d:Bacteria,p:Actinobacteria,c:Actinobacteria,o:Actinomycetales,f:Propionibacteriaceae,g:Propionibacterium_OTU4	2.75744
d:Bacteria,p:Proteobacteria,c:Gammaproteobacteria,o:Pseudomonadales,f:Moraxellaceae,g:Acinetobacter_OTU8	2.66635
d:Bacteria,p:Proteobacteria,c:Gammaproteobacteria,o:Vibrionales,f:Vibrionaceae,g:Photobacterium_OTU16	2.61646
d:Bacteria,p:Proteobacteria,c:Alphaproteobacteria,o:Rhodospirillales,g:Elioraea	2.52596
d:Bacteria,p:Proteobacteria,c:Gammaproteobacteria,o:Vibrionales,f:Vibrionaceae,g:Vibrio_OTU8	2.52237
d:Bacteria,p:Proteobacteria,c:Betaproteobacteria,o:Burkholderiales,f:Alcaligenaceae	2.50618
d:Bacteria,p:Proteobacteria,c:Betaproteobacteria,o:Burkholderiales,f:Burkholderiales_incertae_sedis,g:Aquabacterium_OTU2	2.41297
d:Bacteria,p:Proteobacteria,c:Betaproteobacteria,o:Burkholderiales,f:Burkholderiales_incertae_sedis,g:Aquabacterium_OTU1	2.39739
d:Bacteria,p:Proteobacteria,c:Gammaproteobacteria,o:Vibrionales,f:Vibrionaceae,g:Vibrio_OTU41	2.39122
d:Bacteria,p:Proteobacteria,c:Gammaproteobacteria,o:Pseudomonadales,f:Moraxellaceae,g:Acinetobacter_OTU20	2.37824
d:Bacteria,p:Proteobacteria,c:Alphaproteobacteria	2.30906
d:Bacteria,p:Proteobacteria,c:Gammaproteobacteria,o:Vibrionales,f:Vibrionaceae,g:Photobacterium_OTU14	2.30175
d:Bacteria,p:Firmicutes,c:Clostridia,o:Clostridiales,f:Clostridiaceae,g:Proteiniclasticum	2.29328
d:Bacteria,p:Actinobacteria,c:Actinobacteria,o:Actinomycetales,f:Propionibacteriaceae,g:Propionibacterium_OTU2	2.23531
d:Bacteria,p:Proteobacteria,c:Betaproteobacteria,o:Burkholderiales,f:Burkholderiales_incertae_sedis,g:Piscinibacter_OTU1	2.19793
d:Bacteria,p:Proteobacteria,c:Gammaproteobacteria,o:Vibrionales,f:Vibrionaceae,g:Lucibacterium_OTU2	2.06544
d:Bacteria,p:Proteobacteria,c:Alphaproteobacteria,f:SAR11,g:Candidatus_Pelagibacter	2.0253
d:Bacteria,p:Proteobacteria,c:Betaproteobacteria,o:Burkholderiales,f:Comamonadaceae,g:Acidovorax_OTU2	1.99991
d:Bacteria,p:Acidobacteria	1.98212
d:Bacteria,p:Fusobacteria,c:Fusobacteriia,o:Fusobacteriales,f:Fusobacteriaceae,g:Cetobacterium_OTU2	1.955
d:Bacteria,p:Proteobacteria,c:Gammaproteobacteria,o:Enterobacteriales,f:Enterobacteriaceae,g:Klebsiella_OTU2	1.92965
d:Bacteria,p:Bacteroidetes	1.91152
d:Bacteria,p:Proteobacteria,c:Alphaproteobacteria,o:Caulobacterales,f:Caulobacteraceae,g:Phenylobacterium_OTU2	1.87038
d:Bacteria,p:Proteobacteria,c:Betaproteobacteria,o:Burkholderiales,f:Comamonadaceae,g:Acidovorax_OTU1	1.8541
d:Bacteria,p:Calditrichaeota,c:Calditrichae,o:Calditrichales,f:Calditrichaceae,g:Chaldithrix	1.82947
d:Bacteria,p:Candidatus_Saccharibacteria	1.80282
d:Bacteria,p:Proteobacteria,c:Gammaproteobacteria,o:Vibrionales,f:Vibrionaceae,g:Vibrio_OTU19	1.78206
d:Bacteria,p:Proteobacteria,c:Gammaproteobacteria,o:Pseudomonadales,f:Pseudomonadaceae,g:Pseudomonas_OTU50	1.77676
d:Bacteria,p:Proteobacteria,c:Gammaproteobacteria,o:Vibrionales,f:Vibrionaceae,g:Photobacterium_OTU4	1.77666
d:Bacteria,p:Firmicutes,c:Bacilli,o:Lactobacillales,f:Streptococcaceae,g:Streptococcus_OTU10	1.75769
d:Bacteria,p:Proteobacteria,c:Gammaproteobacteria,o:Vibrionales,f:Vibrionaceae,g:Enterovibrio_OTU4	1.75337
d:Bacteria,p:Proteobacteria,c:Alphaproteobacteria,o:Sphingomonadales,f:Sphingomonadaceae,g:Sphingomonas_OTU2	1.67253
d:Bacteria,p:Proteobacteria,c:Alphaproteobacteria,o:Rhizobiales,f:Xanthobacteraceae,g:Xanthobacter_OTU1	1.67131
d:Bacteria,p:Proteobacteria,c:Betaproteobacteria,o:Burkholderiales	1.66967
d:Bacteria,p:Proteobacteria,c:Gammaproteobacteria,o:Pseudomonadales,f:Moraxellaceae,g:Acinetobacter_OTU10	1.6624
d:Bacteria,p:Chlamydiae,c:Chlamydiia,o:Chlamydiales,f:Parachlamydiaceae,g:Neochlamydia	1.63222
d:Bacteria,p:Proteobacteria,c:Gammaproteobacteria,o:Vibrionales,f:Vibrionaceae,g:Vibrio_OTU62	1.62005
d:Bacteria,p:Aquificae,c:Aquificae,o:Aquificales,f:Aquificaceae	1.60602
d:Bacteria,p:Proteobacteria,c:Gammaproteobacteria,o:Vibrionales,f:Vibrionaceae,g:Vibrio_OTU14	1.60241
d:Bacteria,p:Firmicutes,c:Clostridia,o:Clostridiales,f:Clostridiaceae_1,g:Clostridium_sensu_stricto_OTU10	1.59273
d:Bacteria,p:Proteobacteria,c:Betaproteobacteria,o:Burkholderiales,f:Burkholderiaceae,g:Ralstonia_OTU2	1.58101
d:Bacteria,p:Firmicutes,c:Bacilli,o:Lactobacillales,f:Lactobacillaceae,g:Lactobacillus_OTU10	1.56452
d:Bacteria,p:Planctomycetes,c:Planctomycetia,o:Planctomycetales,f:Planctomycetaceae,g:Aquisphaera	1.56389
d:Bacteria,p:Armatimonadetes,c:Armatimonadia,o:Armatimonadales,f:Armatimonadaceae,g:Armatimonas/Armatimonadetes_gp1	1.56352
d:Bacteria,p:Armatimonadetes,g:Armatimonadetes_gp7	1.56071
d:Bacteria,p:Proteobacteria,c:Gammaproteobacteria,o:Enterobacteriales,f:Enterobacteriaceae,g:Erwinia_OTU2	1.53125
d:Bacteria,p:Firmicutes,c:Bacilli,o:Bacillales,f:Bacillaceae_1,g:Bacillus_OTU6	1.52558
d:Archaea	1.50425
d:Bacteria,p:Verrucomicrobia,c:Opitutae	1.45692
d:Bacteria,p:Aquificae,c:Aquificae,o:Aquificales,f:Hydrogenothermaceae,g:Persephonella	1.45419
d:Bacteria,p:Proteobacteria,c:Gammaproteobacteria,o:Aeromonadales,f:Aeromonadaceae	1.44486
d:Bacteria,p:Proteobacteria,c:Gammaproteobacteria,o:Enterobacteriales,f:Enterobacteriaceae,g:Ewingella	1.44484
d:Bacteria,p:Proteobacteria,c:Gammaproteobacteria,o:Pseudomonadales,f:Moraxellaceae,g:Acinetobacter_OTU1	1.4416
d:Bacteria,p:Proteobacteria,c:Alphaproteobacteria,o:Caulobacterales,f:Caulobacteraceae,g:Asticcacaulis	1.43725
d:Bacteria,p:Proteobacteria,c:Gammaproteobacteria,o:Enterobacteriales,f:Enterobacteriaceae,g:Enterobacter_OTU3	1.43618
d:Bacteria,p:Proteobacteria,c:Gammaproteobacteria,o:Vibrionales,f:Vibrionaceae,g:Vibrio_OTU15	1.42281
d:Archaea,p:Crenarchaeota,c:Thermoprotei,o:Thermoproteales,f:Thermoproteaceae,g:Pyrobaculum_OTU3	1.41914
d:Bacteria,p:Proteobacteria,c:Gammaproteobacteria,o:Pseudomonadales,f:Moraxellaceae,g:Acinetobacter_OTU2	1.40747
d:Bacteria,p:Proteobacteria,c:Gammaproteobacteria,o:Vibrionales,f:Vibrionaceae,g:Photobacterium_OTU9	1.3953
d:Archaea,p:Pacearchaeota,g:Pacearchaeota_Incertae_Sedis_AR13	1.39006
d:Bacteria,p:Proteobacteria,c:Betaproteobacteria,o:Rhodocyclales,f:Rhodocyclaceae,g:Zoogloea_OTU1	1.38942
d:Bacteria,p:Firmicutes,c:Clostridia,o:Thermoanaerobacterales,f:Thermoanaerobacteraceae,g:Carboxydothermus	1.38709
d:Bacteria,p:Firmicutes,c:Bacilli,o:Bacillales,f:Staphylococcaceae,g:Staphylococcus_OTU15	1.37808
d:Bacteria,p:Firmicutes,c:Bacilli,o:Bacillales,f:Staphylococcaceae,g:Staphylococcus_OTU14	1.37121
d:Bacteria,p:Firmicutes,c:Clostridia	1.36689
d:Bacteria,p:Proteobacteria,c:Gammaproteobacteria,o:Vibrionales,f:Vibrionaceae,g:Enterovibrio_OTU2	1.33649
d:Bacteria,p:Firmicutes,c:Bacilli,o:Bacillales,f:Alicyclobacillaceae	1.3364
d:Bacteria,p:Planctomycetes,c:Planctomycetia,o:Planctomycetales,f:Planctomycetaceae,g:Thermogutta_OTU1	1.33374
d:Bacteria,p:Firmicutes,c:Bacilli,o:Bacillales,f:Bacillaceae,g:Bacillus_OTU2	1.33284
d:Bacteria,p:Proteobacteria,c:Gammaproteobacteria,o:Vibrionales,f:Vibrionaceae,g:Vibrio_OTU33	1.32727
d:Bacteria,p:Proteobacteria,c:Gammaproteobacteria,o:Pseudomonadales,f:Pseudomonadaceae,g:Pseudomonas_OTU58	1.3228
d:Bacteria,p:Proteobacteria,c:Alphaproteobacteria,o:Rhodospirillales,f:Rhodospirillaceae,g:Oceanibaculum	1.32259
d:Bacteria,p:Proteobacteria,c:Gammaproteobacteria,o:Vibrionales,f:Vibrionaceae,g:Photobacterium_OTU10	1.31789
d:Bacteria,p:Verrucomicrobia,c:Verrucomicrobiae,o:Verrucomicrobiales,f:Verrucomicrobiaceae,g:Luteolibacter_OTU3	1.31271
d:Bacteria,p:Armatimonadetes,c:Chthonomonadetes,o:Chthonomonadales,f:Chthonomonadaceae,g:Chthonomonas/Armatimonadetes_gp3	1.30276
d:Bacteria,p:Proteobacteria,c:Gammaproteobacteria,o:Pseudomonadales,f:Moraxellaceae,g:Enhydrobacter_OTU2	1.30102
d:Bacteria,p:Actinobacteria,c:Actinobacteria,o:Bifidobacteriales,f:Bifidobacteriaceae,g:Bifidobacterium_OTU3	1.30029
d:Bacteria,p:Proteobacteria,c:Gammaproteobacteria,o:Oceanospirillales,f:Oceanospirillales_incertae_sedis,g:Salicola_OTU1	1.29921
d:Bacteria,p:Firmicutes,c:Bacilli,o:Bacillales,f:Staphylococcaceae,g:Staphylococcus_OTU28	1.29626
d:Bacteria,p:Proteobacteria,c:Gammaproteobacteria,o:Vibrionales,f:Vibrionaceae,g:Vibrio_OTU53	1.29031
d:Bacteria,p:Firmicutes,c:Bacilli,o:Bacillales,f:Staphylococcaceae,g:Staphylococcus_OTU10	1.28322
d:Archaea,p:Crenarchaeota,c:Thermoprotei	1.27803
d:Bacteria,p:Actinobacteria,c:Actinobacteria,o:Actinomycetales,f:Micrococcaceae,g:Renibacterium_OTU2	1.26806
d:Archaea,p:Nanohaloarchaeota,g:Candidatus_Nanosalina	1.26615
d:Bacteria,p:Firmicutes,c:Bacilli,o:Lactobacillales,f:Streptococcaceae,g:Streptococcus_OTU3	1.26528
d:Bacteria,p:Proteobacteria,c:Betaproteobacteria,o:Burkholderiales,f:Comamonadaceae,g:Diaphorobacter_OTU2	1.26182
d:Bacteria,p:Proteobacteria,c:Alphaproteobacteria,o:Sphingomonadales,f:Sphingomonadaceae,g:Sphingomonas_OTU10	1.25593
d:Bacteria,p:Actinobacteria,c:Actinobacteria,o:Actinomycetales,f:Micrococcaceae,g:Arthrobacter_OTU10	1.25054
d:Bacteria,p:Proteobacteria,c:Gammaproteobacteria,o:Enterobacteriales,f:Enterobacteriaceae,g:Serratia_OTU2	1.22997
d:Bacteria,p:Cyanobacteria/Chloroplast,c:Chloroplast	1.21615
d:Bacteria,p:Proteobacteria,c:Gammaproteobacteria,o:Vibrionales,f:Vibrionaceae,g:Vibrio_OTU32	1.21004
d:Bacteria,p:Proteobacteria,c:Betaproteobacteria,o:Burkholderiales,f:Burkholderiaceae,g:Ralstonia_OTU7	1.20697
d:Bacteria,p:Firmicutes,c:Bacilli,o:Bacillales	1.20672
d:Bacteria,p:Cyanobacteria/Chloroplast,c:Cyanobacteria,f:Family_I,g:GpI	1.20481
d:Bacteria,p:Firmicutes,c:Bacilli,o:Lactobacillales,f:Streptococcaceae,g:Streptococcus_OTU6	1.19605
d:Bacteria,p:Bacteroidetes,c:Flavobacteriia,o:Flavobacteriales,f:Flavobacteriaceae,g:Flavobacterium_OTU3	1.17682
d:Bacteria,p:Firmicutes,c:Clostridia,o:Clostridiales,f:Lachnospiraceae,g:Acetatifactor	1.17265
d:Bacteria,p:Proteobacteria,c:Betaproteobacteria,o:Neisseriales,f:Neisseriaceae,g:Eikenella	1.16983
d:Bacteria,p:Proteobacteria,c:Betaproteobacteria,o:Burkholderiales,f:Oxalobacteraceae,g:Massilia_OTU6	1.168
d:Bacteria,p:Actinobacteria,c:Actinobacteria,o:Actinomycetales,f:Micrococcaceae,g:Arthrobacter_OTU1	1.16234
d:Bacteria,p:Proteobacteria,c:Betaproteobacteria,o:Burkholderiales,f:Alcaligenaceae,g:Azohydromonas	1.15359
d:Bacteria,p:Aquificae,c:Aquificae,o:Aquificales,f:Hydrogenothermaceae,g:Hydrogenothermus	1.15267
d:Bacteria,p:Proteobacteria,c:Alphaproteobacteria,o:Caulobacterales,f:Caulobacteraceae,g:Phenylobacterium_OTU3	1.15077
d:Bacteria,p:Proteobacteria,c:Gammaproteobacteria,o:Aeromonadales	1.14663
d:Bacteria,p:Aquificae,c:Aquificae,o:Aquificales,f:Hydrogenothermaceae,g:Venenivibrio	1.12627
d:Bacteria,p:Planctomycetes,c:Planctomycetia,o:Planctomycetales,f:Planctomycetaceae,g:Rubinisphaera	1.11995
d:Bacteria,p:Poribacteria,g:Poribacteria_genera_incertae_sedis	1.11505
d:Bacteria,p:Proteobacteria,c:Alphaproteobacteria,o:Rhizobiales,f:Methylobacteriaceae,g:Methylobacterium_OTU10	1.11407
d:Bacteria,p:Firmicutes,c:Bacilli,o:Bacillales,f:Bacillales_Incertae_Sedis_XII,g:Exiguobacterium_OTU1	1.1078
d:Bacteria,p:Proteobacteria,c:Gammaproteobacteria,o:Vibrionales,f:Vibrionaceae,g:Vibrio_OTU31	1.10027
d:Bacteria,p:Bacteroidetes,c:Flavobacteriia,o:Flavobacteriales,f:Flavobacteriaceae,g:Flavobacterium_OTU2	1.09503
d:Bacteria,p:Actinobacteria,c:Actinobacteria,o:Bifidobacteriales,f:Bifidobacteriaceae,g:Bifidobacterium_OTU9	1.08971
d:Bacteria,p:Actinobacteria,c:Actinobacteria,o:Actinomycetales,f:Actinomycetaceae	1.08865
d:Bacteria,p:Actinobacteria,c:Actinobacteria,o:Actinomycetales,f:Micrococcaceae,g:Micrococcus_OTU2	1.08783
d:Bacteria,p:Aquificae,c:Aquificae,o:Aquificales,f:Aquificaceae,g:Hydrogenivirga_OTU2	1.0855
d:Bacteria,p:Firmicutes,c:Bacilli,o:Bacillales,f:Bacillaceae_1,g:Anoxybacillus_OTU1	1.08323
d:Bacteria,p:Proteobacteria,c:Gammaproteobacteria,o:Enterobacteriales,f:Enterobacteriaceae,g:Escherichia/Shigella_OTU2	1.08229
d:Bacteria,p:Proteobacteria,c:Gammaproteobacteria,o:Vibrionales,f:Vibrionaceae,g:Vibrio_OTU59	1.08015
d:Bacteria,p:Cyanobacteria/Chloroplast,c:Chloroplast,f:Chloroplast,g:Bacillariophyta	1.07859
d:Bacteria,p:Firmicutes,c:Bacilli,o:Lactobacillales,f:Carnobacteriaceae,g:Trichococcus	1.06483
d:Bacteria,p:Proteobacteria,c:Gammaproteobacteria,o:Vibrionales,f:Vibrionaceae,g:Aliivibrio_OTU1	1.06001
d:Bacteria,p:Firmicutes,c:Bacilli,o:Lactobacillales,f:Lactobacillaceae,g:Lactobacillus_OTU6	1.05967
d:Bacteria,p:Proteobacteria,c:Gammaproteobacteria,o:Vibrionales,f:Vibrionaceae,g:Vibrio_OTU47	1.05945
d:Bacteria,p:Actinobacteria,c:Actinobacteria,o:Actinomycetales,f:Micrococcaceae,g:Arthrobacter_OTU14	1.05629
d:Bacteria,p:Tenericutes,c:Mollicutes,o:Acholeplasmatales,f:Acholeplasmataceae,g:Acholeplasma	1.05424
d:Bacteria,p:Actinobacteria,c:Actinobacteria,o:Actinomycetales,f:Micrococcaceae,g:Micrococcus_OTU7	1.05096
d:Bacteria,p:Proteobacteria,c:Gammaproteobacteria,o:Xanthomonadales,f:Xanthomonadaceae,g:Arenimonas_OTU2	1.04903
d:Archaea,p:Crenarchaeota,c:Thermoprotei,o:Thermoproteales,f:Thermoproteaceae,g:Pyrobaculum_OTU1	1.04769
d:Bacteria,p:Proteobacteria,c:Alphaproteobacteria,o:Rhodobacterales,f:Rhodobacteraceae,g:Paracoccus_OTU2	1.04695
d:Bacteria,p:Proteobacteria,c:Gammaproteobacteria,o:Vibrionales,f:Vibrionaceae,g:Photobacterium_OTU15	1.04684
d:Bacteria,p:Cyanobacteria/Chloroplast,c:Cyanobacteria,f:Family_VII,g:GpVII_OTU1	1.04168
d:Bacteria,p:Proteobacteria,c:Gammaproteobacteria,o:Vibrionales,f:Vibrionaceae,g:Vibrio_OTU4	1.04018
d:Bacteria,p:Actinobacteria,c:Actinobacteria,o:Bifidobacteriales,f:Bifidobacteriaceae	1.039
d:Bacteria,p:Proteobacteria,c:Gammaproteobacteria,o:Vibrionales,f:Vibrionaceae,g:Grimontia_OTU3	1.03848
d:Bacteria,p:Cyanobacteria/Chloroplast,c:Cyanobacteria	1.03109
d:Bacteria,p:Firmicutes,c:Negativicutes,o:Selenomonadales,f:Veillonellaceae,g:Megasphaera_OTU2	1.02698
d:Bacteria,p:Firmicutes,c:Clostridia,o:Clostridiales,f:Peptoniphilaceae,g:Peptoniphilus_OTU3	1.02183
d:Bacteria,p:Actinobacteria,c:Actinobacteria,o:Actinomycetales,f:Actinomycetaceae,g:Actinomyces_OTU5	1.02135
d:Bacteria,p:Thermotogae,c:Thermotogae	1.01259
d:Bacteria,p:Proteobacteria,c:Betaproteobacteria,o:Burkholderiales,f:Comamonadaceae,g:Acidovorax_OTU5	1.01088
d:Bacteria,p:Firmicutes,c:Bacilli,o:Lactobacillales,f:Lactobacillaceae,g:Lactobacillus_OTU2	1.00909
d:Bacteria,p:Proteobacteria,c:Alphaproteobacteria,o:Rhizobiales,f:Aurantimonadaceae,g:Aureimonas	1.00777
d:Bacteria,p:Proteobacteria,c:Alphaproteobacteria,o:Rhodobacterales,f:Rhodobacteraceae,g:Aestuariivita	1.00642
d:Bacteria,p:Verrucomicrobia,c:Spartobacteria,g:Xiphinematobacter	1.00522
d:Bacteria,p:Proteobacteria,c:Gammaproteobacteria,o:Oceanospirillales,f:Halomonadaceae,g:Chromohalobacter_OTU1	1.00471
d:Bacteria,p:Firmicutes,c:Erysipelotrichia,o:Erysipelotrichales,f:Erysipelotrichaceae,g:Clostridium_XVIII_OTU1	1.00435
d:Bacteria,p:Proteobacteria,c:Gammaproteobacteria,o:Enterobacteriales,f:Enterobacteriaceae,g:Enterobacter_OTU2	1.00169
d:Bacteria,p:Actinobacteria,c:Actinobacteria,o:Actinomycetales,f:Intrasporangiaceae,g:Ornithinibacter	1

## Sheet: Supplementary Table 2B
Supplementary Table S2B. List of VIP ≥ 1 of the PLS-DA presented in the Figure 3A and its correspondent VIP value.
OTU	VIP value
d:Bacteria,p:Proteobacteria,c:Gammaproteobacteria,o:Vibrionales,f:Vibrionaceae,g:Vibrio_OTU48	2.53416
d:Bacteria,p:Proteobacteria,c:Gammaproteobacteria,o:Vibrionales,f:Vibrionaceae,g:Vibrio_OTU55	2.509
d:Bacteria,p:Proteobacteria,c:Gammaproteobacteria,o:Vibrionales,f:Vibrionaceae,g:Vibrio_OTU27	2.38561
d:Bacteria,p:Proteobacteria,c:Gammaproteobacteria,o:Vibrionales,f:Vibrionaceae,g:Enterovibrio_OTU5	2.27205
d:Bacteria,p:Proteobacteria,c:Gammaproteobacteria,o:Pseudomonadales,f:Moraxellaceae,g:Psychrobacter_OTU2	2.08962
d:Bacteria,p:Proteobacteria,c:Alphaproteobacteria,o:Rhizobiales,f:Bradyrhizobiaceae,g:Bradyrhizobium_OTU8	2.07042
d:Bacteria,p:Proteobacteria,c:Gammaproteobacteria,o:Vibrionales,f:Vibrionaceae,g:Vibrio_OTU67	2.06462
d:Bacteria,p:Proteobacteria,c:Gammaproteobacteria,o:Vibrionales,f:Vibrionaceae,g:Vibrio_OTU21	2.00149
d:Bacteria,p:Proteobacteria,c:Alphaproteobacteria,o:Rhizobiales,f:Bradyrhizobiaceae,g:Bradyrhizobium_OTU5	1.97265
d:Bacteria,p:Proteobacteria,c:Gammaproteobacteria	1.96887
d:Bacteria,p:Proteobacteria,c:Gammaproteobacteria,o:Alteromonadales,f:Colwelliaceae,g:Thalassotalea	1.87973
d:Bacteria,p:Proteobacteria,c:Gammaproteobacteria,o:Vibrionales,f:Vibrionaceae,g:Enterovibrio_OTU3	1.87877
d:Bacteria,p:Proteobacteria,c:Gammaproteobacteria,o:Vibrionales,f:Vibrionaceae,g:Enterovibrio_OTU2	1.87499
d:Bacteria,p:Proteobacteria,c:Alphaproteobacteria,o:Rhodospirillales,f:Rhodospirillaceae,g:Skermanella_OTU2	1.85812
d:Bacteria,p:Proteobacteria,c:Alphaproteobacteria,o:Rhizobiales,f:Bradyrhizobiaceae,g:Rhodopseudomonas_OTU3	1.84119
d:Bacteria,p:Proteobacteria,c:Gammaproteobacteria,o:Vibrionales,f:Vibrionaceae,g:Photobacterium_OTU19	1.81077
d:Bacteria,p:Proteobacteria,c:Alphaproteobacteria,o:Rhizobiales	1.734
d:Bacteria,p:Proteobacteria,c:Gammaproteobacteria,o:Pasteurellales,f:Pasteurellaceae,g:Haemophilus_OTU2	1.72793
d:Bacteria,p:Proteobacteria,c:Gammaproteobacteria,o:Vibrionales,f:Vibrionaceae,g:Vibrio_OTU22	1.71676
d:Bacteria,p:Proteobacteria,c:Gammaproteobacteria,o:Pseudomonadales,f:Moraxellaceae,g:Psychrobacter_OTU7	1.69834
d:Bacteria,p:Proteobacteria,c:Alphaproteobacteria,o:Rhodospirillales,g:Reyranella_OTU2	1.68589
d:Bacteria,p:Proteobacteria,c:Betaproteobacteria,o:Burkholderiales,f:Alcaligenaceae,g:Achromobacter_OTU2	1.65545
d:Bacteria,p:Proteobacteria,c:Betaproteobacteria,o:Burkholderiales	1.64586
d:Bacteria,p:Firmicutes,c:Bacilli,o:Lactobacillales	1.63292
d:Bacteria,p:Proteobacteria,c:Alphaproteobacteria,o:Caulobacterales,f:Caulobacteraceae,g:Caulobacter_OTU2	1.61668
d:Bacteria,p:Proteobacteria,c:Gammaproteobacteria,o:Vibrionales,f:Vibrionaceae,g:Photobacterium_OTU3	1.61641
d:Bacteria,p:Bacteroidetes,c:Flavobacteriia,o:Flavobacteriales,f:Flavobacteriaceae,g:Elizabethkingia_OTU2	1.58764
d:Bacteria,p:Proteobacteria,c:Gammaproteobacteria,o:Vibrionales,f:Vibrionaceae,g:Vibrio_OTU5	1.58358
d:Bacteria,p:Proteobacteria,c:Gammaproteobacteria,o:Vibrionales,f:Vibrionaceae,g:Vibrio_OTU31	1.57929
d:Bacteria,p:Proteobacteria,c:Betaproteobacteria,o:Burkholderiales,f:Alcaligenaceae,g:Achromobacter_OTU1	1.57539
d:Bacteria,p:Proteobacteria,c:Gammaproteobacteria,o:Vibrionales,f:Vibrionaceae,g:Vibrio_OTU56	1.54874
d:Bacteria,p:Proteobacteria,c:Gammaproteobacteria,o:Oceanospirillales,f:Oceanospirillaceae,g:Litoribacillus	1.54424
d:Bacteria,p:Proteobacteria,c:Alphaproteobacteria,o:Rhizobiales,f:Phyllobacteriaceae,g:Mesorhizobium_OTU4	1.5441
d:Bacteria,p:Proteobacteria,c:Betaproteobacteria,o:Burkholderiales,f:Alcaligenaceae,g:Bordetella_OTU2	1.51927
d:Bacteria,p:Proteobacteria,c:Alphaproteobacteria	1.50688
d:Bacteria,p:Proteobacteria,c:Gammaproteobacteria,o:Vibrionales,f:Vibrionaceae,g:Vibrio_OTU24	1.50201
d:Bacteria,p:Proteobacteria,c:Betaproteobacteria,o:Burkholderiales,f:Alcaligenaceae,g:Achromobacter_OTU4	1.49142
d:Bacteria,p:Proteobacteria,c:Alphaproteobacteria,o:Rhizobiales,f:Bradyrhizobiaceae	1.48376
d:Bacteria,p:Proteobacteria,c:Alphaproteobacteria,o:Rhodobacterales,f:Rhodobacteraceae,g:Ruegeria_OTU2	1.48137
d:Bacteria,p:Proteobacteria,c:Gammaproteobacteria,o:Pseudomonadales,f:Moraxellaceae,g:Psychrobacter_OTU5	1.47822
d:Bacteria,p:Proteobacteria,c:Gammaproteobacteria,o:Vibrionales,f:Vibrionaceae,g:Vibrio_OTU23	1.46696
d:Bacteria,p:Bacteroidetes,c:Flavobacteriia,o:Flavobacteriales,f:Flavobacteriaceae,g:Elizabethkingia_OTU4	1.4613
d:Bacteria,p:Proteobacteria,c:Alphaproteobacteria,o:Rhizobiales,f:Phyllobacteriaceae,g:Mesorhizobium_OTU2	1.45405
d:Bacteria,p:Firmicutes,c:Bacilli,o:Lactobacillales,f:Leuconostocaceae,g:Leuconostoc_OTU2	1.40873
d:Bacteria,p:Bacteroidetes,c:Flavobacteriia,o:Flavobacteriales,f:Flavobacteriaceae,g:Elizabethkingia_OTU1	1.39051
d:Bacteria,p:Proteobacteria,c:Gammaproteobacteria,o:Enterobacteriales,f:Enterobacteriaceae,g:Yersinia_OTU1	1.39015
d:Bacteria,p:Proteobacteria,c:Gammaproteobacteria,o:Pseudomonadales,f:Pseudomonadaceae,g:Pseudomonas_OTU38	1.38745
d:Bacteria,p:Proteobacteria,c:Gammaproteobacteria,o:Pseudomonadales,f:Pseudomonadaceae,g:Pseudomonas_OTU30	1.36546
d:Bacteria,p:Proteobacteria,c:Gammaproteobacteria,o:Vibrionales,f:Vibrionaceae,g:Vibrio_OTU9	1.33372
d:Bacteria,p:Proteobacteria,c:Betaproteobacteria,o:Burkholderiales,f:Alcaligenaceae,g:Achromobacter_OTU6	1.32427
d:Bacteria,p:Bacteroidetes,c:Flavobacteriia,o:Flavobacteriales,f:Flavobacteriaceae,g:Tenacibaculum_OTU4	1.31186
d:Bacteria,p:Proteobacteria,c:Gammaproteobacteria,o:Vibrionales,f:Vibrionaceae,g:Vibrio_OTU1	1.29811
d:Bacteria,p:Proteobacteria,c:Gammaproteobacteria,o:Enterobacteriales,f:Enterobacteriaceae,g:Samsonia	1.29328
d:Bacteria,p:Proteobacteria,c:Alphaproteobacteria,o:Caulobacterales,f:Caulobacteraceae,g:Brevundimonas_OTU9	1.28806
d:Bacteria,p:Proteobacteria,c:Gammaproteobacteria,o:Vibrionales,f:Vibrionaceae,g:Vibrio_OTU18	1.28587
d:Bacteria,p:Proteobacteria,c:Alphaproteobacteria,o:Rhizobiales,f:Phyllobacteriaceae,g:Aminobacter_OTU2	1.28315
d:Bacteria,p:Firmicutes,c:Bacilli,o:Bacillales,f:Staphylococcaceae,g:Staphylococcus_OTU26	1.27085
d:Bacteria,p:Proteobacteria,c:Gammaproteobacteria,o:Vibrionales,f:Vibrionaceae	1.2692
d:Bacteria,p:Proteobacteria,c:Gammaproteobacteria,o:Enterobacteriales,f:Enterobacteriaceae,g:Serratia_OTU3	1.26631
d:Bacteria,p:Proteobacteria,c:Gammaproteobacteria,o:Enterobacteriales,f:Enterobacteriaceae,g:Serratia,s:Serratia_marcescens_subsp._sakuensis	1.26574
d:Bacteria,p:Firmicutes,c:Clostridia,o:Clostridiales,f:Clostridiaceae_1,g:Clostridium_sensu_stricto_OTU11	1.2641
d:Bacteria,p:Proteobacteria,c:Gammaproteobacteria,o:Pseudomonadales,f:Pseudomonadaceae,g:Pseudomonas_OTU51	1.25915
d:Bacteria,p:Proteobacteria,c:Alphaproteobacteria,o:Rhodobacterales,f:Rhodobacteraceae,g:Planktotalea	1.25288
d:Bacteria,p:Proteobacteria,c:Alphaproteobacteria,o:Caulobacterales,f:Caulobacteraceae,g:Brevundimonas_OTU11	1.25068
d:Bacteria,p:Firmicutes,c:Bacilli,o:Bacillales,f:Bacillales_Incertae_Sedis_X,g:Thermicanus_OTU2	1.24878
d:Bacteria,p:Proteobacteria,c:Gammaproteobacteria,o:Vibrionales,f:Vibrionaceae,g:Catenococcus	1.24286
d:Bacteria,p:Proteobacteria,c:Gammaproteobacteria,o:Vibrionales,f:Vibrionaceae,g:Vibrio_OTU46	1.24247
d:Bacteria,p:Actinobacteria,c:Actinobacteria,o:Actinomycetales,f:Dietziaceae,g:Dietzia_OTU1	1.23506
d:Bacteria,p:Proteobacteria,c:Gammaproteobacteria,o:Vibrionales,f:Vibrionaceae,g:Vibrio_OTU34	1.22919
d:Bacteria,p:Proteobacteria,c:Gammaproteobacteria,o:Vibrionales,f:Vibrionaceae,g:Vibrio_OTU63	1.22883
d:Bacteria,p:Proteobacteria,c:Alphaproteobacteria,o:Rhizobiales,f:Bradyrhizobiaceae,g:Bradyrhizobium_OTU2	1.21678
d:Bacteria,p:Actinobacteria,c:Actinobacteria,o:Actinomycetales,f:Nocardioidaceae,g:Nocardioides_OTU5	1.21549
d:Bacteria,p:Proteobacteria,c:Alphaproteobacteria,o:Caulobacterales,f:Caulobacteraceae,g:Brevundimonas_OTU10	1.21477
d:Bacteria,p:Proteobacteria,c:Alphaproteobacteria,o:Rhizobiales,f:Bradyrhizobiaceae,g:Bradyrhizobium_OTU3	1.20595
d:Bacteria,p:Proteobacteria,c:Betaproteobacteria,o:Burkholderiales,f:Burkholderiaceae,g:Ralstonia_OTU1	1.20538
d:Bacteria,p:Proteobacteria,c:Gammaproteobacteria,o:Enterobacteriales,f:Enterobacteriaceae,g:Serratia_OTU6	1.19512
d:Bacteria,p:Proteobacteria,c:Betaproteobacteria	1.18992
d:Bacteria,p:Proteobacteria,c:Gammaproteobacteria,o:Pseudomonadales,f:Moraxellaceae,g:Acinetobacter_OTU14	1.17842
d:Bacteria,p:Proteobacteria,c:Gammaproteobacteria,o:Pseudomonadales,f:Pseudomonadaceae,g:Pseudomonas_OTU20	1.1733
d:Bacteria,p:Proteobacteria,c:Betaproteobacteria,o:Burkholderiales,f:Burkholderiales_incertae_sedis,g:Aquabacterium_OTU5	1.17115
d:Bacteria,p:Actinobacteria,c:Actinobacteria,o:Actinomycetales,f:Propionibacteriaceae,g:Propionibacterium_OTU4	1.1704
d:Bacteria,p:Proteobacteria,c:Alphaproteobacteria,o:Rhizobiales,f:Rhizobiaceae,g:Ensifer_OTU2	1.16208
d:Bacteria,p:Proteobacteria,c:Gammaproteobacteria,o:Vibrionales,f:Vibrionaceae,g:Vibrio_OTU12	1.1591
d:Bacteria,p:Proteobacteria,c:Alphaproteobacteria,o:Sphingomonadales,f:Sphingomonadaceae,g:Sphingomonas_OTU19	1.15634
d:Bacteria,p:Proteobacteria	1.15195
d:Bacteria,p:Fusobacteria,c:Fusobacteriia,o:Fusobacteriales,f:Fusobacteriaceae,g:Cetobacterium_OTU2	1.1492
d:Bacteria,p:Fusobacteria,c:Fusobacteriia,o:Fusobacteriales,f:Fusobacteriaceae,g:Cetobacterium_OTU3	1.1385
d:Bacteria,p:Proteobacteria,c:Gammaproteobacteria,o:Enterobacteriales,f:Enterobacteriaceae,g:Erwinia_OTU2	1.13545
d:Bacteria,p:Proteobacteria,c:Gammaproteobacteria,o:Pseudomonadales,f:Moraxellaceae,g:Psychrobacter_OTU6	1.12807
d:Bacteria,p:Fusobacteria,c:Fusobacteriia,o:Fusobacteriales,f:Fusobacteriaceae,g:Cetobacterium_OTU1	1.12704
d:Bacteria,p:Proteobacteria,c:Betaproteobacteria,o:Burkholderiales,f:Alcaligenaceae,g:Achromobacter_OTU9	1.11601
d:Bacteria,p:Proteobacteria,c:Alphaproteobacteria,o:Sphingomonadales,f:Sphingomonadaceae,g:Sphingomicrobium_OTU2	1.1133
d:Bacteria,p:Proteobacteria,c:Alphaproteobacteria,o:Rhizobiales,f:Xanthobacteraceae,g:Pseudolabrys_OTU2	1.1112
d:Bacteria,p:Proteobacteria,c:Gammaproteobacteria,o:Pseudomonadales,f:Moraxellaceae,g:Moraxella_OTU1	1.10577
d:Bacteria,p:Proteobacteria,c:Gammaproteobacteria,o:Xanthomonadales,f:Xanthomonadaceae,g:Xanthomonas_OTU5	1.09428
d:Bacteria,p:Proteobacteria,c:Gammaproteobacteria,o:Vibrionales,f:Vibrionaceae,g:Vibrio_OTU3	1.09426
d:Bacteria,p:Proteobacteria,c:Alphaproteobacteria,o:Sphingomonadales,f:Sphingomonadaceae,g:Sphingomonas_OTU11	1.08201
d:Bacteria,p:Actinobacteria,c:Actinobacteria,o:Actinomycetales,f:Propionibacteriaceae,g:Propionibacterium_OTU9	1.08035
d:Bacteria,p:Proteobacteria,c:Gammaproteobacteria,o:Vibrionales,f:Vibrionaceae,g:Vibrio_OTU38	1.07754
d:Bacteria,p:Fusobacteria,c:Fusobacteriia,o:Fusobacteriales,f:Fusobacteriaceae	1.07746
d:Bacteria,p:Actinobacteria,c:Actinobacteria,o:Acidimicrobiales,f:Iamiaceae,g:Iamia	1.06486
d:Bacteria,p:Proteobacteria,c:Alphaproteobacteria,o:Rhodospirillales,g:Reyranella_OTU3	1.06298
d:Bacteria,p:Proteobacteria,c:Alphaproteobacteria,o:Caulobacterales,f:Caulobacteraceae,g:Phenylobacterium_OTU4	1.04986
d:Bacteria,p:Actinobacteria,c:Actinobacteria,o:Actinomycetales,f:Micrococcaceae,g:Kocuria_OTU6	1.04068
d:Bacteria,p:Proteobacteria,c:Betaproteobacteria,o:Burkholderiales,f:Burkholderiales_incertae_sedis,g:Aquabacterium_OTU3	1.03801
d:Bacteria,p:Proteobacteria,c:Gammaproteobacteria,o:Vibrionales,f:Vibrionaceae,g:Grimontia_OTU3	1.03766
d:Bacteria,p:Proteobacteria,c:Gammaproteobacteria,o:Vibrionales,f:Vibrionaceae,g:Vibrio_OTU10	1.03358
d:Bacteria,p:Proteobacteria,c:Gammaproteobacteria,o:Pseudomonadales,f:Moraxellaceae,g:Acinetobacter_OTU6	1.03291
d:Bacteria,p:Proteobacteria,c:Alphaproteobacteria,o:Rhodospirillales,f:Rhodospirillaceae,g:Skermanella_OTU3	1.03022
d:Bacteria,p:Proteobacteria,c:Gammaproteobacteria,o:Vibrionales,f:Vibrionaceae,g:Vibrio_OTU62	1.02637
d:Bacteria,p:Bacteroidetes,c:Flavobacteriia,o:Flavobacteriales,f:Flavobacteriaceae,g:Chryseobacterium_OTU9	1.02182
d:Bacteria,p:Acidobacteria,c:Acidobacteria_Gp4,g:Aridibacter_OTU2	1.01776
d:Bacteria,p:Proteobacteria,c:Alphaproteobacteria,o:Sphingomonadales,f:Sphingomonadaceae,g:Sphingobium_OTU10	1.00976
d:Bacteria,p:Proteobacteria,c:Gammaproteobacteria,o:Vibrionales,f:Vibrionaceae,g:Vibrio_OTU64	1.0091
d:Bacteria,p:Proteobacteria,c:Alphaproteobacteria,o:Rhizobiales,f:Methylobacteriaceae,g:Methylobacterium_OTU9	1.00061
d:Bacteria,p:Proteobacteria,c:Betaproteobacteria,o:Burkholderiales,f:Burkholderiaceae,g:Ralstonia,s:Ralstonia_pickettii	0.998744
d:Bacteria,p:Proteobacteria,c:Alphaproteobacteria,o:Caulobacterales,f:Caulobacteraceae,g:Phenylobacterium,s:Phenylobacterium_lituiforme	0.99857
d:Bacteria,p:Proteobacteria,c:Alphaproteobacteria,o:Sphingomonadales,f:Sphingomonadaceae,g:Sphingomonas,s:Sphingomonas_yunnanensis	0.99843
d:Bacteria,p:Firmicutes,c:Negativicutes,o:Selenomonadales,f:Veillonellaceae	0.996545

## Sheet: Supplementary Table 2C
Supplementary Table S2C. List of VIP ≥ 1 of the PLS-DA presented in the Figure 3B and its correspondent VIP value.
OTU	VIP value
d:Bacteria,p:Planctomycetes,c:Planctomycetia,o:Planctomycetales,f:Planctomycetaceae	1.98347
d:Bacteria,p:Proteobacteria,c:Betaproteobacteria,o:Burkholderiales,f:Comamonadaceae,g:Comamonas_OTU1	1.93878
d:Bacteria,p:Bacteroidetes,c:Bacteroidia,o:Bacteroidales,f:Porphyromonadaceae,g:Porphyromonas_OTU3	1.8935
d:Bacteria,p:Firmicutes,c:Bacilli,o:Lactobacillales	1.81591
d:Bacteria,p:Proteobacteria,c:Gammaproteobacteria,o:Xanthomonadales,f:Xanthomonadaceae,g:Pseudoxanthomonas_OTU3	1.78444
d:Bacteria,p:Aquificae,c:Aquificae,o:Aquificales,f:Hydrogenothermaceae,g:Sulfurihydrogenibium_OTU2	1.74125
d:Archaea,p:Euryarchaeota,c:Halobacteria,o:Halobacteriales,f:Halobacteriaceae	1.66985
d:Bacteria,p:Proteobacteria,c:Alphaproteobacteria,o:Caulobacterales,f:Caulobacteraceae,g:Phenylobacterium_OTU2	1.65755
d:Bacteria,p:Actinobacteria,c:Actinobacteria,o:Actinomycetales,f:Micrococcaceae,g:Kocuria_OTU1	1.65524
d:Bacteria,p:Proteobacteria,c:Betaproteobacteria,o:Burkholderiales,f:Alcaligenaceae,g:Achromobacter_OTU1	1.6458
d:Bacteria,p:Firmicutes,c:Bacilli,o:Bacillales,f:Bacillales_Incertae_Sedis_XI,g:Gemella_OTU1	1.62354
d:Bacteria,p:Actinobacteria,c:Actinobacteria,o:Actinomycetales	1.6155
d:Bacteria,p:Proteobacteria,c:Alphaproteobacteria,o:Rhodobacterales,f:Rhodobacteraceae,g:Rubellimicrobium_OTU2	1.59748
d:Bacteria,p:Candidatus_Saccharibacteria,g:Saccharibacteria_genera_incertae_sedis	1.59409
d:Bacteria,p:Bacteroidetes,c:Cytophagia,o:Cytophagales,f:Cytophagaceae,g:Hymenobacter_OTU4	1.58894
d:Bacteria,p:Proteobacteria,c:Gammaproteobacteria,o:Pseudomonadales,f:Moraxellaceae,g:Acinetobacter_OTU1	1.5865
d:Bacteria,p:Firmicutes,c:Bacilli,o:Lactobacillales,f:Lactobacillaceae,g:Lactobacillus_OTU3	1.56412
d:Bacteria,p:Firmicutes,c:Bacilli,o:Lactobacillales,f:Streptococcaceae,g:Streptococcus_OTU12	1.4877
d:Bacteria,p:Proteobacteria,c:Alphaproteobacteria,o:Rhodospirillales,g:Reyranella_OTU3	1.48236
d:Bacteria,p:Bacteroidetes,c:Flavobacteriia,o:Flavobacteriales,f:Flavobacteriaceae,g:Flavobacterium_OTU1	1.45491
d:Bacteria,p:Firmicutes	1.44553
d:Bacteria,p:Firmicutes,c:Bacilli	1.43133
d:Bacteria,p:Bacteroidetes,c:Bacteroidia,o:Bacteroidales,f:Rikenellaceae,g:Alistipes_OTU2	1.43087
d:Bacteria,p:Cyanobacteria/Chloroplast,c:Chloroplast,f:Chloroplast,g:Chlorophyta	1.40944
d:Bacteria,p:Firmicutes,c:Clostridia,o:Halanaerobiales,f:Halobacteroidaceae	1.38852
d:Bacteria,p:Planctomycetes,c:Planctomycetia,o:Planctomycetales,f:Planctomycetaceae,g:Singulisphaera	1.38209
d:Bacteria,p:Firmicutes,c:Clostridia,o:Halanaerobiales,f:Halobacteroidaceae,g:Selenihalanaerobacter	1.37842
d:Bacteria,p:Proteobacteria,c:Betaproteobacteria,o:Burkholderiales,f:Burkholderiaceae,g:Ralstonia_OTU1	1.37253
d:Bacteria,p:Proteobacteria,c:Gammaproteobacteria,o:Pseudomonadales,f:Moraxellaceae,g:Acinetobacter_OTU15	1.36156
d:Bacteria,p:Proteobacteria,c:Alphaproteobacteria,o:Caulobacterales,f:Caulobacteraceae,g:Phenylobacterium_OTU1	1.35462
d:Bacteria,p:Armatimonadetes,g:Armatimonadetes_gp7	1.35422
d:Bacteria,p:Actinobacteria,c:Actinobacteria,o:Actinomycetales,f:Corynebacteriaceae,g:Corynebacterium_OTU1	1.3489
d:Bacteria,p:Aquificae,c:Aquificae,o:Aquificales,f:Hydrogenothermaceae,g:Hydrogenothermus	1.34174
d:Bacteria,p:Bacteroidetes,c:Flavobacteriia,o:Flavobacteriales,f:Flavobacteriaceae,g:Chryseobacterium_OTU1	1.33771
d:Bacteria,p:Firmicutes,c:Bacilli,o:Lactobacillales,f:Lactobacillaceae,g:Lactobacillus_OTU1	1.33389
d:Bacteria,p:Firmicutes,c:Clostridia,o:Clostridiales	1.30742
d:Bacteria,p:Firmicutes,c:Clostridia,o:Clostridiales,f:Peptoniphilaceae,g:Peptoniphilus_OTU2	1.28475
d:Bacteria,p:Verrucomicrobia,c:Spartobacteria,g:Spartobacteria_genera_incertae_sedis	1.2842
d:Bacteria,p:Proteobacteria,c:Gammaproteobacteria,o:Pseudomonadales,f:Moraxellaceae,g:Acinetobacter_OTU2	1.2761
d:Bacteria,p:Planctomycetes,c:Planctomycetia,o:Planctomycetales,f:Planctomycetaceae,g:Blastopirellula_OTU2	1.27317
d:Bacteria,p:Firmicutes,c:Erysipelotrichia,o:Erysipelotrichales,f:Erysipelotrichaceae	1.26274
d:Bacteria,p:Proteobacteria,c:Alphaproteobacteria,o:Rhizobiales,f:Bradyrhizobiaceae,g:Bradyrhizobium_OTU1	1.2384
d:Archaea,p:Crenarchaeota,c:Thermoprotei,o:Thermoproteales,f:Thermoproteaceae,g:Pyrobaculum_OTU1	1.22821
d:Bacteria,p:BRC1,g:BRC1_genera_incertae_sedis	1.21594
d:Bacteria,p:Cyanobacteria/Chloroplast,c:Cyanobacteria	1.21302
d:Bacteria,p:Proteobacteria,c:Alphaproteobacteria,o:Rhizobiales,f:Phyllobacteriaceae	1.20029
d:Bacteria,p:Proteobacteria,c:Gammaproteobacteria,o:Pasteurellales,f:Pasteurellaceae,g:Haemophilus_OTU1	1.18802
d:Bacteria,p:Firmicutes,c:Bacilli,o:Lactobacillales,f:Streptococcaceae,g:Streptococcus_OTU19	1.16961
d:Bacteria,p:Armatimonadetes,g:Armatimonadetes_gp5	1.15904
d:Bacteria,p:Firmicutes,c:Clostridia,o:Clostridiales,f:Lachnospiraceae,g:Lachnospiracea_incertae_sedis_OTU3	1.15552
d:Bacteria,p:Firmicutes,c:Bacilli,o:Lactobacillales,f:Lactobacillaceae,g:Lactobacillus_OTU7	1.15235
d:Bacteria,p:Cyanobacteria/Chloroplast,c:Chloroplast,f:Chloroplast,g:Streptophyta	1.14121
d:Bacteria,p:Firmicutes,c:Clostridia,o:Clostridiales,f:Clostridiaceae_1,g:Clostridium_sensu_stricto_OTU11	1.13226
d:Bacteria,p:Proteobacteria,c:Alphaproteobacteria,o:Sphingomonadales,f:Sphingomonadaceae,g:Sphingomonas_OTU11	1.12914
d:Bacteria,p:Bacteroidetes,c:Flavobacteriia,o:Flavobacteriales,f:Flavobacteriaceae	1.12868
d:Archaea,p:Nanohaloarchaeota,g:Candidatus_Nanosalina	1.12316
d:Bacteria,p:Firmicutes,c:Bacilli,o:Bacillales,f:Bacillaceae_1	1.12296
d:Bacteria,p:Firmicutes,c:Bacilli,o:Lactobacillales,f:Streptococcaceae,g:Streptococcus_OTU10	1.11753
d:Bacteria,p:Bacteroidetes,c:Bacteroidia,o:Bacteroidales	1.09793
d:Bacteria,p:Proteobacteria,c:Alphaproteobacteria,o:Sphingomonadales,f:Sphingomonadaceae,g:Sphingomonas_OTU15	1.09361
d:Bacteria,p:Proteobacteria,c:Betaproteobacteria,o:Burkholderiales,f:Burkholderiaceae	1.09063
d:Bacteria,p:Proteobacteria,c:Betaproteobacteria,o:Burkholderiales,f:Alcaligenaceae	1.08716
d:Bacteria,p:Aquificae,c:Aquificae,o:Aquificales,f:Aquificaceae,g:Hydrogenivirga_OTU1	1.08619
d:Bacteria,p:Proteobacteria,c:Alphaproteobacteria,o:Rhodospirillales,g:Reyranella_OTU3	1.08503
d:Bacteria_OTU1	1.06915
d:Bacteria,p:Proteobacteria,c:Gammaproteobacteria,o:Pasteurellales,f:Pasteurellaceae	1.06799
d:Bacteria,p:Lentisphaerae,c:Lentisphaeria,o:Lentisphaerales,f:Lentisphaeraceae,g:Lentisphaera	1.06454
d:Bacteria,p:Actinobacteria,c:Actinobacteria,o:Actinomycetales,f:Micrococcaceae,g:Rothia_OTU5	1.05999
d:Bacteria,p:Parcubacteria,g:Parcubacteria_genera_incertae_sedis	1.05433
d:Bacteria,p:Aquificae,c:Aquificae,o:Aquificales,f:Hydrogenothermaceae	1.04134
d:Bacteria,p:Proteobacteria,c:Betaproteobacteria,o:Burkholderiales,f:Alcaligenaceae,g:Achromobacter_OTU5	1.03805
d:Bacteria,p:Actinobacteria,c:Actinobacteria,o:Bifidobacteriales,f:Bifidobacteriaceae,g:Bifidobacterium_OTU3	1.03644
d:Bacteria,p:Proteobacteria,c:Betaproteobacteria,o:Burkholderiales,f:Burkholderiaceae,g:Ralstonia_OTU4	1.01919
d:Bacteria,p:Bacteroidetes	1.01677
d:Bacteria,p:Proteobacteria,c:Alphaproteobacteria,o:Sphingomonadales,f:Sphingomonadaceae,g:Sphingopyxis_OTU1	1.01398
d:Bacteria,p:Proteobacteria,c:Alphaproteobacteria,o:Sphingomonadales,f:Sphingomonadaceae	1.01229
d:Bacteria,p:Firmicutes,c:Clostridia,o:Clostridiales,f:Clostridiaceae_1,g:Clostridium_sensu_stricto_OTU1	1.00962
d:Bacteria,p:Proteobacteria,c:Betaproteobacteria,o:Neisseriales,f:Neisseriaceae	1.00649
d:Bacteria,p:Proteobacteria,c:Gammaproteobacteria,o:Xanthomonadales,f:Xanthomonadaceae,g:Stenotrophomonas_OTU1	1.00118
d:Bacteria,p:Firmicutes,c:Bacilli,o:Bacillales,f:Staphylococcaceae,g:Staphylococcus_OTU1	1.0001

## Sheet: Supplementary Table 2D
Supplementary Table S2D. List of VIP ≥ 1 of the PLS-DA presented in the Figure 3C and its correspondent VIP value.
OTU	VIP value
d:Bacteria,p:Proteobacteria,c:Betaproteobacteria,o:Burkholderiales,f:Burkholderiaceae	1.92487
d:Bacteria,p:Proteobacteria,c:Betaproteobacteria,o:Burkholderiales,f:Burkholderiaceae,g:Ralstonia_OTU2	1.79283
d:Bacteria,p:Fusobacteria,c:Fusobacteriia,o:Fusobacteriales,f:Fusobacteriaceae,g:Cetobacterium_OTU3	1.77307
d:Bacteria,p:Firmicutes,c:Bacilli,o:Lactobacillales,f:Carnobacteriaceae,g:Granulicatella_OTU3	1.71893
d:Bacteria,p:Proteobacteria,c:Betaproteobacteria,o:Burkholderiales,f:Alcaligenaceae	1.62851
d:Bacteria,p:Bacteroidetes,c:Bacteroidia,o:Bacteroidales,f:Porphyromonadaceae,g:Porphyromonas_OTU3	1.62773
d:Bacteria,p:Firmicutes,c:Bacilli,o:Lactobacillales,f:Streptococcaceae,g:Streptococcus_OTU12	1.62318
d:Bacteria,p:Proteobacteria,c:Betaproteobacteria,o:Burkholderiales,f:Burkholderiales_incertae_sedis,g:Aquabacterium_OTU5	1.61703
d:Bacteria,p:Proteobacteria,c:Gammaproteobacteria,o:Pseudomonadales,f:Moraxellaceae,g:Acinetobacter_OTU14	1.60532
d:Bacteria,p:Proteobacteria,c:Betaproteobacteria	1.60234
d:Bacteria,p:Proteobacteria,c:Alphaproteobacteria,o:Rhodospirillales,g:Reyranella_OTU3	1.59312
d:Bacteria,p:Proteobacteria,c:Gammaproteobacteria,o:Vibrionales,f:Vibrionaceae,g:Lucibacterium_OTU1	1.54184
d:Bacteria,p:Actinobacteria,c:Actinobacteria,o:Actinomycetales,f:Micrococcaceae,g:Renibacterium_OTU1	1.54148
d:Bacteria,p:Proteobacteria,c:Alphaproteobacteria,o:Rhizobiales,f:Phyllobacteriaceae	1.53901
d:Bacteria,p:Firmicutes,c:Clostridia,o:Clostridiales,f:Clostridiaceae_1,g:Clostridium_sensu_stricto_OTU11	1.52815
d:Bacteria,p:Firmicutes,c:Bacilli,o:Lactobacillales,f:Streptococcaceae,g:Streptococcus_OTU15	1.50069
d:Bacteria,p:Proteobacteria,c:Alphaproteobacteria,o:Rhodospirillales,g:Reyranella_OTU1	1.47446
d:Bacteria,p:Proteobacteria,c:Gammaproteobacteria,o:Pseudomonadales,f:Pseudomonadaceae	1.4189
d:Bacteria,p:Proteobacteria,c:Gammaproteobacteria,o:Vibrionales,f:Vibrionaceae,g:Vibrio_OTU41	1.40734
d:Bacteria,p:Proteobacteria,c:Alphaproteobacteria,o:Sphingomonadales,f:Sphingomonadaceae,g:Sphingomonas_OTU1	1.40639
d:Bacteria,p:Proteobacteria,c:Alphaproteobacteria,o:Sphingomonadales,f:Sphingomonadaceae,g:Sphingobium_OTU8	1.39352
d:Bacteria,p:Proteobacteria,c:Betaproteobacteria,o:Rhodocyclales,f:Rhodocyclaceae,g:Thauera	1.37474
d:Bacteria,p:Proteobacteria,c:Gammaproteobacteria,o:Xanthomonadales,f:Xanthomonadaceae,g:Stenotrophomonas_OTU1	1.36512
d:Bacteria,p:Proteobacteria,c:Gammaproteobacteria,o:Vibrionales,f:Vibrionaceae,g:Vibrio_OTU5	1.36112
d:Bacteria,p:Actinobacteria,c:Actinobacteria,o:Rubrobacterales,f:Rubrobacteraceae,g:Rubrobacter	1.3548
d:Bacteria,p:Proteobacteria,c:Gammaproteobacteria,o:Xanthomonadales,f:Xanthomonadaceae,g:Tahibacter_OTU1	1.3535
d:Bacteria,p:Proteobacteria,c:Gammaproteobacteria,o:Xanthomonadales,f:Xanthomonadaceae,g:Arenimonas_OTU1	1.35302
d:Bacteria,p:Planctomycetes,c:Planctomycetia,o:Planctomycetales,f:Planctomycetaceae,g:Blastopirellula_OTU2	1.33456
d:Bacteria,p:Proteobacteria,c:Gammaproteobacteria,o:Enterobacteriales,f:Enterobacteriaceae,g:Escherichia/Shigella_OTU1	1.3343
d:Bacteria,p:Proteobacteria,c:Betaproteobacteria,o:Burkholderiales,f:Burkholderiales_incertae_sedis,g:Aquabacterium_OTU3	1.32456
d:Bacteria,p:Proteobacteria,c:Gammaproteobacteria,o:Vibrionales,f:Vibrionaceae,g:Vibrio_OTU32	1.31976
d:Bacteria,p:Firmicutes,c:Bacilli,o:Bacillales	1.31125
d:Bacteria,p:Proteobacteria,c:Alphaproteobacteria,o:Rhodospirillales,f:Acetobacteraceae,g:Roseomonas_OTU1	1.2806
d:Bacteria,p:Proteobacteria,c:Gammaproteobacteria,o:Vibrionales,f:Vibrionaceae,g:Vibrio_OTU1	1.27634
d:Bacteria,p:Verrucomicrobia	1.27342
d:Bacteria,p:Firmicutes,c:Erysipelotrichia,o:Erysipelotrichales,f:Erysipelotrichaceae,g:Turicibacter	1.27313
d:Bacteria,p:Proteobacteria,c:Alphaproteobacteria,o:Rhizobiales,f:Bradyrhizobiaceae,g:Bradyrhizobium_OTU7	1.26943
d:Bacteria,p:Proteobacteria,c:Alphaproteobacteria	1.25547
d:Bacteria,p:Proteobacteria,c:Gammaproteobacteria,o:Pasteurellales,f:Pasteurellaceae,g:Haemophilus_OTU1	1.24734
d:Bacteria,p:Proteobacteria,c:Gammaproteobacteria,o:Pseudomonadales,f:Moraxellaceae,g:Acinetobacter_OTU24	1.2473
d:Bacteria,p:Proteobacteria,c:Betaproteobacteria,o:Burkholderiales	1.24531
d:Bacteria,p:Bacteroidetes,c:Flavobacteriia,o:Flavobacteriales,f:Flavobacteriaceae,g:Cloacibacterium_OTU2	1.23689
d:Bacteria,p:Cyanobacteria/Chloroplast,c:Chloroplast,f:Chloroplast,g:Chlorophyta	1.23573
d:Bacteria,p:Firmicutes,c:Bacilli,o:Bacillales,f:Bacillales_Incertae_Sedis_X,g:Thermicanus_OTU2	1.20665
d:Bacteria,p:Planctomycetes,c:Planctomycetia,o:Planctomycetales,f:Planctomycetaceae,g:Rhodopirellula_OTU1	1.19278
d:Bacteria,p:Proteobacteria,c:Gammaproteobacteria,o:Pseudomonadales,f:Pseudomonadaceae,g:Pseudomonas_OTU3	1.18847
d:Bacteria,p:Proteobacteria,c:Gammaproteobacteria,o:Vibrionales,f:Vibrionaceae,g:Vibrio_OTU33	1.18331
d:Bacteria,p:Proteobacteria,c:Gammaproteobacteria,o:Vibrionales,f:Vibrionaceae,g:Photobacterium_OTU19	1.16522
d:Bacteria,p:Proteobacteria,c:Gammaproteobacteria,o:Oceanospirillales,f:Halomonadaceae	1.16193
d:Bacteria,p:Proteobacteria,c:Alphaproteobacteria,o:Rhodospirillales,g:Reyranella_OTU3	1.14967
d:Bacteria,p:Proteobacteria,c:Betaproteobacteria,o:Burkholderiales,f:Burkholderiaceae,g:Ralstonia_OTU6	1.14959
d:Bacteria,p:Proteobacteria,c:Gammaproteobacteria,o:Vibrionales,f:Vibrionaceae,g:Vibrio_OTU56	1.14487
d:Bacteria,p:Proteobacteria,c:Gammaproteobacteria,o:Xanthomonadales,f:Xanthomonadaceae,g:Pseudoxanthomonas_OTU1	1.12805
d:Bacteria,p:Actinobacteria,c:Actinobacteria,o:Actinomycetales,f:Corynebacteriaceae,g:Corynebacterium_OTU23	1.12079
d:Bacteria,p:Proteobacteria,c:Gammaproteobacteria,o:Aeromonadales,f:Aeromonadaceae,g:Aeromonas_OTU14	1.1199
d:Bacteria,p:Proteobacteria,c:Gammaproteobacteria,o:Vibrionales,f:Vibrionaceae,g:Photobacterium_OTU18	1.11844
d:Bacteria,p:Proteobacteria,c:Gammaproteobacteria,o:Vibrionales,f:Vibrionaceae,g:Photobacterium_OTU6	1.10382
d:Bacteria,p:Proteobacteria,c:Gammaproteobacteria,o:Vibrionales,f:Vibrionaceae,g:Vibrio_OTU47	1.09677
d:Bacteria,p:Firmicutes,c:Bacilli,o:Lactobacillales,f:Streptococcaceae,g:Streptococcus_OTU10	1.09607
d:Bacteria,p:Proteobacteria,c:Gammaproteobacteria,o:Alteromonadales,f:Idiomarinaceae,g:Idiomarina_OTU1	1.09291
d:Bacteria,p:Actinobacteria,c:Actinobacteria,o:Actinomycetales,f:Micrococcaceae	1.08719
d:Bacteria,p:Proteobacteria,c:Gammaproteobacteria,o:Pseudomonadales,f:Moraxellaceae,g:Acinetobacter_OTU12	1.08356
d:Bacteria,p:Proteobacteria,c:Alphaproteobacteria,o:Sphingomonadales,f:Sphingomonadaceae	1.06396
d:Bacteria,p:Proteobacteria,c:Betaproteobacteria,o:Neisseriales,f:Neisseriaceae	1.06227
d:Bacteria,p:Proteobacteria,c:Alphaproteobacteria,o:Rhodobacterales,f:Rhodobacteraceae	1.05139
d:Bacteria,p:Verrucomicrobia,c:Spartobacteria,g:Spartobacteria_genera_incertae_sedis	1.04104
d:Bacteria,p:Proteobacteria,c:Alphaproteobacteria,o:Rhizobiales,f:Bradyrhizobiaceae,g:Afipia_OTU1	1.03126
d:Bacteria,p:Actinobacteria,c:Actinobacteria,o:Actinomycetales	1.03117
d:Bacteria,p:Proteobacteria,c:Gammaproteobacteria,o:Enterobacteriales,f:Enterobacteriaceae,g:Photorhabdus	1.02928
d:Bacteria,p:Proteobacteria,c:Alphaproteobacteria,o:Sphingomonadales,f:Sphingomonadaceae,g:Sphingomonas_OTU11	1.027
d:Bacteria,p:Proteobacteria,c:Gammaproteobacteria,o:Vibrionales,f:Vibrionaceae,g:Vibrio_OTU11	1.02021
d:Bacteria,p:Proteobacteria,c:Gammaproteobacteria,o:Vibrionales,f:Vibrionaceae,g:Vibrio_OTU15	1.0095
d:Bacteria,p:Proteobacteria,c:Alphaproteobacteria,o:Caulobacterales,f:Caulobacteraceae,g:Caulobacter_OTU1	1.00919
d:Bacteria,p:Proteobacteria,c:Alphaproteobacteria,o:Rhizobiales,f:Phyllobacteriaceae,g:Mesorhizobium_OTU1	1.00022
d:Bacteria,p:Proteobacteria,c:Gammaproteobacteria,o:Vibrionales,f:Vibrionaceae,g:Vibrio_OTU51	0.998686
d:Bacteria,p:Bacteroidetes,c:Bacteroidia,o:Bacteroidales,f:Prevotellaceae,g:Prevotella_OTU1	0.998671
d:Bacteria,p:Proteobacteria,c:Betaproteobacteria,o:Hydrogenophilales,f:Hydrogenophilaceae,g:Hydrogenophilus	0.995358

## Sheet: Supplementary Table 2E
Supplementary Table S2E. List of VIP ≥ 1 of the PLS-DA presented in the Figure 4A and its correspondent VIP value.
OTU	VIP value
d:Bacteria,p:Aquificae,c:Aquificae,o:Aquificales,f:Hydrogenothermaceae,g:Sulfurihydrogenibium_OTU2	2.0987
d:Bacteria,p:Actinobacteria,c:Actinobacteria	2.08083
d:Archaea,p:Nanohaloarchaeota,g:Candidatus_Nanosalina	1.84563
d:Bacteria,p:Actinobacteria,c:Actinobacteria,o:Actinomycetales,f:Microbacteriaceae,g:Curtobacterium_OTU1	1.81784
d:Bacteria,p:Aquificae,c:Aquificae,o:Aquificales,f:Hydrogenothermaceae,g:Hydrogenothermus	1.75418
d:Bacteria,p:Proteobacteria,c:Betaproteobacteria,o:Burkholderiales,f:Comamonadaceae,g:Acidovorax_OTU1	1.75406
d:Bacteria,p:Bacteroidetes,c:Sphingobacteriia,o:Sphingobacteriales,f:Chitinophagaceae	1.74332
d:Bacteria,p:Proteobacteria,c:Betaproteobacteria,o:Hydrogenophilales,f:Hydrogenophilaceae,g:Tepidiphilus	1.71723
d:Bacteria,p:Proteobacteria,c:Alphaproteobacteria,o:Rhodobacterales,f:Rhodobacteraceae,g:Rubellimicrobium_OTU2	1.65174
d:Bacteria,p:Planctomycetes,c:Planctomycetia,o:Planctomycetales,f:Planctomycetaceae	1.6317
d:Archaea,p:Euryarchaeota,c:Halobacteria,o:Halobacteriales,f:Halobacteriaceae,g:Halomicrobium	1.60337
d:Bacteria,p:Firmicutes,c:Bacilli,o:Lactobacillales,f:Streptococcaceae,g:Streptococcus_OTU12	1.5893
d:Bacteria,p:Bacteroidetes,c:Bacteroidia,o:Bacteroidales,f:Porphyromonadaceae,g:Porphyromonas_OTU3	1.58831
d:Bacteria,p:Armatimonadetes,g:Armatimonadetes_gp5	1.56773
d:Bacteria,p:Tenericutes,c:Mollicutes	1.56164
d:Bacteria,p:Proteobacteria,c:Betaproteobacteria,o:Burkholderiales,f:Burkholderiales_incertae_sedis,g:Aquabacterium_OTU1	1.54057
d:Bacteria,p:Firmicutes,c:Bacilli,o:Lactobacillales,f:Streptococcaceae,g:Streptococcus_OTU19	1.52196
d:Bacteria,p:Planctomycetes,c:Planctomycetia,o:Planctomycetales,f:Planctomycetaceae,g:Telmatocola	1.52002
d:Bacteria,p:Proteobacteria,c:Gammaproteobacteria,o:Pseudomonadales,f:Moraxellaceae	1.51157
d:Bacteria,p:Parcubacteria,g:Parcubacteria_genera_incertae_sedis	1.48427
d:Bacteria,p:Spirochaetes,c:Spirochaetia,o:Spirochaetales,f:Brevinemataceae,g:Brevinema	1.47821
d:Bacteria,p:Firmicutes,c:Negativicutes,o:Selenomonadales,f:Veillonellaceae	1.44026
d:Bacteria,p:Candidatus_Saccharibacteria,g:Saccharibacteria_genera_incertae_sedis	1.43615
d:Bacteria,p:Proteobacteria,c:Gammaproteobacteria,o:Vibrionales,f:Vibrionaceae,g:Photobacterium_OTU1	1.43309
d:Bacteria,p:Proteobacteria,c:Alphaproteobacteria,o:Rhodospirillales,g:Reyranella_OTU3	1.43105
d:Bacteria,p:Firmicutes,c:Clostridia,o:Halanaerobiales,f:Halobacteroidaceae	1.42929
d:Bacteria,p:Proteobacteria,c:Gammaproteobacteria,o:Pseudomonadales,f:Moraxellaceae,g:Acinetobacter_OTU1	1.41435
d:Archaea,p:Euryarchaeota	1.40376
d:Archaea,p:Crenarchaeota,c:Thermoprotei,o:Thermoproteales,f:Thermoproteaceae,g:Pyrobaculum_OTU1	1.37755
d:Bacteria,p:Proteobacteria,c:Betaproteobacteria,o:Burkholderiales,f:Comamonadaceae,g:Diaphorobacter_OTU2	1.37231
d:Bacteria,p:Proteobacteria,c:Alphaproteobacteria,o:Rhodospirillales,f:Rhodospirillaceae,g:Limimonas	1.36697
d:Bacteria,p:Firmicutes,c:Clostridia,o:Clostridiales,f:Clostridiaceae_1,g:Clostridium_sensu_stricto_OTU1	1.35287
d:Bacteria,p:Proteobacteria,c:Betaproteobacteria,o:Burkholderiales,f:Burkholderiaceae,g:Ralstonia_OTU1	1.31372
d:Bacteria,p:Proteobacteria,c:Betaproteobacteria,o:Burkholderiales,f:Comamonadaceae	1.30556
d:Bacteria,p:Armatimonadetes,g:Armatimonadetes_gp7	1.29179
d:Bacteria,p:Proteobacteria,c:Alphaproteobacteria,o:Rhizobiales,f:Phyllobacteriaceae,g:Mesorhizobium_OTU1	1.2883
d:Bacteria,p:Firmicutes,c:Bacilli,o:Lactobacillales,f:Lactobacillaceae,g:Lactobacillus_OTU1	1.28788
d:Bacteria,p:Proteobacteria,c:Betaproteobacteria,o:Burkholderiales	1.25788
d:Bacteria,p:Firmicutes	1.24379
d:Bacteria,p:Proteobacteria,c:Betaproteobacteria,o:Burkholderiales,f:Burkholderiales_incertae_sedis,g:Aquabacterium_OTU3	1.24155
d:Bacteria,p:Cyanobacteria/Chloroplast,c:Cyanobacteria	1.19354
d:Bacteria,p:Firmicutes,c:Bacilli,o:Lactobacillales,f:Lactobacillaceae,g:Lactobacillus,s:Lactobacillus_delbrueckii_subsp._sunkii	1.19253
d:Bacteria,p:Proteobacteria,c:Gammaproteobacteria,o:Xanthomonadales,f:Xanthomonadaceae,g:Stenotrophomonas_OTU6	1.17886
d:Bacteria,p:Firmicutes,c:Bacilli,o:Bacillales,f:Staphylococcaceae,g:Staphylococcus,s:Staphylococcus_capitis_subsp._capitis	1.16612
d:Bacteria,p:Spirochaetes,c:Spirochaetia,o:Spirochaetales	1.15748
d:Bacteria,p:Proteobacteria,c:Alphaproteobacteria,o:Rhodospirillales,g:Reyranella_OTU1	1.14685
d:Bacteria,p:Proteobacteria,c:Betaproteobacteria,o:Burkholderiales,f:Burkholderiaceae,g:Ralstonia_OTU2	1.14653
d:Bacteria,p:Proteobacteria,c:Gammaproteobacteria,o:Pseudomonadales,f:Moraxellaceae,g:Enhydrobacter_OTU2	1.12337
d:Bacteria,p:Firmicutes,c:Bacilli,o:Lactobacillales,f:Streptococcaceae,g:Streptococcus_OTU1	1.11821
d:Bacteria,p:Proteobacteria,c:Alphaproteobacteria,o:Rhodobacterales,f:Rhodobacteraceae,g:Rubellimicrobium_OTU1	1.10372
d:Bacteria,p:Proteobacteria,c:Alphaproteobacteria,o:Sphingomonadales	1.09969
d:Bacteria,p:Bacteroidetes,c:Flavobacteriia,o:Flavobacteriales,f:Flavobacteriaceae,g:Cloacibacterium_OTU1	1.09932
d:Bacteria,p:Bacteroidetes,c:Flavobacteriia,o:Flavobacteriales,f:Flavobacteriaceae	1.07455
d:Bacteria,p:Firmicutes,c:Bacilli,o:Lactobacillales,f:Streptococcaceae,g:Streptococcus,s:Streptococcus_salivarius_subsp._thermophilus	1.06154
d:Bacteria,p:Proteobacteria,c:Betaproteobacteria,o:Burkholderiales,f:Comamonadaceae,g:Acidovorax_OTU2	1.05624
d:Bacteria,p:Proteobacteria,c:Alphaproteobacteria,o:Rhizobiales,f:Bradyrhizobiaceae	1.05504
d:Bacteria,p:Actinobacteria,c:Actinobacteria,o:Actinomycetales,f:Actinomycetaceae,g:Actinomyces_OTU1	1.05498
d:Bacteria,p:Proteobacteria,c:Betaproteobacteria,o:Burkholderiales,f:Comamonadaceae,g:Comamonas_OTU5	1.05425
d:Bacteria,p:Firmicutes,c:Clostridia,o:Clostridiales,f:Peptoniphilaceae,g:Peptoniphilus_OTU2	1.03507
d:Bacteria,p:Firmicutes,c:Bacilli,o:Bacillales,f:Staphylococcaceae,g:Staphylococcus,s:Staphylococcus_petrasii_subsp._jettensis	1.03076
d:Bacteria,p:Proteobacteria,c:Alphaproteobacteria,o:Rhizobiales	1.02723
d:Bacteria,p:Proteobacteria,c:Alphaproteobacteria,o:Rhizobiales,f:Methylobacteriaceae,g:Methylobacterium_OTU1	1.02471
d:Bacteria,p:Verrucomicrobia,c:Verrucomicrobiae,o:Verrucomicrobiales,f:Verrucomicrobiaceae	1.02235
d:Bacteria,p:Actinobacteria,c:Actinobacteria,o:Actinomycetales,f:Microbacteriaceae	1.01911
d:Bacteria,p:Verrucomicrobia,c:Spartobacteria,g:Xiphinematobacter	1.01727
d:Bacteria,p:Proteobacteria,c:Betaproteobacteria,o:Burkholderiales,f:Oxalobacteraceae,g:Massilia_OTU15	1.01145
d:Bacteria,p:Bacteroidetes,c:Flavobacteriia,o:Flavobacteriales,f:Flavobacteriaceae,g:Flavobacterium_OTU2	1.01038
d:Bacteria,p:Firmicutes,c:Bacilli,o:Lactobacillales,f:Streptococcaceae,g:Streptococcus_OTU10	1.00634
d:Bacteria,p:Firmicutes,c:Bacilli,o:Bacillales,f:Planococcaceae,g:Sporosarcina_OTU3	1.00403
d:Bacteria,p:Bacteroidetes,c:Bacteroidia,o:Bacteroidales,f:Rikenellaceae,g:Alistipes_OTU2	1.00208
d:Bacteria,p:Proteobacteria,c:Betaproteobacteria,o:Burkholderiales,f:Comamonadaceae,g:Pelomonas_OTU1	1.00113
d:Bacteria,p:Proteobacteria,c:Alphaproteobacteria,o:Caulobacterales,f:Caulobacteraceae,g:Brevundimonas,s:Brevundimonas_vesicularis	0.998736

## Sheet: Supplementary Table 2F
Supplementary Table S2F. List of VIP ≥ 1 of the PLS-DA presented in the Figure 4B and its correspondent VIP value.
OTU	VIP value
d:Bacteria,p:Proteobacteria,c:Gammaproteobacteria,o:Vibrionales,f:Vibrionaceae,g:Photobacterium_OTU19	2.16446
d:Bacteria,p:Bacteroidetes,c:Bacteroidia,o:Bacteroidales,f:Porphyromonadaceae,g:Porphyromonas_OTU3	2.05351
d:Bacteria,p:Proteobacteria,c:Betaproteobacteria,o:Rhodocyclales,f:Rhodocyclaceae,g:Thauera	1.76011
d:Bacteria,p:Proteobacteria,c:Gammaproteobacteria,o:Pasteurellales,f:Pasteurellaceae,g:Haemophilus_OTU1	1.74668
d:Bacteria,p:Fusobacteria,c:Fusobacteriia,o:Fusobacteriales,f:Fusobacteriaceae,g:Cetobacterium_OTU1	1.71914
d:Bacteria,p:Firmicutes,c:Clostridia,o:Clostridiales,f:Lachnospiraceae,g:Ruminococcus2	1.71101
d:Bacteria,p:Cyanobacteria/Chloroplast	1.69754
d:Bacteria,p:Proteobacteria,c:Betaproteobacteria,o:Hydrogenophilales,f:Hydrogenophilaceae,g:Hydrogenophilus	1.68347
d:Bacteria,p:Proteobacteria,c:Alphaproteobacteria,o:Rhodospirillales,g:Reyranella_OTU3	1.63403
d:Bacteria,p:Proteobacteria,c:Betaproteobacteria,o:Burkholderiales,f:Oxalobacteraceae,g:Massilia_OTU3	1.61307
d:Bacteria,p:Proteobacteria,c:Gammaproteobacteria,o:Vibrionales,f:Vibrionaceae,g:Grimontia_OTU2	1.60377
d:Bacteria,p:Proteobacteria,c:Gammaproteobacteria,o:Vibrionales,f:Vibrionaceae,g:Enterovibrio_OTU3	1.5557
d:Bacteria,p:Proteobacteria,c:Gammaproteobacteria,o:Vibrionales,f:Vibrionaceae,g:Photobacterium_OTU18	1.52233
d:Bacteria,p:Proteobacteria,c:Alphaproteobacteria,o:Rhizobiales,f:Phyllobacteriaceae	1.51038
d:Bacteria,p:Proteobacteria,c:Betaproteobacteria,o:Neisseriales,f:Neisseriaceae,g:Neisseria_OTU1	1.44579
d:Bacteria,p:Proteobacteria,c:Gammaproteobacteria,o:Vibrionales,f:Vibrionaceae,g:Photobacterium_OTU14	1.42334
d:Bacteria,p:Proteobacteria,c:Betaproteobacteria,o:Burkholderiales,f:Burkholderiaceae	1.39926
d:Bacteria,p:Firmicutes,c:Bacilli,o:Lactobacillales,f:Streptococcaceae,g:Streptococcus_OTU1	1.37759
d:Bacteria,p:Proteobacteria,c:Gammaproteobacteria,o:Enterobacteriales,f:Enterobacteriaceae,g:Escherichia/Shigella_OTU1	1.37705
d:Bacteria,p:Firmicutes,c:Bacilli,o:Bacillales,f:Staphylococcaceae,g:Staphylococcus,s:Staphylococcus_capitis_subsp._capitis	1.37674
d:Bacteria,p:Actinobacteria,c:Actinobacteria,o:Rubrobacterales,f:Rubrobacteraceae,g:Rubrobacter	1.37538
d:Bacteria,p:Proteobacteria,c:Gammaproteobacteria,o:Enterobacteriales,f:Enterobacteriaceae,g:Klebsiella_OTU1	1.32606
d:Bacteria,p:Proteobacteria,c:Alphaproteobacteria,o:Rhodobacterales,f:Rhodobacteraceae,g:Paracoccus_OTU1	1.26724
d:Bacteria,p:Proteobacteria,c:Betaproteobacteria,o:Neisseriales,f:Neisseriaceae,g:Aquitalea	1.26156
d:Bacteria,p:Proteobacteria,c:Betaproteobacteria,o:Rhodocyclales,f:Rhodocyclaceae,g:Azoarcus	1.25046
d:Bacteria,p:Proteobacteria,c:Gammaproteobacteria,o:Pseudomonadales,f:Moraxellaceae,g:Acinetobacter_OTU11	1.24579
d:Bacteria,p:Proteobacteria,c:Alphaproteobacteria,o:Caulobacterales,f:Caulobacteraceae,g:Caulobacter_OTU1	1.23005
d:Bacteria,p:Proteobacteria,c:Gammaproteobacteria,o:Vibrionales,f:Vibrionaceae	1.22835
d:Bacteria,p:Proteobacteria,c:Alphaproteobacteria,o:Sphingomonadales,f:Sphingomonadaceae,g:Novosphingobium_OTU1	1.22364
d:Bacteria,p:Verrucomicrobia	1.19776
d:Bacteria,p:Proteobacteria,c:Betaproteobacteria,o:Burkholderiales,f:Burkholderiaceae,g:Ralstonia_OTU2	1.19555
d:Bacteria,p:Spirochaetes,c:Spirochaetia,o:Spirochaetales,f:Brevinemataceae,g:Brevinema	1.19038
d:Bacteria,p:Proteobacteria,c:Gammaproteobacteria,o:Vibrionales,f:Vibrionaceae,g:Vibrio_OTU41	1.1864
d:Bacteria,p:Proteobacteria,c:Alphaproteobacteria,o:Rhodobacterales,f:Rhodobacteraceae	1.18447
d:Bacteria,p:Proteobacteria,c:Gammaproteobacteria,o:Vibrionales,f:Vibrionaceae,g:Enterovibrio_OTU1	1.14591
d:Bacteria,p:Proteobacteria,c:Alphaproteobacteria,o:Sphingomonadales,f:Sphingomonadaceae	1.13745
d:Bacteria,p:Firmicutes,c:Clostridia,o:Clostridiales,f:Clostridiaceae_1,g:Clostridium_sensu_stricto_OTU1	1.13324
d:Bacteria,p:Firmicutes,c:Bacilli,o:Bacillales,f:Bacillaceae	1.1279
d:Bacteria,p:Proteobacteria,c:Alphaproteobacteria,o:Rhizobiales,f:Bradyrhizobiaceae,g:Bradyrhizobium_OTU1	1.12403
d:Bacteria,p:Actinobacteria,c:Actinobacteria,o:Actinomycetales,f:Microbacteriaceae	1.11352
d:Bacteria,p:Proteobacteria,c:Betaproteobacteria,o:Burkholderiales,f:Burkholderiales_incertae_sedis,g:Aquabacterium_OTU3	1.11096
d:Bacteria,p:Proteobacteria,c:Gammaproteobacteria,o:Vibrionales,f:Vibrionaceae,g:Grimontia_OTU1	1.1082
d:Bacteria,p:Firmicutes,c:Bacilli,o:Bacillales,f:Staphylococcaceae,g:Staphylococcus_OTU1	1.10615
d:Bacteria,p:Firmicutes,c:Clostridia,o:Clostridiales,f:Lachnospiraceae	1.10258
d:Bacteria,p:Proteobacteria,c:Alphaproteobacteria,o:Rhodospirillales	1.10026
d:Bacteria,p:Proteobacteria,c:Gammaproteobacteria,o:Pseudomonadales,f:Moraxellaceae,g:Acinetobacter_OTU12	1.09681
d:Bacteria,p:Proteobacteria,c:Alphaproteobacteria,o:Rhizobiales,f:Bradyrhizobiaceae,g:Afipia_OTU1	1.08423
d:Bacteria,p:Proteobacteria,c:Gammaproteobacteria,o:Vibrionales,f:Vibrionaceae,g:Vibrio_OTU47	1.07625
d:Bacteria,p:Proteobacteria,c:Gammaproteobacteria,o:Alteromonadales,f:Idiomarinaceae,g:Idiomarina_OTU1	1.07399
d:Bacteria,p:Cyanobacteria/Chloroplast,c:Chloroplast,f:Chloroplast,g:Chlorophyta	1.06908
d:Bacteria,p:Actinobacteria,c:Actinobacteria,o:Actinomycetales,f:Micrococcaceae,g:Rothia_OTU5	1.0688
d:Bacteria,p:Firmicutes,c:Clostridia,o:Clostridiales,f:Peptoniphilaceae,g:Peptoniphilus_OTU1	1.06273
d:Bacteria,p:Firmicutes,c:Bacilli,o:Lactobacillales	1.06185
d:Bacteria,p:Proteobacteria,c:Betaproteobacteria,o:Burkholderiales,f:Oxalobacteraceae,g:Massilia_OTU1	1.05187
d:Bacteria,p:Proteobacteria,c:Alphaproteobacteria,o:Rhodospirillales,f:Rhodospirillales_incertae_sedis,g:Reyranella	1.0511
d:Bacteria,p:Proteobacteria,c:Alphaproteobacteria,o:Rhizobiales,f:Aurantimonadaceae,g:Aureimonas	1.0399
d:Bacteria,p:Proteobacteria,c:Alphaproteobacteria,o:Caulobacterales,f:Caulobacteraceae	1.03815
d:Bacteria,p:Proteobacteria,c:Gammaproteobacteria,o:Pseudomonadales,f:Moraxellaceae,g:Acinetobacter_OTU24	1.03536
d:Bacteria,p:Bacteroidetes,c:Flavobacteriia,o:Flavobacteriales,f:Flavobacteriaceae,g:Cloacibacterium_OTU2	1.03423
d:Bacteria,p:Bacteroidetes,c:Sphingobacteriia,o:Sphingobacteriales,f:Sphingobacteriaceae,g:Mucilaginibacter_OTU1	1.03243
d:Bacteria,p:Proteobacteria,c:Betaproteobacteria	1.03191
d:Bacteria,p:Proteobacteria,c:Alphaproteobacteria,o:Rhizobiales,f:Bradyrhizobiaceae	1.03163
d:Bacteria,p:Proteobacteria,c:Gammaproteobacteria,o:Vibrionales,f:Vibrionaceae,g:Vibrio_OTU32	1.01907
d:Bacteria,p:Proteobacteria,c:Gammaproteobacteria,o:Pseudomonadales,f:Pseudomonadaceae	1.01475
d:Bacteria_OTU1	1.01228
d:Bacteria,p:Proteobacteria,c:Alphaproteobacteria	1.01142
d:Bacteria,p:Bacteroidetes	1.01031
d:Bacteria,p:Proteobacteria,c:Gammaproteobacteria,o:Vibrionales,f:Vibrionaceae,g:Vibrio_OTU58	1.00715
d:Bacteria,p:Proteobacteria,c:Gammaproteobacteria,o:Vibrionales,f:Vibrionaceae,g:Photobacterium_OTU1	1.00164
d:Bacteria,p:Actinobacteria,c:Actinobacteria,o:Actinomycetales,f:Propionibacteriaceae,g:Propionibacterium	0.998348
d:Bacteria,p:Firmicutes,c:Bacilli,o:Lactobacillales,f:Streptococcaceae,g:Streptococcus,s:Streptococcus_infantis	0.996969
d:Bacteria,p:Proteobacteria,c:Betaproteobacteria,o:Neisseriales,f:Neisseriaceae,g:Morococcus	0.995457
d:Bacteria,p:Proteobacteria,c:Betaproteobacteria,o:Burkholderiales,f:Burkholderiaceae,g:Ralstonia,s:Ralstonia_solanacearum	0.995125
