# Supplementary material for: Genetics and Nutrition Drive the Gut Microbiota Succession and Host-Transcriptome Interactions through the Gilthead Sea Bream (Sparus aurata) Production Cycle
Source: Biology (Basel). 2022 Nov 30;11(12):1744. doi: 10.3390/biology11121744 (PMC9774573; doi:10.3390/biology11121744)
Supplement: Supplementary file 1 [file biology-11-01744-s001.zip › Supplementary Table S3.xlsx]

## Sheet: A) t1 vs t0
Supplementary Table S3A. Pathway analysis results from predicted metagenomes. Values represent the log2 fold change of the comparisons between t1 and t0
	baseMean	log2FoldChange	lfcSE	stat	pvalue	padj	KEGG hierarchy
Apoptosis	792181	-1.24228	0.441255	-2.81534	0.00487256	0.0138794	Cellular Processes; Cell Growth and Death; Apoptosis
Cell cycle	497.115	-28.1622	1.65851	-16.9804	1.14638e-64	3.23278e-62	Cellular Processes; Cell Growth and Death; Cell cycle
Cell cycle - Caulobacter	1.73315e+07	-0.275882	0.0717392	-3.84562	0.000120248	0.000585998	Cellular Processes; Cell Growth and Death; Cell cycle - Caulobacter
Lysosome	1.30351e+06	0.890432	0.372873	2.38803	0.016939	0.0385226	Cellular Processes; Transport and Catabolism; Lysosome
Peroxisome	9.62164e+06	-0.137488	0.0557208	-2.46745	0.0136078	0.0325204	Cellular Processes; Transport and Catabolism; Peroxisome
Phagosome	57.0874	-24.5677	3.1645	-7.76352	8.26052e-15	2.1177e-13	Cellular Processes; Transport and Catabolism; Phagosome
ABC transporters	1.07518e+08	0.219944	0.0829402	2.65184	0.0080054	0.0214334	Environmental Information Processing; Membrane Transport; ABC transporters
Phosphotransferase system (PTS)	1.35786e+07	0.871144	0.22625	3.85036	0.000117946	0.000585998	Environmental Information Processing; Membrane Transport; Phosphotransferase system (PTS)
Secretion system	7.72513e+07	0.242179	0.0709153	3.41504	0.000637724	0.00239808	Environmental Information Processing; Membrane Transport; Secretion system
Transporters	1.82153e+08	0.237267	0.0862647	2.75045	0.00595127	0.0162938	Environmental Information Processing; Membrane Transport; Transporters
mTOR signaling pathway	220.014	-26.4099	1.66204	-15.89	7.43325e-57	5.24044e-55	Environmental Information Processing; Signal Transduction; mTOR signaling pathway
Two-component system	8.66314e+07	0.184586	0.0808812	2.28219	0.0224781	0.0487602	Environmental Information Processing; Signal Transduction; Two-component system
Ion channels	1.05592e+06	1.07079	0.263238	4.06776	4.74663e-05	0.000297455	Environmental Information Processing; Signaling Molecules and Interaction; Ion channels
Neuroactive ligand-receptor interaction	14.4304	-17.1704	3.4686	-4.95024	7.41209e-07	8.70138e-06	Environmental Information Processing; Signaling Molecules and Interaction; Neuroactive ligand-receptor interaction
Protein processing in endoplasmic reticulum	1.59034e+06	-0.839635	0.14114	-5.94894	2.69882e-09	4.22815e-08	Genetic Information Processing; Folding, Sorting and Degradation; Protein processing in endoplasmic reticulum
RNA degradation	1.44769e+07	0.105925	0.0322767	3.28176	0.0010316	0.00354769	Genetic Information Processing; Folding, Sorting and Degradation; RNA degradation
Sulfur relay system	1.2677e+07	0.294595	0.0712751	4.13321	3.57738e-05	0.000252205	Genetic Information Processing; Folding, Sorting and Degradation; Sulfur relay system
Base excision repair	1.32672e+07	-0.144806	0.0455497	-3.17907	0.00147749	0.00473468	Genetic Information Processing; Replication and Repair; Base excision repair
Chromosome	4.6355e+07	0.0954811	0.0255927	3.73079	0.00019088	0.000803406	Genetic Information Processing; Replication and Repair; Chromosome
Non-homologous end-joining	1.43113e+06	-0.719967	0.255254	-2.82059	0.00479353	0.0137936	Genetic Information Processing; Replication and Repair; Non-homologous end-joining
Nucleotide excision repair	9.49144e+06	-0.160953	0.0543501	-2.96141	0.00306232	0.00918697	Genetic Information Processing; Replication and Repair; Nucleotide excision repair
Transcription factors	5.43386e+07	0.283411	0.0668059	4.24231	2.21231e-05	0.000178249	Genetic Information Processing; Transcription; Transcription factors
Transcription machinery	2.25577e+07	-0.123664	0.0476338	-2.59613	0.009428	0.0248476	Genetic Information Processing; Transcription; Transcription machinery
mRNA surveillance pathway	731.952	-11.9701	1.00106	-11.9574	5.94024e-33	2.79191e-31	Genetic Information Processing; Translation; mRNA surveillance pathway
Ribosome Biogenesis	4.3576e+07	0.188152	0.0508717	3.69855	0.000216834	0.000881939	Genetic Information Processing; Translation; Ribosome Biogenesis
Bacterial invasion of epithelial cells	30282.5	3.45326	1.12505	3.06944	0.0021446	0.00660332	Human Diseases; Infectious Diseases; Bacterial invasion of epithelial cells
Pertussis	1.43946e+06	0.899392	0.231799	3.88006	0.000104431	0.000555652	Human Diseases; Infectious Diseases; Pertussis
Shigellosis	50.7733	9.54	3.59059	2.65694	0.00788526	0.0213812	Human Diseases; Infectious Diseases; Shigellosis
Vibrio cholerae infection	231233	1.60624	0.655391	2.45082	0.0142532	0.0337764	Human Diseases; Infectious Diseases; Vibrio cholerae infection
Vibrio cholerae pathogenic cycle	8.54367e+06	1.33267	0.34411	3.8728	0.00010759	0.000561861	Human Diseases; Infectious Diseases; Vibrio cholerae pathogenic cycle
Arginine and proline metabolism	3.83713e+07	0.105092	0.0236228	4.44875	8.6372e-06	7.38088e-05	Metabolism; Amino Acid Metabolism; Arginine and proline metabolism
Histidine metabolism	1.87986e+07	-0.177748	0.0471187	-3.77235	0.000161714	0.00070159	Metabolism; Amino Acid Metabolism; Histidine metabolism
Lysine biosynthesis	1.9154e+07	0.16406	0.0534728	3.0681	0.00215427	0.00660332	Metabolism; Amino Acid Metabolism; Lysine biosynthesis
Lysine degradation	1.92771e+07	-0.444008	0.108292	-4.10012	4.12941e-05	0.000270812	Metabolism; Amino Acid Metabolism; Lysine degradation
Tryptophan metabolism	2.30464e+07	-0.329727	0.103436	-3.18774	0.00143391	0.00464784	Metabolism; Amino Acid Metabolism; Tryptophan metabolism
beta-Lactam resistance	1.21954e+06	-0.755818	0.196569	-3.84506	0.000120524	0.000585998	Metabolism; Biosynthesis of Other Secondary Metabolites; beta-Lactam resistance
Betalain biosynthesis	16216.5	-2.8252	1.15871	-2.43824	0.014759	0.0341151	Metabolism; Biosynthesis of Other Secondary Metabolites; Betalain biosynthesis
Butirosin and neomycin biosynthesis	872059	-0.807345	0.25017	-3.22719	0.00125012	0.00411207	Metabolism; Biosynthesis of Other Secondary Metabolites; Butirosin and neomycin biosynthesis
Caffeine metabolism	17740.9	-6.32575	1.08873	-5.81023	6.23883e-09	9.25974e-08	Metabolism; Biosynthesis of Other Secondary Metabolites; Caffeine metabolism
Flavonoid biosynthesis	285207	1.63246	0.517317	3.15563	0.00160153	0.00507452	Metabolism; Biosynthesis of Other Secondary Metabolites; Flavonoid biosynthesis
Novobiocin biosynthesis	4.42817e+06	0.180981	0.0433475	4.1751	2.97849e-05	0.000233315	Metabolism; Biosynthesis of Other Secondary Metabolites; Novobiocin biosynthesis
Penicillin and cephalosporin biosynthesis	1.76611e+06	-0.495899	0.109721	-4.51963	6.19471e-06	5.63519e-05	Metabolism; Biosynthesis of Other Secondary Metabolites; Penicillin and cephalosporin biosynthesis
Streptomycin biosynthesis	7.41686e+06	-0.53984	0.107257	-5.03316	4.82471e-07	5.91551e-06	Metabolism; Biosynthesis of Other Secondary Metabolites; Streptomycin biosynthesis
Fructose and mannose metabolism	1.92474e+07	0.334204	0.0879633	3.79935	0.000145073	0.00065985	Metabolism; Carbohydrate Metabolism; Fructose and mannose metabolism
Glyoxylate and dicarboxylate metabolism	2.79092e+07	-0.348854	0.0622191	-5.60686	2.06027e-08	2.64089e-07	Metabolism; Carbohydrate Metabolism; Glyoxylate and dicarboxylate metabolism
Pentose and glucuronate interconversions	1.27149e+07	0.234295	0.061595	3.8038	0.000142494	0.000658742	Metabolism; Carbohydrate Metabolism; Pentose and glucuronate interconversions
Pentose phosphate pathway	2.32047e+07	0.14885	0.0461366	3.2263	0.00125404	0.00411207	Metabolism; Carbohydrate Metabolism; Pentose phosphate pathway
Propanoate metabolism	3.76367e+07	-0.298714	0.0604382	-4.94247	7.71399e-07	8.70138e-06	Metabolism; Carbohydrate Metabolism; Propanoate metabolism
Carbon fixation pathways in prokaryotes	3.90967e+07	-0.121619	0.0321983	-3.7772	0.000158602	0.00069884	Metabolism; Energy Metabolism; Carbon fixation pathways in prokaryotes
Photosynthesis	1.13293e+07	0.605703	0.126433	4.79069	1.66205e-06	1.73592e-05	Metabolism; Energy Metabolism; Photosynthesis
Photosynthesis proteins	1.25164e+07	0.647181	0.137024	4.72313	2.32246e-06	2.33905e-05	Metabolism; Energy Metabolism; Photosynthesis proteins
Sulfur metabolism	1.11757e+07	0.0888728	0.0380708	2.33441	0.0195744	0.0431249	Metabolism; Energy Metabolism; Sulfur metabolism
Glycosaminoglycan degradation	969977	1.32661	0.388465	3.41501	0.000637787	0.00239808	Metabolism; Glycan Biosynthesis and Metabolism; Glycosaminoglycan degradation
Glycosphingolipid biosynthesis - ganglio series	696539	1.59071	0.351831	4.52122	6.14842e-06	5.63519e-05	Metabolism; Glycan Biosynthesis and Metabolism; Glycosphingolipid biosynthesis - ganglio series
Glycosphingolipid biosynthesis - globo series	1.11606e+06	1.6408	0.337929	4.85548	1.20098e-06	1.30261e-05	Metabolism; Glycan Biosynthesis and Metabolism; Glycosphingolipid biosynthesis - globo series
Other glycan degradation	2.37978e+06	0.843949	0.252972	3.33614	0.000849506	0.00299451	Metabolism; Glycan Biosynthesis and Metabolism; Other glycan degradation
Various types of N-glycan biosynthesis	265.862	-10.5073	1.24418	-8.44519	3.03541e-17	8.55987e-16	Metabolism; Glycan Biosynthesis and Metabolism; Various types of N-glycan biosynthesis
alpha-Linolenic acid metabolism	1.32938e+06	0.594723	0.192037	3.09692	0.00195545	0.00612708	Metabolism; Lipid Metabolism; alpha-Linolenic acid metabolism
Arachidonic acid metabolism	2.66152e+06	-0.428917	0.110151	-3.89391	9.864e-05	0.000534932	Metabolism; Lipid Metabolism; Arachidonic acid metabolism
Biosynthesis of unsaturated fatty acids	1.0214e+07	0.353615	0.086129	4.10564	4.0319e-05	0.000270713	Metabolism; Lipid Metabolism; Biosynthesis of unsaturated fatty acids
Ether lipid metabolism	284776	-5.67587	0.436052	-13.0165	9.858e-39	5.55991e-37	Metabolism; Lipid Metabolism; Ether lipid metabolism
Fatty acid metabolism	2.96089e+07	-0.393625	0.0966001	-4.07479	4.60563e-05	0.000295179	Metabolism; Lipid Metabolism; Fatty acid metabolism
Glycerophospholipid metabolism	1.74932e+07	0.157884	0.0562378	2.80743	0.0049939	0.0140828	Metabolism; Lipid Metabolism; Glycerophospholipid metabolism
Sphingolipid metabolism	1.48213e+06	0.646024	0.25923	2.49209	0.0126994	0.0311411	Metabolism; Lipid Metabolism; Sphingolipid metabolism
Synthesis and degradation of ketone bodies	6.72443e+06	-0.829053	0.146187	-5.67117	1.4183e-08	1.90457e-07	Metabolism; Lipid Metabolism; Synthesis and degradation of ketone bodies
Folate biosynthesis	1.54625e+07	-0.0990484	0.0327906	-3.02063	0.00252246	0.00764874	Metabolism; Metabolism of Cofactors and Vitamins; Folate biosynthesis
Nicotinate and nicotinamide metabolism	1.48499e+07	0.181366	0.0490085	3.70071	0.000214994	0.000881939	Metabolism; Metabolism of Cofactors and Vitamins; Nicotinate and nicotinamide metabolism
Porphyrin and chlorophyll metabolism	3.00798e+07	0.150831	0.0616822	2.44529	0.0144734	0.0340125	Metabolism; Metabolism of Cofactors and Vitamins; Porphyrin and chlorophyll metabolism
Retinol metabolism	3.45253e+06	-0.215141	0.0865998	-2.48431	0.0129803	0.0315555	Metabolism; Metabolism of Cofactors and Vitamins; Retinol metabolism
Riboflavin metabolism	9.67644e+06	0.111131	0.047922	2.31899	0.0203955	0.0445856	Metabolism; Metabolism of Cofactors and Vitamins; Riboflavin metabolism
Ubiquinone and other terpenoid-quinone biosynthesis	1.31657e+07	0.303757	0.0750419	4.04784	5.16927e-05	0.000310156	Metabolism; Metabolism of Cofactors and Vitamins; Ubiquinone and other terpenoid-quinone biosynthesis
Vitamin B6 metabolism	6.04561e+06	0.157955	0.0472606	3.34221	0.000831141	0.00296686	Metabolism; Metabolism of Cofactors and Vitamins; Vitamin B6 metabolism
beta-Alanine metabolism	1.75688e+07	-0.253127	0.0893618	-2.83261	0.00461692	0.0134224	Metabolism; Metabolism of Other Amino Acids; beta-Alanine metabolism
Cyanoamino acid metabolism	6.55976e+06	-0.290436	0.118919	-2.44229	0.0145945	0.0340137	Metabolism; Metabolism of Other Amino Acids; Cyanoamino acid metabolism
D-Arginine and D-ornithine metabolism	353621	-4.42494	0.394988	-11.2027	3.95319e-29	1.59257e-27	Metabolism; Metabolism of Other Amino Acids; D-Arginine and D-ornithine metabolism
D-Glutamine and D-glutamate metabolism	4.24664e+06	-0.126584	0.0439077	-2.88297	0.0039395	0.0115723	Metabolism; Metabolism of Other Amino Acids; D-Glutamine and D-glutamate metabolism
Glutathione metabolism	1.79017e+07	-0.28141	0.0839817	-3.35085	0.000805634	0.00291268	Metabolism; Metabolism of Other Amino Acids; Glutathione metabolism
Phosphonate and phosphinate metabolism	2.58264e+06	0.347088	0.1	3.47087	0.000518777	0.00203188	Metabolism; Metabolism of Other Amino Acids; Phosphonate and phosphinate metabolism
Taurine and hypotaurine metabolism	4.81103e+06	0.165852	0.0700806	2.36659	0.0179529	0.0405017	Metabolism; Metabolism of Other Amino Acids; Taurine and hypotaurine metabolism
Biosynthesis of siderophore group nonribosomal peptides	2.0583e+06	1.11282	0.165427	6.727	1.73194e-11	3.75698e-10	Metabolism; Metabolism of Terpenoids and Polyketides; Biosynthesis of siderophore group nonribosomal peptides
Biosynthesis of vancomycin group antibiotics	1.3404e+06	-1.02731	0.148388	-6.9231	4.41868e-12	1.03839e-10	Metabolism; Metabolism of Terpenoids and Polyketides; Biosynthesis of vancomycin group antibiotics
Geraniol degradation	1.48377e+07	-0.359065	0.153635	-2.33714	0.0194321	0.0431249	Metabolism; Metabolism of Terpenoids and Polyketides; Geraniol degradation
Polyketide sugar unit biosynthesis	4.08303e+06	-0.714472	0.152781	-4.67644	2.91905e-06	2.83852e-05	Metabolism; Metabolism of Terpenoids and Polyketides; Polyketide sugar unit biosynthesis
Terpenoid backbone biosynthesis	1.66577e+07	-0.196711	0.0496588	-3.96126	7.45548e-05	0.000420489	Metabolism; Metabolism of Terpenoids and Polyketides; Terpenoid backbone biosynthesis
Purine metabolism	6.87702e+07	0.0825486	0.034319	2.40533	0.0161579	0.0370449	Metabolism; Nucleotide Metabolism; Purine metabolism
Aminobenzoate degradation	1.66632e+07	-0.448309	0.162434	-2.75994	0.00578124	0.0159834	Metabolism; Xenobiotics Biodegradation and Metabolism; Aminobenzoate degradation
Atrazine degradation	1.97041e+06	-0.774978	0.229414	-3.37807	0.000729962	0.00270854	Metabolism; Xenobiotics Biodegradation and Metabolism; Atrazine degradation
Benzoate degradation	2.28028e+07	-0.49632	0.134674	-3.68533	0.000228406	0.000907189	Metabolism; Xenobiotics Biodegradation and Metabolism; Benzoate degradation
Dioxin degradation	3.12318e+06	0.439426	0.135879	3.23394	0.00122095	0.00409891	Metabolism; Xenobiotics Biodegradation and Metabolism; Dioxin degradation
Drug metabolism - cytochrome P450	8.78825e+06	-0.56872	0.137034	-4.15022	3.32158e-05	0.000240519	Metabolism; Xenobiotics Biodegradation and Metabolism; Drug metabolism - cytochrome P450
Metabolism of xenobiotics by cytochrome P450	8.7189e+06	-0.508808	0.13766	-3.69612	0.000218921	0.000881939	Metabolism; Xenobiotics Biodegradation and Metabolism; Metabolism of xenobiotics by cytochrome P450
Naphthalene degradation	1.08548e+07	-0.344565	0.0858095	-4.01546	5.93293e-05	0.00034856	Metabolism; Xenobiotics Biodegradation and Metabolism; Naphthalene degradation
Polycyclic aromatic hydrocarbon degradation	4.98253e+06	-0.666525	0.160085	-4.16356	3.13324e-05	0.000238804	Metabolism; Xenobiotics Biodegradation and Metabolism; Polycyclic aromatic hydrocarbon degradation
Carbohydrate digestion and absorption	343413	1.35027	0.34216	3.9463	7.93669e-05	0.000438852	Organismal Systems; Digestive System; Carbohydrate digestion and absorption
Mineral absorption	638796	-1.4421	0.378405	-3.81098	0.000138416	0.000650556	Organismal Systems; Digestive System; Mineral absorption
Pancreatic secretion	16.8442	-17.1254	2.80204	-6.11178	9.85264e-10	1.73653e-08	Organismal Systems; Digestive System; Pancreatic secretion
Adipocytokine signaling pathway	3.07371e+06	-0.800575	0.121768	-6.57457	4.87941e-11	9.1733e-10	Organismal Systems; Endocrine System; Adipocytokine signaling pathway
Melanogenesis	15154.7	-6.3221	1.47013	-4.30038	1.70507e-05	0.000141421	Organismal Systems; Endocrine System; Melanogenesis
PPAR signaling pathway	7.11095e+06	-0.728123	0.125958	-5.78066	7.44081e-09	1.04915e-07	Organismal Systems; Endocrine System; PPAR signaling pathway
Renin-angiotensin system	205691	-6.68648	0.714445	-9.35899	8.05061e-21	2.83784e-19	Organismal Systems; Endocrine System; Renin-angiotensin system
Antigen processing and presentation	669762	0.44004	0.175356	2.50941	0.0120932	0.0299148	Organismal Systems; Immune System; Antigen processing and presentation
NOD-like receptor signaling pathway	872942	0.864126	0.213245	4.05227	5.07233e-05	0.000310156	Organismal Systems; Immune System; NOD-like receptor signaling pathway
Electron transfer carriers	1.07905e+06	1.71986	0.261401	6.57937	4.72439e-11	9.1733e-10	Unclassified; Cellular Processes and Signaling; Electron transfer carriers
Other ion-coupled transporters	4.56411e+07	0.21284	0.0827042	2.57351	0.0100672	0.0260455	Unclassified; Cellular Processes and Signaling; Other ion-coupled transporters
Other transporters	8.13945e+06	0.545881	0.0635367	8.59158	8.57795e-18	2.68776e-16	Unclassified; Cellular Processes and Signaling; Other transporters
Signal transduction mechanisms	1.77754e+07	0.205137	0.07413	2.76726	0.00565293	0.0157834	Unclassified; Cellular Processes and Signaling; Signal transduction mechanisms
Transcription related proteins	321718	2.22514	0.58653	3.79373	0.000148399	0.000664262	Unclassified; Genetic Information Processing; Transcription related proteins
Translation proteins	2.69521e+07	0.144594	0.0363514	3.97768	6.95898e-05	0.000400496	Unclassified; Genetic Information Processing; Translation proteins
Glycan biosynthesis and metabolism	2.65941e+06	0.461729	0.197572	2.33702	0.0194382	0.0431249	Unclassified; Metabolism; Glycan biosynthesis and metabolism
Lipid metabolism	4.95334e+06	-0.401898	0.0973848	-4.1269	3.67682e-05	0.000252894	Unclassified; Metabolism; Lipid metabolism
Nucleotide metabolism	1.1829e+06	0.524354	0.178093	2.94426	0.00323723	0.00960948	Unclassified; Metabolism; Nucleotide metabolism
Biosynthesis of 12- 14- and 16-membered macrolides	7776.56	-6.14903	1.36965	-4.48949	7.13945e-06	6.29164e-05	Metabolism; Metabolism of Terpenoids and Polyketides; Biosynthesis of 12-, 14- and 16-membered macrolides
Tropane piperidine and pyridine alkaloid biosynthesis	3.59965e+06	0.252481	0.0608403	4.14989	3.32633e-05	0.000240519	Metabolism; Metabolism of Other Secondary metabolites; Tropane, piperidine and pyridine alkaloid biosynthesis
Alanine aspartate and glutamate metabolism	3.15308e+07	0.163319	0.0424013	3.85176	0.000117274	0.000585998	Metabolism; Amino Acid Metabolism; Alanine, aspartate and glutamate metabolism
1 1 1-Trichloro-2 2-bis(4-chlorophenyl)ethane (DDT) degradation	30304.6	-6.32125	1.65388	-3.82208	0.00013233	0.000632494
Replication recombination and repair proteins	2.34126e+07	-0.190157	0.0508552	-3.73919	0.000184616	0.000788814
Valine leucine and isoleucine degradation	3.42797e+07	-0.358001	0.10756	-3.32838	0.000873511	0.00304111	Metabolism; Amino Acid Metabolism; Valine leucine and isoleucine degradation

## Sheet: B) t2 vs t0
Supplementary Table S3B. Pathway analysis results from predicted metagenomes. Values represent the log2 fold change of the comparisons between t2 and t0
	baseMean	log2FoldChange	lfcSE	stat	pvalue	padj	KEGG hierarchy
Ether lipid metabolism	284776	-6.16297	0.428728	-14.375	7.42531e-47	2.09394e-44	Metabolism; Lipid Metabolism; Ether lipid metabolism
D-Arginine and D-ornithine metabolism	353621	-3.83922	0.38835	-9.88598	4.78896e-23	6.75243e-21	Metabolism; Metabolism of Other Amino Acids; D-Arginine and D-ornithine metabolism
Pancreatic secretion	16.8442	-22.0868	2.75031	-8.03067	9.69417e-16	9.11252e-14	Organismal Systems; Digestive System; Pancreatic secretion
Renin-angiotensin system	205691	-5.52655	0.702442	-7.86763	3.6142e-15	2.54801e-13	Organismal Systems; Endocrine System; Renin-angiotensin system
Germination	67614.3	-7.67814	0.998094	-7.6928	1.43947e-14	8.11863e-13	Unclassified; Cellular Processes and Signaling; Germination
Biosynthesis of siderophore group nonribosomal peptides	2.0583e+06	1.19521	0.162646	7.34854	2.00386e-13	9.41816e-12	Metabolism; Metabolism of Terpenoids and Polyketides; Biosynthesis of siderophore group nonribosomal peptides
Melanogenesis	15154.7	-10.2131	1.44567	-7.06463	1.61041e-12	6.48767e-11	Organismal Systems; Endocrine System; Melanogenesis
Other transporters	8.13945e+06	0.432628	0.0624688	6.92551	4.34411e-12	1.5313e-10	Unclassified; Cellular Processes and Signaling; Other transporters
Arginine and proline metabolism	3.83713e+07	0.151841	0.0232257	6.53761	6.25106e-11	1.95866e-09	Metabolism; Amino Acid Metabolism; Arginine and proline metabolism
Neuroactive ligand-receptor interaction	14.4304	-21.904	3.40658	-6.42991	1.27679e-10	3.60054e-09	Environmental Information Processing; Signaling Molecules and Interaction; Neuroactive ligand-receptor interaction
1 1 1-Trichloro-2 2-bis(4-chlorophenyl)ethane (DDT) degradation	30304.6	-10.2195	1.6262	-6.28425	3.29435e-10	8.4455e-09
Protein processing in endoplasmic reticulum	1.59034e+06	-0.757153	0.138768	-5.45624	4.86313e-08	1.14284e-06	Genetic Information Processing; Folding, Sorting and Degradation; Protein processing in endoplasmic reticulum
Biosynthesis of vancomycin group antibiotics	1.3404e+06	-0.735782	0.145895	-5.04325	4.57699e-07	9.77842e-06	Metabolism; Metabolism of Terpenoids and Polyketides; Biosynthesis of vancomycin group antibiotics
Electron transfer carriers	1.07905e+06	1.29326	0.257008	5.03197	4.85453e-07	9.77842e-06	Unclassified; Cellular Processes and Signaling; Electron transfer carriers
Betalain biosynthesis	16216.5	-5.67862	1.13924	-4.98456	6.2104e-07	1.16755e-05	Metabolism; Biosynthesis of Other Secondary Metabolites; Betalain biosynthesis
Biosynthesis of unsaturated fatty acids	1.0214e+07	0.420062	0.0846814	4.96049	7.03138e-07	1.23928e-05	Metabolism; Lipid Metabolism; Biosynthesis of unsaturated fatty acids
Caffeine metabolism	17740.9	-5.24372	1.07046	-4.89857	9.65344e-07	1.60134e-05	Metabolism; Biosynthesis of Other Secondary Metabolites; Caffeine metabolism
Pertussis	1.43946e+06	1.06554	0.227903	4.67541	2.93367e-06	4.59609e-05	Human Diseases; Infectious Diseases; Pertussis
Bile secretion	255682	2.5776	0.569046	4.52969	5.90702e-06	8.76727e-05	Organismal Systems; Digestive System; Bile secretion
Isoflavonoid biosynthesis	15381.4	2.95998	0.674361	4.3893	1.13714e-05	0.000155075	Metabolism; Biosynthesis of Other Secondary Metabolites; Isoflavonoid biosynthesis
Replication recombination and repair proteins	2.34126e+07	-0.219299	0.0500005	-4.38595	1.15482e-05	0.000155075
D-Glutamine and D-glutamate metabolism	4.24664e+06	-0.184284	0.0431698	-4.26882	1.96508e-05	0.000251888	Metabolism; Metabolism of Other Amino Acids; D-Glutamine and D-glutamate metabolism
Taurine and hypotaurine metabolism	4.81103e+06	0.291391	0.0689027	4.22902	2.34709e-05	0.000287774	Metabolism; Metabolism of Other Amino Acids; Taurine and hypotaurine metabolism
Methane metabolism	3.5348e+07	-0.174793	0.0415111	-4.21076	2.54514e-05	0.000299054	Metabolism; Energy Metabolism; Methane metabolism
Pentose and glucuronate interconversions	1.27149e+07	0.237755	0.0605597	3.92596	8.63841e-05	0.000944492	Metabolism; Carbohydrate Metabolism; Pentose and glucuronate interconversions
Carbon fixation pathways in prokaryotes	3.90967e+07	-0.124223	0.0316571	-3.92403	8.70809e-05	0.000944492	Metabolism; Energy Metabolism; Carbon fixation pathways in prokaryotes
Oxidative phosphorylation	4.30562e+07	0.121984	0.0311589	3.91489	9.04438e-05	0.000944635	Metabolism; Energy Metabolism; Oxidative phosphorylation
Tetracycline biosynthesis	5.20797e+06	-0.258068	0.066789	-3.86393	0.000111579	0.00112376	Metabolism; Metabolism of Terpenoids and Polyketides; Tetracycline biosynthesis
Riboflavin metabolism	9.67644e+06	0.178358	0.0471166	3.78547	0.000153419	0.00149187	Metabolism; Metabolism of Cofactors and Vitamins; Riboflavin metabolism
RNA transport	3.19624e+06	-0.514564	0.139539	-3.6876	0.000226377	0.00207893	Genetic Information Processing; Translation; RNA transport
Citrate cycle (TCA cycle)	2.79853e+07	-0.197715	0.0537693	-3.67709	0.000235907	0.00207893	Metabolism; Carbohydrate Metabolism; Citrate cycle (TCA cycle)
Glyoxylate and dicarboxylate metabolism	2.79092e+07	-0.2253	0.0611733	-3.68298	0.000230523	0.00207893	Metabolism; Carbohydrate Metabolism; Glyoxylate and dicarboxylate metabolism
Nitrotoluene degradation	2.48589e+06	-0.766433	0.209006	-3.66703	0.000245384	0.00209691	Metabolism; Xenobiotics Biodegradation and Metabolism; Nitrotoluene degradation
Polycyclic aromatic hydrocarbon degradation	4.98253e+06	-0.570936	0.157395	-3.62741	0.000286275	0.0023744	Metabolism; Xenobiotics Biodegradation and Metabolism; Polycyclic aromatic hydrocarbon degradation
Folate biosynthesis	1.54625e+07	-0.116397	0.0322395	-3.61038	0.000305747	0.00246345	Metabolism; Metabolism of Cofactors and Vitamins; Folate biosynthesis
Mineral absorption	638796	-1.33421	0.372045	-3.58615	0.000335601	0.00262887	Organismal Systems; Digestive System; Mineral absorption
Transcription factors	5.43386e+07	0.233651	0.065683	3.55725	0.000374763	0.0028563	Genetic Information Processing; Transcription; Transcription factors
Lipid biosynthesis proteins	2.58202e+07	0.117427	0.0338347	3.47061	0.00051927	0.00375472	Metabolism; Lipid Metabolism; Lipid biosynthesis proteins
Nitrogen metabolism	3.02855e+07	-0.181783	0.0526654	-3.45167	0.000557137	0.00383202	Metabolism; Energy Metabolism; Nitrogen metabolism
Polyketide sugar unit biosynthesis	4.08303e+06	-0.519307	0.150214	-3.45713	0.000545967	0.00383202	Metabolism; Metabolism of Terpenoids and Polyketides; Polyketide sugar unit biosynthesis
Epithelial cell signaling in Helicobacter pylori infection	1.80819e+06	-0.437649	0.129	-3.39264	0.000692225	0.0046478	Human Diseases; Infectious Diseases; Epithelial cell signaling in Helicobacter pylori infection
Pores ion channels	2.09494e+07	0.249784	0.0737835	3.38536	0.000710855	0.00466188	Unclassified; Cellular Processes and Signaling; Pores ion channels
Sporulation	2.16854e+06	-1.96837	0.584631	-3.36685	0.000760314	0.00487292	Unclassified; Cellular Processes and Signaling; Sporulation
Phosphatidylinositol signaling system	3.11872e+06	-0.163785	0.0490452	-3.33948	0.000839349	0.00525992	Environmental Information Processing; Signal Transduction; Phosphatidylinositol signaling system
Histidine metabolism	1.87986e+07	-0.153659	0.0463268	-3.31686	0.000910363	0.00558092	Metabolism; Amino Acid Metabolism; Histidine metabolism
Atrazine degradation	1.97041e+06	-0.74334	0.225559	-3.29555	0.000982283	0.0058937	Metabolism; Xenobiotics Biodegradation and Metabolism; Atrazine degradation
Ribosome biogenesis in eukaryotes	1.76321e+06	-0.234769	0.0729124	-3.21988	0.00128243	0.00738049	Genetic Information Processing; Translation; Ribosome biogenesis in eukaryotes
Flavone and flavonol biosynthesis	19098	-4.74214	1.47071	-3.22439	0.00126242	0.00738049	Metabolism; Biosynthesis of Other Secondary Metabolites; Flavone and flavonol biosynthesis
Secretion system	7.72513e+07	0.223348	0.0697234	3.20334	0.00135842	0.00766147	Environmental Information Processing; Membrane Transport; Secretion system
Carbohydrate digestion and absorption	343413	1.07233	0.336409	3.18758	0.00143469	0.00793298	Organismal Systems; Digestive System; Carbohydrate digestion and absorption
Naphthalene degradation	1.08548e+07	-0.267302	0.0843673	-3.16831	0.00153327	0.00831502	Metabolism; Xenobiotics Biodegradation and Metabolism; Naphthalene degradation
Glycosphingolipid biosynthesis - ganglio series	696539	1.0865	0.345918	3.14091	0.00168422	0.00896134	Metabolism; Glycan Biosynthesis and Metabolism; Glycosphingolipid biosynthesis - ganglio series
Pyruvate metabolism	4.20718e+07	-0.0863575	0.0278881	-3.09658	0.00195769	0.0102235	Metabolism; Carbohydrate Metabolism; Pyruvate metabolism
Glycosphingolipid biosynthesis - globo series	1.11606e+06	0.991465	0.332249	2.9841	0.00284412	0.0143222	Metabolism; Glycan Biosynthesis and Metabolism; Glycosphingolipid biosynthesis - globo series
Phosphonate and phosphinate metabolism	2.58264e+06	0.289685	0.0983195	2.94636	0.00321539	0.0159077	Metabolism; Metabolism of Other Amino Acids; Phosphonate and phosphinate metabolism
C5-Branched dibasic acid metabolism	1.01093e+07	-0.116452	0.0397356	-2.93068	0.00338224	0.0164447	Metabolism; Carbohydrate Metabolism; C5-Branched dibasic acid metabolism
Ubiquinone and other terpenoid-quinone biosynthesis	1.31657e+07	0.213952	0.0737806	2.89985	0.00373345	0.0178446	Metabolism; Metabolism of Cofactors and Vitamins; Ubiquinone and other terpenoid-quinone biosynthesis
Bacterial chemotaxis	2.56203e+07	0.54637	0.198135	2.75757	0.00582334	0.0273697	Cellular Processes; Cell Motility; Bacterial chemotaxis
Nucleotide excision repair	9.49144e+06	-0.144517	0.0534367	-2.70445	0.00684184	0.0316295	Genetic Information Processing; Replication and Repair; Nucleotide excision repair
Photosynthesis proteins	1.25164e+07	0.360055	0.134721	2.6726	0.00752651	0.0342335	Metabolism; Energy Metabolism; Photosynthesis proteins
Staphylococcus aureus infection	970568	-1.27242	0.482416	-2.63759	0.00834975	0.0373751	Human Diseases; Infectious Diseases; Staphylococcus aureus infection
Photosynthesis	1.13293e+07	0.32654	0.124308	2.62685	0.00861784	0.0379723	Metabolism; Energy Metabolism; Photosynthesis
Sphingolipid metabolism	1.48213e+06	0.662399	0.254873	2.59894	0.00935123	0.04057	Metabolism; Lipid Metabolism; Sphingolipid metabolism
Fluorobenzoate degradation	2.39895e+06	0.861995	0.334017	2.58069	0.00986027	0.0421302	Metabolism; Xenobiotics Biodegradation and Metabolism; Fluorobenzoate degradation
Novobiocin biosynthesis	4.42817e+06	0.108237	0.042619	2.53963	0.011097	0.0453528	Metabolism; Biosynthesis of Other Secondary Metabolites; Novobiocin biosynthesis
Adipocytokine signaling pathway	3.07371e+06	-0.30483	0.119722	-2.54616	0.0108917	0.0453528	Organismal Systems; Endocrine System; Adipocytokine signaling pathway
Insulin signaling pathway	1.89201e+06	-0.387903	0.152521	-2.54328	0.0109819	0.0453528	Organismal Systems; Endocrine System; Insulin signaling pathway
Endocytosis	1464.54	-3.86268	1.54057	-2.50731	0.0121654	0.046995	Cellular Processes; Transport and Catabolism; Endocytosis
Protein digestion and absorption	189980	2.09871	0.834728	2.51425	0.0119287	0.046995	Organismal Systems; Digestive System; Protein digestion and absorption
GnRH signaling pathway	1464.54	-3.86268	1.54057	-2.50731	0.0121654	0.046995	Organismal Systems; Endocrine System; GnRH signaling pathway
Fc gamma R-mediated phagocytosis	1464.54	-3.86268	1.54057	-2.50731	0.0121654	0.046995	Organismal Systems; Immune System; Fc gamma R-mediated phagocytosis
Streptomycin biosynthesis	7.41686e+06	-0.262997	0.105454	-2.49395	0.0126332	0.0475007	Metabolism; Biosynthesis of Other Secondary Metabolites; Streptomycin biosynthesis
Biosynthesis and biodegradation of secondary metabolites	2.82042e+06	0.292157	0.117003	2.49699	0.0125251	0.0475007	Unclassified; Metabolism; Biosynthesis and biodegradation of secondary metabolites

## Sheet: C) t2 vs t1
Supplementary Table S3C. Pathway analysis results from predicted metagenomes. Values represent the log2 fold change of the comparisons between t2 and t1
	baseMean	log2FoldChange	lfcSE	stat	pvalue	padj	KEGG hierarchy
Apoptosis	792181	1.70228	0.35116	4.8476	1.24961e-06	8.39026e-06	Cellular Processes; Cell Growth and Death; Apoptosis
Cell cycle	497.115	39.4949	1.30373	30.2938	1.38147e-201	3.89573e-199	Cellular Processes; Cell Growth and Death; Cell cycle
Cell cycle - Caulobacter	1.73315e+07	0.318391	0.0570914	5.57686	2.44898e-08	2.6562e-07	Cellular Processes; Cell Growth and Death; Cell cycle - Caulobacter
Meiosis - yeast	619132	1.16779	0.352403	3.31378	0.000920448	0.00288407	Cellular Processes; Cell Growth and Death; Meiosis - yeast
p53 signaling pathway	632830	2.25605	0.481812	4.68242	2.8351e-06	1.53769e-05	Cellular Processes; Cell Growth and Death; p53 signaling pathway
Endocytosis	1464.54	-4.84369	1.24629	-3.88649	0.000101703	0.000403948	Cellular Processes; Transport and Catabolism; Endocytosis
Peroxisome	9.62164e+06	0.238182	0.0443434	5.3713	7.81723e-08	7.11116e-07	Cellular Processes; Transport and Catabolism; Peroxisome
Phagosome	57.0874	36.1156	2.51001	14.3886	6.09843e-47	2.86626e-45	Cellular Processes; Transport and Catabolism; Phagosome
ABC transporters	1.07518e+08	-0.259449	0.0660057	-3.93071	8.46948e-05	0.000357902	Environmental Information Processing; Membrane Transport; ABC transporters
Bacterial secretion system	3.20099e+07	0.162632	0.0477766	3.40401	0.000664048	0.00220308	Environmental Information Processing; Membrane Transport; Bacterial secretion system
Phosphotransferase system (PTS)	1.35786e+07	-0.56156	0.180055	-3.11882	0.00181575	0.00489166	Environmental Information Processing; Membrane Transport; Phosphotransferase system (PTS)
Transporters	1.82153e+08	-0.242281	0.0686514	-3.52914	0.000416909	0.0014696	Environmental Information Processing; Membrane Transport; Transporters
mTOR signaling pathway	220.014	35.2313	1.30658	26.9645	3.85703e-160	2.7192e-158	Environmental Information Processing; Signal Transduction; mTOR signaling pathway
Phosphatidylinositol signaling system	3.11872e+06	-0.119078	0.0396967	-2.99971	0.0027024	0.00680427	Environmental Information Processing; Signal Transduction; Phosphatidylinositol signaling system
Cellular antigens	2.5957e+06	0.325471	0.104033	3.12855	0.00175673	0.00480968	Environmental Information Processing; Signaling Molecules and Interaction; Cellular antigens
Ion channels	1.05592e+06	-1.09259	0.20949	-5.21548	1.83342e-07	1.56674e-06	Environmental Information Processing; Signaling Molecules and Interaction; Ion channels
Sulfur relay system	1.2677e+07	-0.337541	0.0567221	-5.95079	2.6685e-09	4.70323e-08	Genetic Information Processing; Folding, Sorting and Degradation; Sulfur relay system
Base excision repair	1.32672e+07	0.117651	0.0362491	3.24562	0.00117195	0.00347003	Genetic Information Processing; Replication and Repair; Base excision repair
Chromosome	4.6355e+07	-0.128819	0.0203671	-6.32485	2.53477e-10	5.95671e-09	Genetic Information Processing; Replication and Repair; Chromosome
DNA replication	1.73829e+07	-0.100398	0.035728	-2.81008	0.00495296	0.0114486	Genetic Information Processing; Replication and Repair; DNA replication
DNA replication proteins	2.9659e+07	-0.134885	0.0341267	-3.95246	7.73508e-05	0.000335584	Genetic Information Processing; Replication and Repair; DNA replication proteins
Homologous recombination	2.44942e+07	-0.123666	0.0367279	-3.36708	0.000759682	0.00246242	Genetic Information Processing; Replication and Repair; Homologous recombination
Mismatch repair	2.08884e+07	-0.131938	0.0324734	-4.06296	4.84545e-05	0.00022039	Genetic Information Processing; Replication and Repair; Mismatch repair
Non-homologous end-joining	1.43113e+06	0.669024	0.203136	3.29348	0.000989558	0.00306654	Genetic Information Processing; Replication and Repair; Non-homologous end-joining
Basal transcription factors	96762.7	1.20277	0.453591	2.65166	0.00800983	0.0175099	Genetic Information Processing; Transcription; Basal transcription factors
Transcription machinery	2.25577e+07	0.121815	0.0379078	3.21344	0.00131153	0.00381291	Genetic Information Processing; Transcription; Transcription machinery
mRNA surveillance pathway	731.952	13.4469	0.770616	17.4496	3.46856e-68	1.95627e-66	Genetic Information Processing; Translation; mRNA surveillance pathway
Ribosome Biogenesis	4.3576e+07	-0.149582	0.0404847	-3.69478	0.000220074	0.000816589	Genetic Information Processing; Translation; Ribosome Biogenesis
Ribosome biogenesis in eukaryotes	1.76321e+06	-0.148433	0.0590151	-2.51518	0.0118973	0.0252259	Genetic Information Processing; Translation; Ribosome biogenesis in eukaryotes
RNA transport	3.19624e+06	-0.589467	0.112946	-5.21902	1.79874e-07	1.56674e-06	Genetic Information Processing; Translation; RNA transport
Epithelial cell signaling in Helicobacter pylori infection	1.80819e+06	-0.562513	0.104414	-5.38731	7.15203e-08	6.7229e-07	Human Diseases; Infectious Diseases; Epithelial cell signaling in Helicobacter pylori infection
Vibrio cholerae pathogenic cycle	8.54367e+06	-0.729116	0.27385	-2.66246	0.00775716	0.01709	Human Diseases; Infectious Diseases; Vibrio cholerae pathogenic cycle
Arginine and proline metabolism	3.83713e+07	0.046749	0.0187993	2.48674	0.0128918	0.0267315	Metabolism; Amino Acid Metabolism; Arginine and proline metabolism
Cysteine and methionine metabolism	2.69673e+07	-0.132885	0.0394473	-3.36867	0.000755315	0.00246242	Metabolism; Amino Acid Metabolism; Cysteine and methionine metabolism
Lysine biosynthesis	1.9154e+07	-0.124549	0.0425546	-2.92681	0.00342453	0.00832514	Metabolism; Amino Acid Metabolism; Lysine biosynthesis
Lysine degradation	1.92771e+07	0.543595	0.0861807	6.30762	2.83353e-10	6.14658e-09	Metabolism; Amino Acid Metabolism; Lysine degradation
Tryptophan metabolism	2.30464e+07	0.469419	0.0823167	5.7026	1.17996e-08	1.38646e-07	Metabolism; Amino Acid Metabolism; Tryptophan metabolism
beta-Lactam resistance	1.21954e+06	0.582325	0.156433	3.72253	0.000197236	0.000741606	Metabolism; Biosynthesis of Other Secondary Metabolites; beta-Lactam resistance
Betalain biosynthesis	16216.5	-2.85342	0.921749	-3.09566	0.00196376	0.00513637	Metabolism; Biosynthesis of Other Secondary Metabolites; Betalain biosynthesis
Butirosin and neomycin biosynthesis	872059	0.494215	0.199089	2.48238	0.0130507	0.0268635	Metabolism; Biosynthesis of Other Secondary Metabolites; Butirosin and neomycin biosynthesis
Flavone and flavonol biosynthesis	19098	-6.93138	1.19037	-5.82289	5.78384e-09	7.98505e-08	Metabolism; Biosynthesis of Other Secondary Metabolites; Flavone and flavonol biosynthesis
Flavonoid biosynthesis	285207	-1.42331	0.411692	-3.45721	0.00054579	0.00185437	Metabolism; Biosynthesis of Other Secondary Metabolites; Flavonoid biosynthesis
Isoflavonoid biosynthesis	15381.4	1.89593	0.545841	3.47341	0.000513883	0.00176725	Metabolism; Biosynthesis of Other Secondary Metabolites; Isoflavonoid biosynthesis
Isoquinoline alkaloid biosynthesis	1.85681e+06	-0.189328	0.0790027	-2.39647	0.0165538	0.0319738	Metabolism; Biosynthesis of Other Secondary Metabolites; Isoquinoline alkaloid biosynthesis
Penicillin and cephalosporin biosynthesis	1.76611e+06	0.452857	0.087317	5.18635	2.14457e-07	1.77873e-06	Metabolism; Biosynthesis of Other Secondary Metabolites; Penicillin and cephalosporin biosynthesis
Streptomycin biosynthesis	7.41686e+06	0.276844	0.085357	3.24336	0.00118129	0.00347003	Metabolism; Biosynthesis of Other Secondary Metabolites; Streptomycin biosynthesis
Butanoate metabolism	4.24276e+07	0.123254	0.048799	2.52575	0.0115451	0.0246646	Metabolism; Carbohydrate Metabolism; Butanoate metabolism
C5-Branched dibasic acid metabolism	1.01093e+07	-0.110249	0.0321624	-3.42788	0.000608316	0.0020422	Metabolism; Carbohydrate Metabolism; C5-Branched dibasic acid metabolism
Citrate cycle (TCA cycle)	2.79853e+07	-0.123681	0.0435221	-2.8418	0.00448597	0.010542	Metabolism; Carbohydrate Metabolism; Citrate cycle (TCA cycle)
Fructose and mannose metabolism	1.92474e+07	-0.275095	0.070003	-3.92975	8.50336e-05	0.000357902	Metabolism; Carbohydrate Metabolism; Fructose and mannose metabolism
Glyoxylate and dicarboxylate metabolism	2.79092e+07	0.123554	0.0495151	2.49527	0.0125861	0.026291	Metabolism; Carbohydrate Metabolism; Glyoxylate and dicarboxylate metabolism
Inositol phosphate metabolism	6.90757e+06	0.184689	0.0775034	2.38298	0.0171733	0.032722	Metabolism; Carbohydrate Metabolism; Inositol phosphate metabolism
Pentose phosphate pathway	2.32047e+07	-0.112221	0.0367163	-3.05642	0.00223994	0.00576402	Metabolism; Carbohydrate Metabolism; Pentose phosphate pathway
Propanoate metabolism	3.76367e+07	0.312443	0.0480979	6.49598	8.24966e-11	2.11491e-09	Metabolism; Carbohydrate Metabolism; Propanoate metabolism
Carbon fixation in photosynthetic organisms	1.67688e+07	-0.110713	0.0348347	-3.17823	0.00148175	0.00422073	Metabolism; Energy Metabolism; Carbon fixation in photosynthetic organisms
Methane metabolism	3.5348e+07	-0.117407	0.0336	-3.49424	0.000475409	0.00165513	Metabolism; Energy Metabolism; Methane metabolism
Nitrogen metabolism	3.02855e+07	-0.161411	0.0426286	-3.78645	0.000152812	0.000590316	Metabolism; Energy Metabolism; Nitrogen metabolism
Oxidative phosphorylation	4.30562e+07	0.0717022	0.0252207	2.84299	0.00446922	0.010542	Metabolism; Energy Metabolism; Oxidative phosphorylation
Photosynthesis	1.13293e+07	-0.279164	0.100618	-2.77448	0.00552897	0.0125739	Metabolism; Energy Metabolism; Photosynthesis
Photosynthesis proteins	1.25164e+07	-0.287126	0.109047	-2.63306	0.00846201	0.018356	Metabolism; Energy Metabolism; Photosynthesis proteins
Sulfur metabolism	1.11757e+07	-0.0984026	0.030297	-3.24793	0.00116249	0.00347003	Metabolism; Energy Metabolism; Sulfur metabolism
Glycosphingolipid biosynthesis - globo series	1.11606e+06	-0.64934	0.268931	-2.41452	0.0157558	0.0308552	Metabolism; Glycan Biosynthesis and Metabolism; Glycosphingolipid biosynthesis - globo series
Lipopolysaccharide biosynthesis proteins	1.58053e+07	-0.227019	0.0920139	-2.46723	0.0136163	0.0274271	Metabolism; Glycan Biosynthesis and Metabolism; Lipopolysaccharide biosynthesis proteins
Other glycan degradation	2.37978e+06	-0.445218	0.20132	-2.21149	0.0270021	0.0491263	Metabolism; Glycan Biosynthesis and Metabolism; Other glycan degradation
Various types of N-glycan biosynthesis	265.862	11.9859	0.969306	12.3654	4.02163e-35	1.62014e-33	Metabolism; Glycan Biosynthesis and Metabolism; Various types of N-glycan biosynthesis
alpha-Linolenic acid metabolism	1.32938e+06	-0.383542	0.152827	-2.50965	0.012085	0.0254325	Metabolism; Lipid Metabolism; alpha-Linolenic acid metabolism
Arachidonic acid metabolism	2.66152e+06	0.360519	0.0876594	4.11272	3.91028e-05	0.000184747	Metabolism; Lipid Metabolism; Arachidonic acid metabolism
Fatty acid biosynthesis	1.70983e+07	0.0749862	0.0302444	2.47934	0.0131626	0.0268974	Metabolism; Lipid Metabolism; Fatty acid biosynthesis
Fatty acid elongation in mitochondria	10.7535	7.358	2.71109	2.71404	0.00664682	0.0148762	Metabolism; Lipid Metabolism; Fatty acid elongation in mitochondria
Fatty acid metabolism	2.96089e+07	0.452165	0.0768764	5.88171	4.0604e-09	6.36129e-08	Metabolism; Lipid Metabolism; Fatty acid metabolism
Glycerolipid metabolism	1.22954e+07	-0.26513	0.0603849	-4.39066	1.13008e-05	5.69074e-05	Metabolism; Lipid Metabolism; Glycerolipid metabolism
Glycerophospholipid metabolism	1.74932e+07	-0.243984	0.0447551	-5.45154	4.99354e-08	4.85579e-07	Metabolism; Lipid Metabolism; Glycerophospholipid metabolism
Lipid biosynthesis proteins	2.58202e+07	0.18214	0.0273864	6.65073	2.9165e-11	8.22453e-10	Metabolism; Lipid Metabolism; Lipid biosynthesis proteins
Primary bile acid biosynthesis	920266	0.362957	0.150843	2.40619	0.01612	0.0313506	Metabolism; Lipid Metabolism; Primary bile acid biosynthesis
Synthesis and degradation of ketone bodies	6.72443e+06	0.557028	0.116339	4.78798	1.68471e-06	1.07975e-05	Metabolism; Lipid Metabolism; Synthesis and degradation of ketone bodies
Nicotinate and nicotinamide metabolism	1.48499e+07	-0.149906	0.0390017	-3.84356	0.00012126	0.000474935	Metabolism; Metabolism of Cofactors and Vitamins; Nicotinate and nicotinamide metabolism
Porphyrin and chlorophyll metabolism	3.00798e+07	-0.279331	0.049088	-5.69043	1.26723e-08	1.42943e-07	Metabolism; Metabolism of Cofactors and Vitamins; Porphyrin and chlorophyll metabolism
Retinol metabolism	3.45253e+06	0.251998	0.0689172	3.65653	0.000255654	0.000936293	Metabolism; Metabolism of Cofactors and Vitamins; Retinol metabolism
Vitamin B6 metabolism	6.04561e+06	-0.111637	0.0376103	-2.96825	0.00299499	0.00734423	Metabolism; Metabolism of Cofactors and Vitamins; Vitamin B6 metabolism
beta-Alanine metabolism	1.75688e+07	0.431154	0.071116	6.06269	1.33863e-09	2.51663e-08	Metabolism; Metabolism of Other Amino Acids; beta-Alanine metabolism
Cyanoamino acid metabolism	6.55976e+06	0.255183	0.0946384	2.6964	0.00700931	0.015564	Metabolism; Metabolism of Other Amino Acids; Cyanoamino acid metabolism
Glutathione metabolism	1.79017e+07	0.337787	0.0668343	5.0541	4.3242e-07	3.04856e-06	Metabolism; Metabolism of Other Amino Acids; Glutathione metabolism
Taurine and hypotaurine metabolism	4.81103e+06	0.125539	0.0557711	2.25097	0.0243872	0.044949	Metabolism; Metabolism of Other Amino Acids; Taurine and hypotaurine metabolism
Biosynthesis of ansamycins	2.21149e+06	-0.40632	0.099326	-4.09077	4.29936e-05	0.000198757	Metabolism; Metabolism of Terpenoids and Polyketides; Biosynthesis of ansamycins
Biosynthesis of vancomycin group antibiotics	1.3404e+06	0.291526	0.118089	2.46871	0.0135603	0.0274271	Metabolism; Metabolism of Terpenoids and Polyketides; Biosynthesis of vancomycin group antibiotics
Geraniol degradation	1.48377e+07	0.574029	0.122266	4.69493	2.66701e-06	1.53769e-05	Metabolism; Metabolism of Terpenoids and Polyketides; Geraniol degradation
Limonene and pinene degradation	1.47684e+07	0.462912	0.0965555	4.79426	1.63279e-06	1.07081e-05	Metabolism; Metabolism of Terpenoids and Polyketides; Limonene and pinene degradation
Terpenoid backbone biosynthesis	1.66577e+07	0.0961808	0.0395192	2.43377	0.0149424	0.0296744	Metabolism; Metabolism of Terpenoids and Polyketides; Terpenoid backbone biosynthesis
Tetracycline biosynthesis	5.20797e+06	-0.169617	0.05406	-3.13757	0.00170354	0.00470979	Metabolism; Metabolism of Terpenoids and Polyketides; Tetracycline biosynthesis
Purine metabolism	6.87702e+07	-0.0874092	0.0273118	-3.20042	0.00137226	0.00394874	Metabolism; Nucleotide Metabolism; Purine metabolism
Pyrimidine metabolism	4.68658e+07	-0.159769	0.0403876	-3.95589	7.62511e-05	0.000335584	Metabolism; Nucleotide Metabolism; Pyrimidine metabolism
Aminobenzoate degradation	1.66632e+07	0.50416	0.129269	3.90009	9.61564e-05	0.000398766	Metabolism; Xenobiotics Biodegradation and Metabolism; Aminobenzoate degradation
Benzoate degradation	2.28028e+07	0.327457	0.107177	3.0553	0.00224838	0.00576402	Metabolism; Xenobiotics Biodegradation and Metabolism; Benzoate degradation
Caprolactam degradation	1.06609e+07	0.691568	0.134638	5.1365	2.79898e-07	2.13328e-06	Metabolism; Xenobiotics Biodegradation and Metabolism; Caprolactam degradation
Chlorocyclohexane and chlorobenzene degradation	3.83056e+06	0.464802	0.194266	2.39261	0.0167292	0.0320928	Metabolism; Xenobiotics Biodegradation and Metabolism; Chlorocyclohexane and chlorobenzene degradation
Dioxin degradation	3.12318e+06	-0.255582	0.108135	-2.36354	0.0181015	0.0342591	Metabolism; Xenobiotics Biodegradation and Metabolism; Dioxin degradation
Drug metabolism - cytochrome P450	8.78825e+06	0.595111	0.109054	5.45702	4.84205e-08	4.85579e-07	Metabolism; Xenobiotics Biodegradation and Metabolism; Drug metabolism - cytochrome P450
Ethylbenzene degradation	3.11844e+06	-0.310934	0.100458	-3.09515	0.00196712	0.00513637	Metabolism; Xenobiotics Biodegradation and Metabolism; Ethylbenzene degradation
Fluorobenzoate degradation	2.39895e+06	0.784682	0.270362	2.90233	0.00370393	0.00892743	Metabolism; Xenobiotics Biodegradation and Metabolism; Fluorobenzoate degradation
Metabolism of xenobiotics by cytochrome P450	8.7189e+06	0.608486	0.109553	5.55427	2.78768e-08	2.91158e-07	Metabolism; Xenobiotics Biodegradation and Metabolism; Metabolism of xenobiotics by cytochrome P450
Nitrotoluene degradation	2.48589e+06	-0.561409	0.169175	-3.31851	0.000904987	0.00286749	Metabolism; Xenobiotics Biodegradation and Metabolism; Nitrotoluene degradation
Toluene degradation	8.41171e+06	0.121148	0.0493386	2.45545	0.0140709	0.0281417	Metabolism; Xenobiotics Biodegradation and Metabolism; Toluene degradation
Bile secretion	255682	2.17042	0.460601	4.71215	2.45115e-06	1.53606e-05	Organismal Systems; Digestive System; Bile secretion
Pancreatic secretion	16.8442	-4.96139	2.20015	-2.25503	0.0241317	0.0447707	Organismal Systems; Digestive System; Pancreatic secretion
Protein digestion and absorption	189980	2.52404	0.675651	3.73571	0.000187183	0.00071332	Organismal Systems; Digestive System; Protein digestion and absorption
Adipocytokine signaling pathway	3.07371e+06	0.495745	0.0969051	5.11577	3.12457e-07	2.31876e-06	Organismal Systems; Endocrine System; Adipocytokine signaling pathway
GnRH signaling pathway	1464.54	-4.84369	1.24629	-3.88649	0.000101703	0.000403948	Organismal Systems; Endocrine System; GnRH signaling pathway
Melanogenesis	15154.7	-3.89102	1.1639	-3.3431	0.000828495	0.00265495	Organismal Systems; Endocrine System; Melanogenesis
PPAR signaling pathway	7.11095e+06	0.580039	0.10024	5.78649	7.18718e-09	8.81211e-08	Organismal Systems; Endocrine System; PPAR signaling pathway
Antigen processing and presentation	669762	-0.810852	0.13955	-5.81048	6.22947e-09	7.98505e-08	Organismal Systems; Immune System; Antigen processing and presentation
Fc gamma R-mediated phagocytosis	1464.54	-4.84369	1.24629	-3.88649	0.000101703	0.000403948	Organismal Systems; Immune System; Fc gamma R-mediated phagocytosis
NOD-like receptor signaling pathway	872942	-0.867237	0.169704	-5.11029	3.21667e-07	2.3259e-06	Organismal Systems; Immune System; NOD-like receptor signaling pathway
Germination	67614.3	-7.81981	0.807544	-9.68344	3.54577e-22	1.24988e-20	Unclassified; Cellular Processes and Signaling; Germination
Other ion-coupled transporters	4.56411e+07	-0.213511	0.0658178	-3.24398	0.00117873	0.00347003	Unclassified; Cellular Processes and Signaling; Other ion-coupled transporters
Other transporters	8.13945e+06	-0.113253	0.0505636	-2.2398	0.0251036	0.0459689	Unclassified; Cellular Processes and Signaling; Other transporters
Pores ion channels	2.09494e+07	0.186209	0.0597222	3.11791	0.00182136	0.00489166	Unclassified; Cellular Processes and Signaling; Pores ion channels
Signal transduction mechanisms	1.77754e+07	-0.242555	0.0589941	-4.11151	3.93078e-05	0.000184747	Unclassified; Cellular Processes and Signaling; Signal transduction mechanisms
Sporulation	2.16854e+06	-2.30788	0.473216	-4.87701	1.07704e-06	7.40793e-06	Unclassified; Cellular Processes and Signaling; Sporulation
Restriction enzyme	3.2677e+06	-0.381901	0.121253	-3.14963	0.00163476	0.00456438	Unclassified; Genetic Information Processing; Restriction enzyme
Transcription related proteins	321718	-1.87281	0.466774	-4.01225	6.01425e-05	0.000269209	Unclassified; Genetic Information Processing; Transcription related proteins
Translation proteins	2.69521e+07	-0.149125	0.028929	-5.15487	2.53802e-07	2.04492e-06	Unclassified; Genetic Information Processing; Translation proteins
Biosynthesis and biodegradation of secondary metabolites	2.82042e+06	0.223415	0.094705	2.35906	0.0183212	0.0344439	Unclassified; Metabolism; Biosynthesis and biodegradation of secondary metabolites
Carbohydrate metabolism	3.52261e+06	0.259242	0.0929657	2.78858	0.00529398	0.0121374	Unclassified; Metabolism; Carbohydrate metabolism
Energy metabolism	3.12505e+07	-0.172661	0.0477854	-3.61327	0.000302365	0.00109316	Unclassified; Metabolism; Energy metabolism
Lipid metabolism	4.95334e+06	0.178	0.0775004	2.29676	0.0216325	0.0403997	Unclassified; Metabolism; Lipid metabolism
Others	3.58843e+07	-0.0707157	0.029111	-2.42917	0.0151334	0.0298435	Unclassified; Metabolism; Others
Valine leucine and isoleucine degradation	3.42797e+07	0.506664	0.0855985	5.91908	3.23744e-09	5.37034e-08	Metabolism; Amino Acid Metabolism; Valine leucine and isoleucine degradation
Phenylalanine tyrosine and tryptophan biosynthesis	2.32629e+07	-0.139741	0.0332073	-4.20814	2.57485e-05	0.000125191	Metabolism; Amino Acid Metabolism; Phenylalanine tyrosine and tryptophan biosynthesis
Alanine aspartate and glutamate metabolism	3.15308e+07	-0.121157	0.0337437	-3.59051	0.000330033	0.00117809	Metabolism; Amino Acid Metabolism; Alanine aspartate and glutamate metabolism
Biosynthesis of 12- 14- and 16-membered macrolides	7776.56	3.38418	1.0892	3.10703	0.00188977	0.00502749	Metabolism; Metabolism of Terpenoids and Polyketides; Biosynthesis of 12- 14- and 16-membered macrolides
1 1 1-Trichloro-2 2-bis(4-chlorophenyl)ethane (DDT) degradation	30304.6	-3.89823	1.31319	-2.96852	0.00299233	0.00734423
Tropane piperidine and pyridine alkaloid biosynthesis	3.59965e+06	-0.131605	0.048417	-2.71816	0.00656463	0.0148098	Metabolism; Biosynthesis of Other Secondary Metabolites; Tropane piperidine and pyridine alkaloid biosynthesis
