# Supplementary material for: Genetics and Nutrition Drive the Gut Microbiota Succession and Host-Transcriptome Interactions through the Gilthead Sea Bream (Sparus aurata) Production Cycle
Source: Biology (Basel). 2022 Nov 30;11(12):1744. doi: 10.3390/biology11121744 (PMC9774573; doi:10.3390/biology11121744)
Supplement: Supplementary file 1 [file biology-11-01744-s001.zip › Supplementary Table S6.xlsx]

## Sheet: DE Genes annotation
Supplementary Table S6. List of transcripts DE in, at least, one comparison made between the experimental groups. Information of gene annotation, log2FC data and GO-BP and KEGG enrichment is included in this table. Cells shaded in yellow are genes linked in the protein-protein interaction plot of the figure 6A; cells shaded in blue are genes correlating significantly with the abundance of predomi…
Order	Sparus aurata Genome Name	Best Description	Gene symbol	Copies in DE Genes	GS-CTRL vs. REF-CTRL			GS-FUTURE vs. REF-FUTURE			REF-FUTURE vs. REF-CTRL			GS-FUTURE vs. GS-CTRL			Correlated /Not Correlated with OTUs	Enriched GO terms	Enriched KEGG terms
					log2FC	PVAL	FDR	log2FC	PVAL	FDR	log2FC	PVAL	FDR	log2FC	PVAL	FDR
1295	g92417	Ceramide synthase 1	cers1	3	1.01394	1.5e-06	0.00188947	0.237865	0.453297	0.999845	0.287942	0.289229	0.999659	-0.489892	0.00669832	0.0381708	NOT CORRELATED	sphingolipid biosynthetic process, ceramide biosynthetic process
340	g83419	Sphingolipid delta(4)-desaturase DES1	degs1	2	1.40723	0.000637669	0.00829821	0.0150921	0.935609	0.999845	-0.305997	0.0429909	0.904131	-0.699387	0.000148918	0.0184312	NOT CORRELATED	sphingolipid biosynthetic process, ceramide biosynthetic process
118	g38590	Phosphatidylcholine:ceramide cholinephosphotransferase 1	sgms1 mob sms1 tmem23	1	1.24458	0.000669602	0.0279134	-0.197154	0.13333	0.999845	-0.0588419	0.669817	0.999659	-0.500919	8.47e-05	0.0131003	NOT CORRELATED	sphingolipid biosynthetic process, ceramide biosynthetic process
279	g74616	Sphingosine kinase 2	sphk2 sk2	2	1.18848	0.00280257	0.0390424	-0.00545642	0.971214	0.999845	-0.206148	0.204756	0.999659	-0.401084	0.000258464	0.025699	NOT CORRELATED	blood vessel development, female pregnancy, sphingolipid biosynthetic process
846	g58157	Arachidonate 12-lipoxygenase, 12S-type	alox12	2	-0.572154	0.000882683	0.0313915	-0.0856367	0.707601	0.999845	-0.206573	0.332314	0.999659	0.280238	0.140643	0.0426795	NOT CORRELATED	positive regulation of cell migration, positive regulation of smooth muscle cell proliferation	Serotonergic synapse, Arachidonic acid metabolism
1216	g86059	Prostaglandin G/H synthase 1	ptgs1	1	-0.838957	8.44e-06	0.00358762	-0.22148	0.501344	0.999845	-0.0221066	0.94084	0.999659	0.596287	0.0113052	0.0166357	NOT CORRELATED		Serotonergic synapse, Arachidonic acid metabolism
951	g67421	Peroxisomal acyl-coenzyme A oxidase 1	acox1	1	0.384828	0.0010602	0.0342574	-0.0427579	0.733704	0.999845	0.221925	0.0853326	0.972596	-0.206612	0.0441732	0.399507	NOT CORRELATED	very long-chain fatty acid metabolic process	Biosynthesis of unsaturated fatty acids
1013	g73153	long-chain-fatty-acid--CoA ligase ACSBG2-like	acsbg2	3	0.747306	4.73e-06	0.00264841	0.293367	0.153739	0.999845	0.0533137	0.770332	0.999659	-0.401808	0.0335588	0.276467	NOT CORRELATED	cell differentiation
963	g68456	1-acyl-sn-glycerol-3-phosphate acyltransferase gamma	agpat3	2	0.535177	0.000497022	0.0237092	0.208313	0.365548	0.999845	0.282094	0.143689	0.998531	-0.0460189	0.818969	0.955174	NOT CORRELATED	CDP-diacylglycerol biosynthetic process
867	g59672	1-acyl-sn-glycerol-3-phosphate acyltransferase epsilon	agpat5	1	0.555099	2.34e-05	0.00547734	-0.0377989	0.787018	0.999845	0.226135	0.14007	0.996117	-0.366258	0.00200932	0.0733392	NOT CORRELATED	CDP-diacylglycerol biosynthetic process	Glycerophospholipid metabolism
338	g82928	Glycerol-3-phosphate acyltransferase 3-like	agpat9	1	0.461263	0.00141255	0.0395025	0.0900877	0.455025	0.999845	-0.0578483	0.684114	0.999659	-0.430126	0.000636773	0.05314	NOT CORRELATED	CDP-diacylglycerol biosynthetic process
1038	g74812	Lysophospholipid acyltransferase 3 (JQ277706)	lpcat3	1	0.403422	0.000625527	0.0265205	0.208153	0.170564	0.999845	0.0168514	0.90072	0.999659	-0.17985	0.189888	0.59162	NOT CORRELATED		Glycerophospholipid metabolism
520	g19462	Very long-chain acyl-CoA synthetase	slc27a2 acsvl1 facvl1 fatp2 vlacs	2	0.843672	2.47e-05	0.0056064	-0.0240747	0.905156	0.999845	0.658586	0.00130846	0.426202	-0.211656	0.278391	0.68362	NOT CORRELATED	very long-chain fatty acid metabolic process
521	g19463	Long-chain fatty acid transport protein 6	slc27a6	1	0.860482	2.38e-05	0.00549913	0.149681	0.465083	0.999845	0.574099	0.00799541	0.706723	-0.13893	0.463123	0.81409	NOT CORRELATED	very long-chain fatty acid metabolic process
1226	g87034	Glycerol-3-phosphate dehydrogenase 1-like protein	gpd1	1	-0.944377	0.0018328	0.0446514	0.332868	0.340554	0.999845	-0.210825	0.494484	0.999659	1.06883	0.00188451	0.0415063	NOT CORRELATED		Glycerophospholipid metabolism
392	g89080	phospholipase B1, membrane-associated-like isoform X2	plb1	1	0.568903	0.00129076	0.0377963	0.00571867	0.975809	0.999845	-0.221191	0.300303	0.999659	-0.787677	2.39e-07	0.000297199	NOT CORRELATED
683	g40431	Actin-3 (Fragment)	actn3	1	1.24854	0.00018125	0.0144499	0.265559	0.090002	1	-0.0279563	0.921213	0.999659	0.0430224	0.89868	0.999845	NOT CORRELATED		Vascular smooth muscle contraction
244	g67440	Myosin-10	myh10	4	0.430219	0.15391	0.429971	0.113094	0.0537376	1	0.702426	0.0580127	0.932866	-0.250042	0.456538	0.999845	CORRELATED	cell adhesion
768	g49566	myosin-11-like	myh11	1	1.02496	0.000138753	0.0130388	0.00741432	0.149695	1	-0.0508604	0.841837	0.999659	0.0162587	0.956752	0.999845	NOT CORRELATED	muscle contraction
236	g66278	Myosin-9	myh9	1	1.01539	0.0484175	0.0236467	0.580242	0.0710848	1	0.376259	0.449123	0.999659	0.188601	0.68161	0.999845	NOT CORRELATED	angiogenesis	Pathogenic Escherichia coli infection, Vascular smooth muscle contraction
1244	g88329	Myosin regulatory light chain 2, atrial isoform	myl7	1	1.09908	4.92e-05	0.00766431	0.159904	0.33905	1	-0.140452	0.587044	0.999659	-0.11962	0.663701	0.999845	NOT CORRELATED	muscle contraction
10	g1136	myosin light chain kinase, smooth muscle-like	mylk	2	0.886944	0.0054348	0.0470246	0.0173242	0.0389835	1	0.0781612	0.793708	0.999659	0.049878	0.848889	0.999845	NOT CORRELATED	positive regulation of cell migration, muscle contraction	Focal adhesion, Vascular smooth muscle contraction
790	g52127	PDZ and LIM domain protein 3	pdlim3	2	0.947051	0.000348633	0.0197611	-0.111094	0.395763	1	0.0135028	0.956119	0.999659	-0.0735488	0.801158	0.999845	NOT CORRELATED	heart development
1343	g95048	Sorbin and SH3 domain-containing protein 1	sorbs1 kiaa0894 kiaa1296 sh3d5	1	0.991757	0.000752553	0.0289386	-0.137482	0.45653	1	-0.154946	0.552876	0.999659	0.0229626	0.932519	0.999845	NOT CORRELATED	muscle contraction
94	g33682	Troponin T, cardiac muscle	tnnt2	2	0.662701	0.00865764	0.0466055	0.912155	0.00274	0.652648	0.0549193	0.822019	0.999659	-0.300852	0.144202	0.999845	NOT CORRELATED	heart development, muscle contraction, actin crosslink formation
1179	g84308	Tropomyosin alpha-1 chain	tpm1	1	0.976153	0.00054098	0.0246666	0.000392928	0.118341	1	0.154482	0.581404	0.999659	-0.131845	0.667284	0.999845	NOT CORRELATED	muscle contraction, wound healing
824	g55534	Tropomyosin beta chain	tpm2	2	1.41876	7.39e-06	0.00343135	0.138452	0.157699	1	-0.142244	0.617802	0.999659	-0.140158	0.673858	0.999845	NOT CORRELATED	muscle contraction
189	g55535	Tropomyosin alpha-3 chain	tpm3	1	1.27306	0.000268336	0.0176553	0.252598	0.0753858	1	-0.0528206	0.865296	0.999659	0.0300308	0.928643	0.999845	NOT CORRELATED	muscle contraction
1180	g84310	Tropomyosin alpha-4 chain	tpm4	1	0.774408	0.000400825	0.0211189	-0.357525	0.445067	1	0.0377736	0.880908	0.999659	-0.170696	0.509678	0.999845	NOT CORRELATED	muscle contraction
1310	g93326	Circadian locomoter output cycles protein kaput	clock bhlhe8 kiaa0334	1	1.1341	0.000185859	0.0146119	-0.0538608	0.868344	0.999845	1.02622	0.00318898	0.611765	-0.162207	0.560558	0.863918	NOT CORRELATED	female pregnancy
836	g57251	Vascular endothelial growth factor A	vegfa	1	-1.30322	0.0020817	0.0474267	0.0527241	0.908009	0.999845	-0.00600706	0.987689	0.999659	1.34828	0.000598613	0.0122494	NOT CORRELATED	cell differentiation, angiogenesis, cell migration, positive regulation of cell migration, wound healing, blood vessel development, lung development, positive regulation of smooth muscle cell proliferation, female pregnancy
835	g57170	Mitogen-activated protein kinase 14B	mapk14b	1	-0.70958	0.000140266	0.0130812	-0.040766	0.86624	0.999845	0.0331444	0.873636	0.999659	0.702739	0.0019125	0.0419046	NOT CORRELATED	positive regulation of myotube differentiation	MAPK signaling pathway, Pathogenic Escherichia coli infection, Axon regeneration
419	g93624	cAMP-dependent protein kinase catalytic subunit beta	prkacb	1	-0.728493	0.00057702	0.025408	0.11879	0.616493	0.999845	-0.0689455	0.770607	0.999659	0.776022	0.000272012	0.0262402	NOT CORRELATED		MAPK signaling pathway, Vascular smooth muscle contraction, Axon regeneration, Insulin signaling pathway, Amoebiasis, Serotonergic synapse, Hedgehog signaling pathway, Renin secretion
36	g21338	Ribosomal protein S6 kinase alpha-2	rps6ka2 mapkapk1c rsk3	1	0.31209	0.00193069	0.0145322	-0.131125	0.204948	0.999845	0.0793883	0.56253	0.999659	-0.362115	0.000336774	0.030058	NOT CORRELATED	heart development
100	g34313	Disabled homolog 2	dab2 doc2	1	-0.0129906	0.958615	0.984122	-0.332906	0.172053	0.999845	-0.542581	0.0217838	0.846711	-0.863538	5.47042e-07	0.000781723	NOT CORRELATED	positive regulation of cell migration, Wnt signaling pathway, negative regulation of canonical Wnt signaling pathway
864	g59628	Dickkopf-related protein 3	dkk3	2	-0.792976	0.000822836	0.0401724	-0.145759	0.625015	0.999845	0.0592591	0.833234	0.999659	-0.703056	4.04551e-06	0.00578103	NOT CORRELATED	Wnt signaling pathway, negative regulation of canonical Wnt signaling pathway, anatomical structure morphogenesis, negative regulation of Wnt signaling pathway
348	g83848	Segment polarity protein dishevelled homolog DVL-3	dvl3	2	1.05672	2.9e-06	0.00236567	0.0622354	0.801198	0.999845	-0.0834893	0.719919	0.999659	1.03449	1.25262e-08	1.79e-05	NOT CORRELATED	Wnt signaling pathway, negative regulation of canonical Wnt signaling pathway
1072	g77061	Secreted frizzled-related protein 3	frzb	1	-0.785237	0.000442905	0.0422028	-0.279928	0.201837	0.999845	-0.167273	0.435087	0.999659	-0.336793	9.73561e-06	0.0139122	NOT CORRELATED	cell differentiation, Wnt signaling pathway, skeletal system development, negative regulation of canonical Wnt signaling pathway, negative regulation of Wnt signaling pathway, positive regulation of fat cell differentiation
273	g73502	Glycogen synthase kinase-3 alpha	gsk3a	1	0.156962	0.331199	0.622093	-0.204361	0.222748	0.999845	-0.116312	0.540042	0.999659	-0.479539	2.91974e-07	0.000417231	NOT CORRELATED	cell migration, Wnt signaling pathway, negative regulation of canonical Wnt signaling pathway
1276	g90687	low-density lipoprotein receptor-related protein 4-like	lrp4	1	0.86676	0.00190484	0.0545235	0.256617	0.384137	0.999845	0.75237	0.00479819	0.651261	-0.141772	3.09688e-05	0.0442545	NOT CORRELATED	Wnt signaling pathway, negative regulation of canonical Wnt signaling pathway, negative regulation of Wnt signaling pathway
1423	g87775	secreted frizzled-related protein 5-like	sfrp5	1	0.553907	0.30926	0.603991	1.80373	3.63e-06	0.00919261	-0.618267	0.226064	0.999659	-0.635776	1.06813e-05	0.0152635	NOT CORRELATED	cell differentiation, negative regulation of canonical Wnt signaling pathway, anatomical structure morphogenesis, negative regulation of Wnt signaling pathway
1084	g7816	sclerostin-like	sost unq2976/pro7455/pro7476	1	-0.733733	0.00209746	0.0575957	0.0786267	0.777704	0.999845	-0.310556	0.279973	0.999659	-0.502693	1.69748e-05	0.024257	NOT CORRELATED	Wnt signaling pathway, response to mechanical stimulus, negative regulation of canonical Wnt signaling pathway, negative regulation of Wnt signaling pathway
352	g84294	Annexin A2	anxa2	1	-0.89701	0.00367904	0.0636215	0.201716	0.558436	0.999845	0.137753	0.683887	0.999659	1.24565	7.58e-05	0.0125767	CORRELATED	collagen fibril organization
238	g66420	arginase-1-like	arg1	1	-0.527727	0.441276	0.711034	-1.00622	0.104611	0.999845	0.172389	0.750489	0.999659	2.50357	8e-05	0.0130127	CORRELATED	response to lipopolysaccharide, cellular response to lipopolysaccharide, response to vitamin E, collagen biosynthetic process
537	g22729	Cadherin-11	cdh11	2	-0.909311	0.000591219	0.025697	-0.260846	0.333034	0.999845	-0.335776	0.224384	0.999659	0.313173	0.000223088	0.0430893	CORRELATED	cell adhesion, collagen fibril organization
901	g63185	muscarinic acetylcholine receptor M2-like	chrm2	1	-1.28067	0.000820193	0.0301074	-0.510278	0.188287	0.999845	-0.0795897	0.837253	0.999659	0.691632	0.00702845	0.0390367	CORRELATED		PI3K-Akt signaling pathway
105	g35632	Collagen alpha-1(XVIII) chain	col18a1	1	-0.589503	0.00244231	0.0522168	0.345806	0.114169	0.999845	-0.129753	0.507164	0.999659	0.804372	0.000228507	0.0240032	CORRELATED	cell adhesion, extracellular matrix organization, collagen catabolic process	Protein digestion and absorption
282	g74894	Integrin alpha-6	itga6	1	-0.123047	0.668428	0.852843	1.21691	0.000113942	0.0696236	0.00696253	0.978495	0.999659	1.35068	5.5e-05	0.0102336	CORRELATED	cell adhesion, extracellular matrix organization, skin development	PI3K-Akt signaling pathway, Focal adhesion, ECM-receptor interaction
997	g71909	Laminin subunit alpha-2	lama2	1	-0.605984	0.00141131	0.0395025	0.153276	0.5174	0.999845	-0.144231	0.430862	0.999659	0.612886	0.00110281	0.0164286	CORRELATED	cell adhesion, extracellular matrix organization	PI3K-Akt signaling pathway, Focal adhesion, ECM-receptor interaction
1268	g89993	Protein-tyrosine kinase 2-beta	ptk2b	1	-0.423414	0.00188126	0.0450173	0.109727	0.522381	0.999845	-0.192915	0.161513	0.999659	0.339793	0.004664	0.0320426	CORRELATED	cell adhesion, response to hydrogen peroxide, positive regulation of nitric oxide biosynthetic process, chemokine-mediated signaling pathway	PI3K-Akt signaling pathway, Focal adhesion
411	g92203	P-selectin	selp	2	-0.875143	0.0012136	0.0366152	-0.608126	0.21245	0.999845	1.11899	0.010369	0.751239	1.38685	8.28e-05	0.0131003	CORRELATED	cell adhesion, response to lipopolysaccharide, cellular response to interleukin-6
1071	g76973	Sialic acid-binding Ig-like lectin 6	siglec12	1	-0.911692	4.95e-05	0.00766431	-0.136463	0.704263	0.999845	-0.158665	0.597153	0.999659	0.618695	0.00395112	0.0298423	CORRELATED	cell adhesion
194	g57363	stabilin-1 isoform X2	stab1	1	-0.904312	0.00837542	0.0949597	0.545968	0.0533857	0.981812	-0.44784	0.218814	0.999659	1.00562	7.35e-05	0.012344	CORRELATED	cell adhesion, defense response to bacterium
839	g57362	stabilin-1	stab1	2	-1.03455	0.00215183	0.0482266	0.315623	0.295456	0.999845	-0.33683	0.30661	0.999659	1.01625	0.0010807	0.0455272	CORRELATED	cell adhesion, defense response to bacterium
157	g49564	myosin heavy chain 8	myh8	4	-1.22266	0.000969775	0.0329387	0.170662	0.550438	0.999845	-0.243992	0.475151	0.999659	1.15188	0.00025481	0.0255228	CORRELATED	heart development
1061	g75944	Haptoglobin	hp	1	-1.45336	9.15e-05	0.0104428	0.0799629	0.826496	0.999845	-0.47565	0.217962	0.999659	1.03121	0.00285462	0.0854863	CORRELATED	response to lipopolysaccharide, defense response to bacterium, response to hydrogen peroxide
544	g24099	protein NLRC3-like isoform X1	nlrc3_1	2	-3.86134	0.00137191	0.0389769	1	1	1	-1.92426	0.132264	0.994675	1	1	1	CORRELATED	response to lipopolysaccharide
554	g25325	protein NLRC3-like	nlrc3_2	6	1.23432	8.05e-06	0.00353253	-0.280907	0.326604	0.999845	0.938844	0.00100082	0.400908	-0.579142	0.0374101	0.291088	CORRELATED	response to lipopolysaccharide
1418	g67376	Lysozyme g	lysg	1	1.26103	0.421093	0.00696611	-1.31379	2.54e-05	0.0346251	0.648545	0.0255534	0.858597	-0.404214	0.244551	0.653198	CORRELATED	defense response to bacterium
550	g24831	Midkine-B	mdkb	1	0.855706	1.78e-05	0.00487445	0.448847	0.108349	0.999845	0.560207	0.00864202	0.726243	0.150398	0.573555	0.870285	CORRELATED	defense response to bacterium
1346	g95067	Molybdenum cofactor sulfurase	mocos	1	0.512648	0.00059544	0.0257626	0.394121	0.00450644	0.458993	0.111698	0.410913	0.999659	-0.00698462	0.963452	0.992865	CORRELATED	defense response to bacterium
919	g64996	NACHT, LRR and PYD domains-containing protein 3-like	nlrp3	3	2.64539	5.48e-05	0.00807138	-1.20304	0.154575	0.999845	1.06418	0.252916	0.999659	-1.13713	0.16345	0.560606	CORRELATED	cellular response to lipopolysaccharide
726	g44711	Hepcidin	hamp	2	-1.27427	0.000207787	0.0157009	-0.0211975	0.948988	0.999845	-0.35985	0.302742	0.999659	0.893492	0.000596461	0.0122459	CORRELATED	cellular response to lipopolysaccharide, defense response to bacterium, cellular response to tumor necrosis factor, killing of cells of other organism, antimicrobial humoral immune response mediated by antimicrobial peptide, cellular response to interleukin-6
444	g96412	Mitogen-activated protein kinase 9	mapk9	1	-0.499312	0.00338883	0.0461094	0.197846	0.167298	0.999845	-0.190868	0.247077	0.999659	0.504586	0.000797284	0.0483171	CORRELATED	cellular response to lipopolysaccharide, cellular response to tumor necrosis factor, positive regulation of nitric oxide biosynthetic process
1417	g65657	C-X-C motif chemokine 9-like	cxcl9	1	-0.327761	0.401881	0.681504	-1.94648	6.54e-05	0.0489792	0.889913	0.106976	0.984626	-0.712958	0.00529877	0.116205	CORRELATED	response to lipopolysaccharide, killing of cells of other organism, antimicrobial humoral immune response mediated by antimicrobial peptide, chemokine-mediated signaling pathway
1420	g79271	C-X-C motif chemokine 10-like	il8	1	-0.43481	0.115508	0.369465	-1.18195	3.02e-06	0.00919261	0.365867	0.216587	0.999659	-0.381768	0.0910422	0.438163	CORRELATED	response to lipopolysaccharide, cellular response to lipopolysaccharide, killing of cells of other organism, antimicrobial humoral immune response mediated by antimicrobial peptide, chemokine-mediated signaling pathway
225	g63685	interferon-induced transmembrane protein 3-like, transcript variant X1	ifitm3	1	-1.15157	3.98e-05	0.00701082	-0.295857	0.393238	0.999845	0.204095	0.543834	0.999659	1.05981	0.000235856	0.0245376	CORRELATED	defense response to bacterium, response to growth factor
129	g40717	Serine/threonine-protein kinase LMTK1	aatk	1	-0.71528	0.000377684	0.0204945	0.0164314	0.920442	0.999845	-0.16293	0.40991	0.999659	0.568533	0.000663574	0.0439881	NOT CORRELATED
166	g51193	ATP-binding cassette sub-family G member 2-like	abcg2	1	0.173069	0.350841	0.639433	0.117934	0.369319	0.999845	-0.630235	0.000137541	0.202561	-0.685233	1.79e-05	0.0048998	NOT CORRELATED
167	g51194	ATP-binding cassette sub-family G member 2-like isoform X2	abcg2	1	0.345598	0.0895927	0.324307	0.119841	0.398196	0.999845	-0.543007	0.0020742	0.507394	-0.76916	1.53e-05	0.00465642	NOT CORRELATED
782	g51208	Probable alpha-ketoglutarate-dependent dioxygenase ABH5	abh5	1	0.418531	0.00119823	0.0365426	-0.00944216	0.937672	0.999845	0.266831	0.0502492	0.921578	-0.161131	0.156805	0.552016	NOT CORRELATED
1022	g73556	Probable alpha-ketoglutarate-dependent dioxygenase ABH7	abh7	1	-1.00357	0.000167088	0.0140193	-0.149576	0.562489	0.999845	-0.302023	0.279868	0.999659	0.552097	0.0233451	0.235103	CORRELATED
1384	g97513	Target of Nesh-SH3	abi3bp	3	-0.703497	0.000239604	0.0166145	-0.187134	0.383768	0.999845	-0.217414	0.28256	0.999659	0.299054	0.14393	0.532643	NOT CORRELATED	extracellular matrix organization
1385	g97514	Target of Nesh-SH3	abi3bp	3	-0.850993	5.94e-05	0.00838274	-0.406748	0.139452	0.999845	-0.151644	0.515614	0.999659	0.293881	0.254403	0.661387	NOT CORRELATED	extracellular matrix organization
1386	g97515	Target of Nesh-SH3	abi3bp	3	-0.754872	0.00164374	0.042518	-0.358961	0.159112	0.999845	-0.146756	0.536035	0.999659	0.250357	0.331127	0.729418	CORRELATED	extracellular matrix organization
195	g57395	Short/branched chain specific acyl-CoA dehydrogenase, mitochondrial	acadsb	1	0.232962	0.0386631	0.209544	0.0223583	0.837189	0.999845	-0.1427	0.30061	0.999659	-0.352376	3.63e-06	0.00192809	NOT CORRELATED
810	g54253	Acyl-coenzyme A thioesterase 3	acot3	1	0.737814	0.000109266	0.0114538	0.366128	0.0604829	0.998503	0.117985	0.591604	0.999659	-0.255094	0.115875	0.485905	NOT CORRELATED	very long-chain fatty acid metabolic process
293	g76596	Acetyl-coenzyme A synthetase	acs	1	-0.701172	0.000326755	0.0190334	-0.179904	0.543504	0.999845	0.255847	0.339171	0.999659	0.778265	0.000832249	0.0495983	NOT CORRELATED		Glycolysis / Gluconeogenesis
1014	g73154	long-chain-fatty-acid--CoA ligase ACSBG2-like	acsbg2	3	0.775194	3.96e-05	0.00699571	0.367999	0.0716542	0.999845	0.0817528	0.680642	0.999659	-0.326831	0.0928149	0.441108	NOT CORRELATED	cell differentiation
1015	g73160	long-chain-fatty-acid--CoA ligase ACSBG2-like	acsbg2	3	0.799711	1.61e-05	0.004868	0.439764	0.0518234	0.97793	0.0173181	0.933	0.999659	-0.343929	0.0983476	0.452539	NOT CORRELATED	cell differentiation
136	g431	acyl-CoA synthetase family member 2, mitochondrial-like	acsm2a	1	0.255343	0.105586	0.352258	-0.00484178	0.971746	0.999845	-0.233338	0.140061	0.996117	-0.493176	0.000392813	0.0327747	NOT CORRELATED
758	g48565	Alpha-actinin-1	actn1	3	0.654866	0.00103702	0.0338925	0.121255	0.616469	0.999845	0.311141	0.249642	0.999659	-0.225528	0.194061	0.597146	NOT CORRELATED	actin crosslink formation
80	g30682	Alpha-actinin-1	actn1	3	-0.76409	0.000307502	0.0186642	-0.648128	0.000459648	0.152136	0.492215	0.0323123	0.877816	0.607225	0.000161096	0.0191481	CORRELATED
722	g44655	Alpha-actinin-1	actn1	3	-0.716356	0.00124234	0.0372218	-0.247461	0.201811	0.999845	-0.0211597	0.931285	0.999659	0.447314	0.00475446	0.110094	CORRELATED
484	g1374	Malate synthase	acue	1	1.08744	5.83e-05	0.008293	0.944538	0.00667347	0.563951	-0.173878	0.532434	0.999659	-0.325271	0.333409	0.731179	CORRELATED
1078	g77578	Activin receptor type-1	acvr1	1	-0.622635	0.00205492	0.0470851	0.0482991	0.786755	0.999845	-0.16877	0.422723	0.999659	0.498939	0.00277308	0.084516	CORRELATED
1200	g85489	Serine/threonine-protein kinase receptor R3	acvrl1	2	-0.897654	0.00215716	0.0482792	0.0841814	0.746209	0.999845	-0.413156	0.169747	0.999659	0.568207	0.0229714	0.233731	CORRELATED
365	g85491	Serine/threonine-protein kinase receptor R3	acvrl1 acvrlk1 alk1	2	0.394658	0.00685286	0.0861988	-0.0763849	0.579986	0.999845	-0.0182047	0.920413	0.999659	-0.489055	4.52e-09	1.42e-05	NOT CORRELATED	angiogenesis, negative regulation of cell adhesion
86	g31619	Adenosine deaminase	ada	3	-0.292855	0.0722232	0.289543	-0.201682	0.14849	0.999845	-0.438261	0.0201036	0.843444	-0.347116	0.000489738	0.037652	CORRELATED	cell adhesion, response to hydrogen peroxide, response to vitamin E
88	g31621	Adenosine deaminase	ada	3	0.0590787	0.784293	0.911199	-0.248118	0.0870036	0.999845	-0.201047	0.392217	0.999659	-0.508539	2.5e-06	0.00152719	CORRELATED	cell adhesion, response to hydrogen peroxide, response to vitamin E
87	g31620	Adenosine deaminase	ada	3	-0.060313	0.729346	0.883152	-0.324819	0.0484771	0.968518	-0.300015	0.136338	0.995747	-0.564234	1.5e-05	0.00461275	CORRELATED	cell adhesion, response to hydrogen peroxide, response to vitamin E
815	g54406	Disintegrin and metalloproteinase domain-containing protein 10	adam10	1	0.350817	0.00147561	0.0404267	0.0996422	0.335816	0.999845	0.178174	0.131786	0.994675	-0.074255	0.435528	0.796582	NOT CORRELATED	positive regulation of cell migration, negative regulation of cell adhesion	Axon regeneration
178	g53062	A disintegrin and metalloproteinase with thrombospondin motifs 15	adamts15	1	-0.919052	0.0040933	0.0666986	-0.1198	0.675813	0.999845	0.35128	0.28996	0.999659	1.15287	1.56e-05	0.00465642	NOT CORRELATED
697	g42078	A disintegrin and metalloproteinase with thrombospondin motifs 2-like isoform X2	adamts2	1	-0.814606	0.00162893	0.0424927	-0.0317685	0.913319	0.999845	-0.238576	0.37413	0.999659	0.542724	0.0548645	0.345743	CORRELATED	collagen fibril organization, collagen catabolic process, skin development, collagen biosynthetic process
696	g42076	A disintegrin and metalloproteinase with thrombospondin motifs 2	adamts2	1	-0.983178	0.000108751	0.0114298	-0.109891	0.699455	0.999845	-0.420607	0.10695	0.984626	0.451645	0.104636	0.464288	CORRELATED	collagen fibril organization, collagen catabolic process, skin development, collagen biosynthetic process
1056	g75736	A disintegrin and metalloproteinase with thrombospondin motifs 3 [Oreochromis niloticus]	adamts3	1	-0.660753	0.0022386	0.0494084	0.096733	0.67629	0.999845	-0.0796625	0.683041	0.999659	0.676192	0.00714898	0.132817	NOT CORRELATED
6	g11084	ADAMTS-like protein 1 isoform X3	adamtsl1	1	-1.18259	0.00150036	0.0405148	0.291649	0.317333	0.999845	-0.154808	0.682527	0.999659	1.31519	2.29e-06	0.00146892	NOT CORRELATED
426	g94745	Glucagon family neuropeptides	adcyap1	1	-0.922297	0.0526652	0.246351	-0.057753	0.908271	0.999845	0.691086	0.193081	0.999659	1.56009	0.000371493	0.0319104	NOT CORRELATED
1251	g88846	adhesion G protein-coupled receptor A2	adgra2	1	-0.847458	2.64e-06	0.00224624	-0.248693	0.338909	0.999845	-0.0505	0.834609	0.999659	0.546671	0.00689697	0.130602	NOT CORRELATED	angiogenesis, Wnt signaling pathway
1250	g88845	G-protein coupled receptor 124	adgra2	1	-0.649291	6.7e-05	0.00904073	-0.0212151	0.927273	0.999845	-0.0149747	0.942995	0.999659	0.607728	0.00164355	0.0674653	NOT CORRELATED
1189	g84786	adhesion G protein-coupled receptor B3 isoform X7	adgrb3	1	-0.806793	0.00127691	0.0377117	-0.10286	0.717199	0.999845	-0.0652995	0.808405	0.999659	0.638036	0.0160876	0.196246	NOT CORRELATED
852	g58936	adhesion G-protein coupled receptor G2-like	adgrg2	1	0.862429	0.000284187	0.0182474	0.570903	0.0685475	0.999845	-0.00358849	0.99123	0.999659	-0.301481	0.191443	0.593974	NOT CORRELATED
1076	g77446	Adiponectin receptor protein 1	adipor1	1	0.508377	0.00012806	0.012538	0.0255236	0.827028	0.999845	0.247766	0.0706365	0.955111	-0.237092	0.0377962	0.29215	NOT CORRELATED
343	g83493	Adiponectin receptor protein 2	adipor2 paqr2	1	0.472072	0.00311938	0.0583244	-0.303017	0.139609	0.999845	-0.0489021	0.811568	0.999659	-0.823261	3.09e-07	0.000351315	NOT CORRELATED	heart development, female pregnancy
1198	g85324	Adenosine receptor A2a	adora2a adora2	1	0.456028	0.00178918	0.0442728	0.0163786	0.920079	0.999845	0.135501	0.385185	0.999659	-0.305036	0.048208	0.325706	NOT CORRELATED		Renin secretion
969	g69052	ADP-dependent glucokinase-like	adpgk	1	0.553723	0.00064797	0.0267937	0.314725	0.00830391	0.598575	-0.0299294	0.839422	0.999659	-0.270992	0.051544	0.336555	NOT CORRELATED		Glycolysis / Gluconeogenesis
1102	g79211	alpha-1B adrenergic receptor-like [Takifugu rubripes]	adra1b	1	-0.655976	0.000791444	0.0295764	-0.0150508	0.95737	0.999845	0.119069	0.592292	0.999659	0.760522	0.00386767	0.0981338	NOT CORRELATED		Vascular smooth muscle contraction
1377	g97034	Adenylosuccinate synthetase isozyme 1 B	adss1	1	-0.708028	0.000241767	0.0166765	-0.0391912	0.871904	0.999845	-0.0346926	0.874603	0.999659	0.633006	0.003813	0.0972041	NOT CORRELATED
458	g99576	Alkylglycerol monooxygenase	agmo	3	0.400659	0.242215	0.538468	0.341673	0.424654	0.999845	-1.07917	0.0167262	0.803599	-1.13825	0.000177623	0.0204023	NOT CORRELATED
51	g25522	alkylglycerol monooxygenase	agmo	3	0.248335	0.523041	0.767718	1	1	1	-0.575235	0.366482	0.999659	-1.38541	0.000176997	0.0204023	CORRELATED
50	g25521	Alkylglycerol monooxygenase	agmo tmem195	3	0.401103	0.260508	0.55711	0.385606	0.349815	0.999845	-1.1474	0.0110388	0.755842	-1.164	8.97e-05	0.0135132	NOT CORRELATED
962	g68454	1-acyl-sn-glycerol-3-phosphate acyltransferase delta	agpa4	1	0.575062	0.00113419	0.0355829	0.26765	0.247823	0.999845	0.17985	0.372996	0.999659	-0.129065	0.540836	0.854872	NOT CORRELATED	CDP-diacylglycerol biosynthetic process	Glycerophospholipid metabolism
965	g68458	1-acyl-sn-glycerol-3-phosphate acyltransferase gamma	agpat3	2	0.450655	0.000625374	0.0265205	0.114936	0.576831	0.999845	0.124759	0.442726	0.999659	-0.212657	0.247023	0.654459	CORRELATED
188	g5521	Alanine--glyoxylate aminotransferase 2, mitochondrial	agxt2	1	0.527387	0.0870045	0.319786	-0.844623	0.0167797	0.742153	0.240145	0.484398	0.999659	-1.13302	0.000344666	0.0304967	CORRELATED	positive regulation of nitric oxide biosynthetic process
474	g12693	Adenosylhomocysteinase	ahcy	1	1.1099	0.000458333	0.022543	0.919762	0.0781478	0.999845	0.166857	0.727338	0.999659	-0.0253545	0.946526	0.988583	NOT CORRELATED
380	g87676	Adenylate kinase isoenzyme 1	ak1	1	-0.820157	0.000126114	0.0124969	0.141746	0.644415	0.999845	0.00858992	0.972692	0.999659	0.972663	0.000505322	0.0384684	NOT CORRELATED
1298	g92766	GTP:AMP phosphotransferase, mitochondrial	ak3	1	0.403782	0.00211529	0.0479185	0.015715	0.907565	0.999845	0.203342	0.177174	0.999659	-0.183489	0.118219	0.49044	NOT CORRELATED
401	g90036	A-kinase anchor protein 9	akap9	1	0.310281	0.193508	0.482393	-0.000849212	0.991106	0.999845	0.0407148	0.866124	0.999659	-0.272019	0.000142055	0.0179876	CORRELATED
820	g54971	Proline-rich AKT1 substrate 1	akt1s1 pras40	1	-0.464845	0.00143784	0.0398688	-0.0651067	0.702379	0.999845	-0.10439	0.514996	0.999659	0.29694	0.0600769	0.361767	NOT CORRELATED
4	g10869	Fatty aldehyde dehydrogenase	aldh3a2	1	0.514468	0.0123082	0.114717	0.230494	0.0458177	0.963125	-0.149364	0.454267	0.999659	-0.433923	0.000723491	0.045757	CORRELATED
847	g58158	Arachidonate 12-lipoxygenase, 12S-type	alox12	2	-0.721023	8.17e-05	0.00994504	0.0168359	0.943474	0.999845	-0.370977	0.119682	0.993234	0.367257	0.0389535	0.296178	CORRELATED
1114	g79854	Arachidonate 12-lipoxygenase, 12R-type	alox12b	1	-1.13481	0.000438278	0.0220254	-0.398509	0.293978	0.999845	0.294336	0.438663	0.999659	1.03128	0.00124393	0.0584836	NOT CORRELATED	ceramide biosynthetic process	Serotonergic synapse, Arachidonic acid metabolism
1158	g83251	AMP deaminase 2	ampd2	1	0.542433	0.000692082	0.0276696	0.276461	0.081548	0.999845	0.247258	0.166648	0.999659	-0.0195855	0.887187	0.973018	NOT CORRELATED
1355	g95715	angiopoietin-related protein 1-like	angptl1	1	-1.02672	0.00225159	0.0495996	-0.17783	0.639147	0.999845	0.247001	0.446215	0.999659	1.09988	0.00516309	0.115268	NOT CORRELATED
1354	g95713	Angiopoietin-related protein 1	angptl1	1	-1.06777	0.000780747	0.0293335	0.103855	0.763215	0.999845	-0.0807767	0.80817	0.999659	1.09062	0.000975761	0.0525974	NOT CORRELATED
888	g6248	Angiopoietin-related protein 6	angptl6	1	-0.733642	0.000252287	0.0170864	0.193899	0.541725	0.999845	-0.32895	0.219988	0.999659	0.593928	0.023945	0.237923	NOT CORRELATED	cell differentiation, angiogenesis
333	g81866	Ankyrin-3	ank3	2	-0.979052	0.0410594	0.216615	0.324453	0.469388	0.999845	0.499102	0.314461	0.999659	1.80425	2.4e-05	0.00585589	NOT CORRELATED
314	g78564	Ankyrin-3	ank3	2	-0.535797	0.0401809	0.21408	0.0279727	0.906714	0.999845	0.3061	0.22887	0.999659	0.871999	0.000356189	0.031113	NOT CORRELATED
548	g2456	Ankyrin repeat and FYVE domain-containing protein 1	ankfy1	1	0.350327	0.000944025	0.0324462	0.108363	0.259743	0.999845	0.0495186	0.656807	0.999659	-0.192769	0.0342857	0.278798	NOT CORRELATED
904	g63487	Anoctamin-1	ano1	2	-0.61307	0.00110828	0.035186	-0.0412476	0.85723	0.999845	0.11813	0.546015	0.999659	0.691853	0.00198689	0.0729363	NOT CORRELATED
903	g63482	Anoctamin-1	ano1	2	-0.892442	0.00145986	0.0402214	-0.120742	0.631772	0.999845	-0.137544	0.62906	0.999659	0.633744	0.0100611	0.157026	CORRELATED
647	g355	Anthrax toxin receptor 1	antxr1	1	-0.746725	0.0010729	0.0343896	0.112084	0.668536	0.999845	-0.134433	0.567881	0.999659	0.724992	0.00453451	0.107258	NOT CORRELATED	blood vessel development
1297	g92591	anthrax toxin receptor 2-like	antxr2	1	-1.15129	0.000324128	0.0190334	-0.0542246	0.87168	0.999845	-0.028466	0.930023	0.999659	1.07007	0.00125926	0.0587562	NOT CORRELATED
1366	g96405	Anthrax toxin receptor 2	antxr2	1	-0.650276	0.000603829	0.0259868	-0.111194	0.743547	0.999845	-0.0440969	0.863853	0.999659	0.495231	0.0941699	0.444147	NOT CORRELATED
674	g39245	Annexin A1	anxa1 anx1 lpc1	1	-1.01803	9.73e-05	0.0106444	-0.223646	0.384711	0.999845	0.0191877	0.941949	0.999659	0.812872	0.00138461	0.0611241	NOT CORRELATED	muscle contraction
435	g95641	annexin A13	anxa13	1	-0.942519	0.000168559	0.0140835	-0.104261	0.705724	0.999845	0.12906	0.620827	0.999659	0.967317	0.000273265	0.0262402	NOT CORRELATED	cell differentiation
253	g6949	Amyloid beta A4 precursor protein-binding family B member 1-interacting protein	apbb1ip	1	0.244133	0.00370953	0.0637484	-0.0582675	0.476268	0.999845	0.0268429	0.758568	0.999659	-0.276259	0.000585282	0.041057	CORRELATED
1142	g81966	Amyloid beta A4 precursor protein-binding family B member 2	apbb2	1	-0.607443	0.000419509	0.0216185	0.0878736	0.711109	0.999845	-0.0672837	0.723112	0.999659	0.627074	0.00588331	0.121851	NOT CORRELATED
1231	g87388	Apelin receptor A	aplnr	1	-0.859108	0.000767231	0.0291576	-0.0225783	0.945997	0.999845	-0.1444	0.655839	0.999659	0.692033	0.00921754	0.150752	NOT CORRELATED	cell differentiation, angiogenesis, heart development, cell migration, blood vessel development, endodermal cell differentiation
379	g87387	Apelin receptor B	aplnrb	2	-1.06844	9.03e-05	0.0104225	0.046203	0.897642	0.999845	-0.0687477	0.84269	0.999659	1.04392	0.000284117	0.02691	NOT CORRELATED	cell differentiation, angiogenesis, heart development, cell migration, blood vessel development, endodermal cell differentiation
1230	g87386	Apelin receptor B	aplnrb	2	-0.959765	0.00106785	0.0343349	-0.280019	0.39476	0.999845	-0.100107	0.775788	0.999659	0.566404	0.0261201	0.247662	NOT CORRELATED	cell differentiation, angiogenesis, heart development, cell migration, blood vessel development, endodermal cell differentiation
44	g23830	Apolipoprotein A-I	apoa1	1	0.387498	0.00264623	0.0538935	0.180869	0.228065	0.999845	-0.251075	0.0960689	0.976526	-0.457801	0.000400304	0.0331298	CORRELATED
1265	g89578	intron-binding protein aquarius	aqr	1	-0.70896	0.00171461	0.0432039	-0.253817	0.500612	0.999845	0.26354	0.472148	0.999659	0.715687	0.0029342	0.0858611	CORRELATED
161	g50717	Arginase-2, mitochondrial	arg2	1	-0.950258	6.92e-05	0.00912454	-0.62544	0.000386677	0.135011	0.411676	0.0942432	0.975979	0.735381	8.98e-06	0.00331514	CORRELATED	cellular response to lipopolysaccharide, response to vitamin E
1105	g79257	Rho GTPase-activating protein 24	arhgap24	3	-0.716054	0.000162205	0.0138356	0.0112806	0.957352	0.999845	-0.15457	0.444174	0.999659	0.571971	0.00403939	0.100297	NOT CORRELATED	cell differentiation, angiogenesis
1220	g86175	Rho GTPase-activating protein 24	arhgap24	3	-0.873235	0.000387507	0.0207735	-0.027799	0.901839	0.999845	-0.236959	0.327563	0.999659	0.608422	0.00812241	0.141476	CORRELATED		Focal adhesion
1111	g79709	Rho GTPase-activating protein 24	arhgap24	3	-1.26961	2.7e-05	0.00567859	-0.206377	0.436557	0.999845	-0.482356	0.128325	0.993952	0.580714	0.017939	0.208199	CORRELATED
131	g41320	Rho GTPase-activating protein 6	arhgap6	1	0.118623	0.565061	0.792571	-0.140869	0.239065	0.999845	-0.116452	0.586589	0.999659	-0.37545	0.000408354	0.0334581	CORRELATED
198	g5785	Rho guanine nucleotide exchange factor 37	arhgef37	1	0.54294	0.0482708	0.23611	-0.262812	0.353955	0.999845	0.138205	0.704071	0.999659	-0.678734	0.00055095	0.0400902	NOT CORRELATED
500	g16828	Spermatogenesis-associated protein 13	arhgef4	2	-0.991703	0.000555862	0.0249569	-0.125722	0.72694	0.999845	-0.185626	0.541602	0.999659	0.684933	0.0521887	0.3384	NOT CORRELATED	cell migration, regulation of cell migration
1374	g96945	AT-rich interactive domain-containing protein 1A	arid1a	1	-0.854317	0.00132201	0.0382044	-0.0713978	0.828637	0.999845	-0.136188	0.682955	0.999659	0.638878	0.0125978	0.174683	NOT CORRELATED
902	g63218	Aryl hydrocarbon receptor nuclear translocator-like protein 1	arntl	1	1.099	7.48e-05	0.00942229	0.0368356	0.880111	0.999845	0.790461	0.00095615	0.400908	-0.270551	0.334608	0.732187	CORRELATED
983	g70271	arrestin domain-containing protein 3-like	arrdc3	1	-0.989257	0.000210828	0.015787	-0.062132	0.823404	0.999845	-0.245071	0.425504	0.999659	0.681288	0.00262803	0.082303	CORRELATED	skin development
702	g42342	Astacin-like metalloendopeptidase	astl	1	-1.27029	0.00132022	0.0382044	-0.339405	0.477985	0.999845	0.317071	0.47077	0.999659	1.244	0.00419676	0.102358	NOT CORRELATED
1037	g74808	atrophin-1-like isoform X4 [Maylandia zebra]	atn1 d12s755e drpla	1	-1.06669	0.000512839	0.0240663	-0.0275143	0.918919	0.999845	-0.120967	0.639656	0.999659	0.919879	0.00410151	0.101343	NOT CORRELATED
717	g43750	Probable phospholipid-transporting ATPase VA	atp10a	1	-0.65653	0.0018151	0.0445421	0.111478	0.589064	0.999845	-0.164131	0.409062	0.999659	0.603654	0.0055217	0.118766	NOT CORRELATED
90	g31785	Probable phospholipid-transporting ATPase IG	atp11c	1	-0.332966	0.0269409	0.173627	-0.100261	0.43815	0.999845	0.328057	0.0179854	0.813846	0.56012	7.44e-05	0.0124482	NOT CORRELATED
432	g95548	Probable cation-transporting ATPase 13A3	atp13a3	3	0.65394	0.0022676	0.0497371	0.107561	0.543996	0.999845	-0.0124601	0.959633	0.999659	-0.558695	1.05e-05	0.00375565	CORRELATED
433	g95549	Probable cation-transporting ATPase 13A3	atp13a3	3	0.578651	8.69e-05	0.0102356	0.16768	0.328463	0.999845	-0.15137	0.410247	0.999659	-0.562865	2.17e-05	0.00555432	CORRELATED
1299	g92857	Probable cation-transporting ATPase 13A3	atp13a3	3	0.937583	0.00161395	0.0423229	0.416541	0.250364	0.999845	0.144039	0.648482	0.999659	-0.378795	0.272288	0.678518	CORRELATED
1170	g83827	Sodium/potassium-transporting ATPase subunit beta-2	atp1b2	1	-1.00386	0.00151675	0.0406824	-0.293088	0.368207	0.999845	0.199847	0.563134	0.999659	0.910337	0.00172143	0.0689365	NOT CORRELATED
676	g396	Mitochondrial inner membrane protease ATP23 homolog	atp23	1	-1.13841	9.28e-06	0.00363494	-0.452913	0.143758	0.999845	-0.303764	0.293984	0.999659	0.381511	0.17028	0.568025	CORRELATED
589	g2850	Fructose-bisphosphate aldolase C-B	atp2b1	3	-0.727309	0.00187221	0.0449894	-0.0516901	0.839364	0.999845	0.158833	0.50411	0.999659	0.835191	0.000896849	0.0506077	NOT CORRELATED		Glycolysis / Gluconeogenesis
590	g2851	Fructose-bisphosphate aldolase C-B	atp2b1	3	-0.950622	0.000584651	0.0254635	-0.123303	0.649487	0.999845	-0.0345259	0.902393	0.999659	0.793507	0.00283632	0.0853336	NOT CORRELATED
1164	g83607	Fructose-bisphosphate aldolase C-B	atp2b1	3	0.371017	0.000327407	0.0190334	-0.016405	0.926524	0.999845	-0.0662116	0.628222	0.999659	-0.45469	0.00315985	0.0887147	CORRELATED
606	g3053	Probable phospholipid-transporting ATPase IC	atp8b1	1	0.76556	0.00208718	0.0474703	0.0571432	0.812955	0.999845	0.545042	0.0447682	0.904514	-0.162141	0.462266	0.813599	NOT CORRELATED
1411	g47127	Beta-1,3-galactosyltransferase 2	b3galt2	1	-0.891338	0.0319728	0.189737	-2.67389	2.5e-05	0.0346251	2.04535	0.000959201	0.400908	0.29292	0.463502	0.81433	CORRELATED
897	g63075	UDP-GlcNAc:betaGal beta-1,3-N-acetylglucosaminyltransferase 9 isoform X2	b3gnt9	1	-0.723398	0.00098489	0.0331064	0.219891	0.527311	0.999845	-0.427243	0.166161	0.999659	0.512537	0.0573663	0.354283	NOT CORRELATED
1092	g789	B9 domain-containing protein 1	b9d1	1	-0.493774	0.00215833	0.0482792	-0.0606437	0.689328	0.999845	-0.275999	0.115933	0.991854	0.152594	0.255894	0.663433	NOT CORRELATED
358	g84762	BAG family molecular chaperone regulator 2	bag2	1	-1.07467	0.00116621	0.0360549	-0.0841898	0.804843	0.999845	0.278966	0.418528	0.999659	1.2707	9.55e-05	0.0139785	NOT CORRELATED
103	g34779	Breast cancer anti-estrogen resistance protein 3	bcar3 nsp2 sh2d3b unq271/pro308	1	0.417884	0.0076959	0.0908271	0.0967614	0.526415	0.999845	-0.0683117	0.713184	0.999659	-0.39096	0.000734665	0.0459044	NOT CORRELATED
199	g57909	B-cell lymphoma/leukemia 11B	bcl11b	1	0.629781	0.034854	0.198178	-0.17174	0.689786	0.999845	-0.923024	0.036649	0.894265	-1.73031	1.43e-10	8.34e-07	NOT CORRELATED
693	g41815	Beta,beta-carotene 9',10'-oxygenase	bco2	1	-1.37728	9.9e-05	0.010768	-0.17811	0.619169	0.999845	-0.092267	0.771353	0.999659	1.109	0.0050206	0.113135	CORRELATED
390	g88939	beta,beta-carotene 9&apos;,10&apos;-oxygenase-like isoform X1	bco2	1	0.409489	0.00270891	0.0547513	0.173968	0.244382	0.999845	-0.254175	0.0970879	0.976526	-0.491136	0.000221073	0.023342	NOT CORRELATED
861	g59526	Class E basic helix-loop-helix protein 40	bhlhe40 bhlhb2 dec1 sharp2 stra13	1	0.487345	0.000534979	0.0245304	-0.0880638	0.630251	0.999845	0.270694	0.0703122	0.955111	-0.304468	0.0846761	0.425009	NOT CORRELATED
475	g12854	Myc box-dependent-interacting protein 1	bin1	1	-0.922863	0.000257109	0.0172578	-0.167555	0.458397	0.999845	-0.244924	0.371093	0.999659	0.50774	0.00889616	0.148331	CORRELATED
1016	g73164	flavin reductase (NADPH)	blvrb	1	0.492726	1.2e-06	0.00184133	0.162978	0.230348	0.999845	0.142925	0.284284	0.999659	-0.187339	0.0789646	0.411885	NOT CORRELATED
291	g75832	Hypothetical 17.1 kDa protein in PUR5 3'region	bm1_57520	1	0.219353	0.371598	0.655483	-0.0272593	0.852415	0.999845	-0.300119	0.213371	0.999659	-0.547444	0.00053581	0.0396935	CORRELATED
1422	g8553	C-type lectin BML-2	bml2	1	-0.399852	0.370558	0.654848	-1.60771	2.7e-05	0.0346251	1.24362	0.00311939	0.608988	0.0314078	0.938933	0.98719	NOT CORRELATED
1253	g88879	Bone morphogenetic protein 1	bmp1	1	-1.08855	0.00071407	0.0278792	-0.259574	0.341234	0.999845	-0.539705	0.116975	0.991854	0.282393	0.226535	0.63492	CORRELATED
201	g58531	Bone morphogenetic protein 6	bmp6	1	0.29993	0.0271254	0.174361	0.0460936	0.697522	0.999845	-0.194994	0.20479	0.999659	-0.447477	3.82e-06	0.0019733	NOT CORRELATED	cell differentiation, skeletal system development
192	g56011	zinc finger protein basonuclin-1-like [Oreochromis niloticus]	bnc1	1	-1.53423	0.0232586	0.15999	0.396515	0.593591	0.999845	0.163165	0.835289	0.999659	2.09787	0.000821052	0.0492475	NOT CORRELATED
1046	g75267	Fanconi anemia group C protein homolog	brip1	1	-0.841333	5.65e-05	0.00816239	-0.397284	0.136923	0.999845	-0.265423	0.279077	0.999659	0.175735	0.447639	0.805267	CORRELATED
822	g55473	Basigin	bsg	1	0.299688	0.00178096	0.0441804	0.0352782	0.767877	0.999845	0.0600211	0.545746	0.999659	-0.205176	0.0803235	0.415219	NOT CORRELATED	extracellular matrix organization
610	g30801	butyrophilin-like protein 1	bt3.3	1	1.22755	0.00220422	0.0488888	-0.65347	0.168048	0.999845	0.475805	0.129811	0.993952	-1.39438	0.00929255	0.151231	NOT CORRELATED
202	g58652	Blood vessel epicardial substance	bves	1	-0.742684	0.00098603	0.0331064	-0.000467792	0.998543	0.999861	0.0745191	0.762784	0.999659	0.817636	0.000541752	0.0397741	NOT CORRELATED	heart development
546	g24204	adipolin isoform X1	c1qtnf12	1	-0.839878	0.000136248	0.0129868	-0.155733	0.60121	0.999845	0.176037	0.484961	0.999659	0.858711	0.00180197	0.0700392	NOT CORRELATED	Wnt signaling pathway
946	g66960	Complement C1q tumor necrosis factor-related protein 5	c1qtnf5	1	-1.11041	0.000398091	0.0210303	-0.0666863	0.804916	0.999845	-0.320919	0.315826	0.999659	0.723497	0.00551874	0.118766	CORRELATED
849	g58383	UPF0711 protein C18orf21 homolog	c3h18orf21	1	-0.686445	0.00145787	0.0402214	-0.102417	0.780432	0.999845	0.0744952	0.803632	0.999659	0.650097	0.0325076	0.272527	NOT CORRELATED
926	g6546	Uncharacterized protein C4orf14	C4orf14	1	-1.0007	0.00163336	0.0425051	0.460486	0.162173	0.999845	-0.445202	0.166379	0.999659	1.01593	0.00182215	0.070435	NOT CORRELATED
608	g30722	Complement component C6	c6	4	-1.15619	9.28e-05	0.0104848	-0.611514	0.145874	0.999845	0.12582	0.758486	0.999659	0.667483	0.0269713	0.251064	NOT CORRELATED
690	g4138	Complement component C6	c6	4	-1.5115	7.08e-06	0.00332468	-1.16017	0.0111966	0.66936	0.244907	0.599737	0.999659	0.594281	0.0557519	0.34902	CORRELATED
691	g4140	Complement component C6	c6	4	-1.20345	1.22e-05	0.00418883	-1.11444	0.0120201	0.678101	0.375636	0.392845	0.999659	0.464241	0.0878141	0.431526	CORRELATED
688	g4136	Complement component C6	c6	4	-1.67928	1.65e-06	0.00189952	-1.2062	0.00951168	0.630348	0.0123154	0.979388	0.999659	0.483928	0.133268	0.515693	NOT CORRELATED
1043	g75245	Complement component C7	c7	1	-0.670385	0.00193267	0.0454577	-0.0301738	0.915278	0.999845	-0.223222	0.360137	0.999659	0.41646	0.109667	0.474366	CORRELATED
1234	g87598	Protein C9orf140 homolog	C9orf140	1	-0.852426	0.000267596	0.0176357	0.0129614	0.964332	0.999845	-0.032117	0.893394	0.999659	0.833866	0.00350639	0.0932687	NOT CORRELATED
794	g52520	Carbonic anhydrase	ca1	1	-0.995564	0.000899996	0.0317061	0.158264	0.597208	0.999845	-0.266346	0.399566	0.999659	0.8868	0.00167664	0.0680447	NOT CORRELATED
481	g13372	Calcium-binding protein 1	cabp1	1	-1.12409	0.00104129	0.0339208	-0.221169	0.524896	0.999845	0.131501	0.659588	0.999659	1.04094	0.0078067	0.138269	NOT CORRELATED
1162	g83546	Voltage-dependent L-type calcium channel subunit alpha-1D	cacna1d	1	-1.18566	0.00146898	0.0402939	-0.415782	0.162499	0.999845	0.16054	0.628841	0.999659	0.924256	0.00535115	0.116855	NOT CORRELATED	heart development	MAPK signaling pathway, Vascular smooth muscle contraction, Serotonergic synapse, Renin secretion
309	g784	voltage-dependent T-type calcium channel subunit alpha-1H-like [Takifugu rubripes]	cacna1h	1	-0.404213	0.0726688	0.29063	0.217484	0.224463	0.999845	0.138061	0.530984	0.999659	0.76013	3.54e-05	0.00765066	NOT CORRELATED		MAPK signaling pathway
879	g61343	voltage-dependent T-type calcium channel subunit alpha-1I-like	cacna1l	1	-0.481385	0.00126383	0.0376265	0.105677	0.389441	0.999845	-0.337009	0.0373345	0.894314	0.246295	0.0177546	0.207084	CORRELATED
1008	g72873	Voltage-dependent calcium channel subunit alpha-2/delta-1	cacna2d1	1	-1.0407	0.000908819	0.0317276	0.0987916	0.714578	0.999845	-0.267751	0.343241	0.999659	0.872798	0.0039745	0.0994397	CORRELATED
262	g71152	Voltage-dependent L-type calcium channel subunit beta-2	cacnb2	1	1	1	1	0.0408171	0.925126	0.999845	0.241612	0.528103	0.999659	1.75156	0.000646855	0.0434422	CORRELATED
743	g47215	Cadherin-89D	cad89d	1	0.970889	0.000199945	0.0153565	-0.0436021	0.918882	0.999845	0.607772	0.0933712	0.974744	-0.411748	0.236364	0.644141	NOT CORRELATED
409	g91267	calcitonin-1-like isoform X1	calc1	1	-0.794336	0.141571	0.412314	0.672868	0.136853	0.999845	0.223004	0.646223	0.999659	1.74401	0.00048981	0.037652	CORRELATED
296	g77005	Caldesmon	cald1	2	-1.04944	0.00249514	0.0527448	-0.0914578	0.751232	0.999845	0.128013	0.697338	0.999659	1.08727	0.000458817	0.0363566	NOT CORRELATED	muscle contraction	Vascular smooth muscle contraction
1113	g79712	Caldesmon	cald1	2	-0.850718	0.0017635	0.0439642	-0.262899	0.27953	0.999845	-0.130564	0.656984	0.999659	0.456889	0.0319725	0.271106	CORRELATED
270	g73003	Calumenin	calu	2	-1.14665	1.27e-06	0.00187355	0.00595222	0.988911	0.999845	0.131993	0.716385	0.999659	1.27029	0.000159981	0.0191077	CORRELATED
742	g47069	Calmodulin-regulated spectrin-associated protein 2	camsap2	1	0.62198	0.000854889	0.0309262	0.103083	0.657694	0.999845	0.227938	0.311441	0.999659	-0.291613	0.137899	0.522214	NOT CORRELATED
709	g43105	Adenylyl cyclase-associated protein 2	cap2	1	-0.954159	0.00159945	0.0420438	-0.0307141	0.923093	0.999845	0.187207	0.510219	0.999659	1.113	0.000891448	0.0505776	NOT CORRELATED
1012	g73130	Cancer susceptibility candidate protein 1 homolog	casc1	1	-0.681923	0.000977048	0.0329708	-0.336903	0.0607104	0.998668	-0.221529	0.245428	0.999659	0.124583	0.526255	0.848816	CORRELATED
1130	g80853	Zinc finger protein castor homolog 1	casz1	1	0.461666	0.00200779	0.0464314	-0.00721822	0.969885	0.999845	0.121673	0.504104	0.999659	-0.347812	0.0306712	0.267141	CORRELATED
907	g63697	Catalase (CAT) (JQ308823)	cat	1	0.515812	0.000171917	0.0142449	0.120791	0.44458	0.999845	0.304453	0.0213178	0.846323	-0.0912483	0.572142	0.869623	NOT CORRELATED
1067	g76660	Collagen and calcium-binding EGF domain-containing protein 1	ccbe1	1	-1.08612	0.000813201	0.0299528	-0.33492	0.326304	0.999845	-0.00285186	0.993185	0.999659	0.749669	0.0237931	0.237161	NOT CORRELATED	lung development
593	g28619	coiled-coil domain-containing protein 152 isoform X2	ccdc152	1	-1.12089	0.000414395	0.0214271	-0.145189	0.6422	0.999845	-0.949769	0.00756398	0.701119	0.0200076	0.940135	0.987454	CORRELATED
1011	g73066	coiled-coil domain-containing protein 3	ccdc3	2	-1.12307	5.85e-07	0.00116962	0.0889807	0.813871	0.999845	-0.260582	0.360315	0.999659	0.945278	0.00502021	0.113135	NOT CORRELATED	positive regulation of fat cell differentiation
1010	g73065	coiled-coil domain-containing protein 3	ccdc3	2	-1.08963	0.000118418	0.0119999	0.170486	0.692035	0.999845	-0.60572	0.0449231	0.904514	0.637958	0.124768	0.501624	CORRELATED
313	g78551	Coiled-coil domain-containing protein 6	ccdc6	1	0.681498	6e-06	0.00307184	-0.153637	0.552791	0.999845	0.118261	0.600677	0.999659	-0.71824	0.000266424	0.0259871	CORRELATED
1291	g92319	C-C motif chemokine 25	ccl25	1	-1.14381	5.93e-05	0.00838274	-0.276903	0.349858	0.999845	-0.445597	0.151096	0.999659	0.42155	0.114842	0.484112	CORRELATED	cellular response to tumor necrosis factor, killing of cells of other organism, antimicrobial humoral immune response mediated by antimicrobial peptide, chemokine-mediated signaling pathway
179	g53131	C-C motif chemokine 25 (KF857316)	ccl25	1	0.246709	0.0933165	0.330778	0.0635208	0.594303	0.999845	-0.203456	0.196358	0.999659	-0.387569	0.000254403	0.0255228	NOT CORRELATED
22	g1636	CD209 antigen (KF857327)	cd209	1	-0.361926	0.0774726	0.300252	0.101125	0.769901	0.999845	0.441856	0.15831	0.999659	0.902494	0.000454928	0.0362729	CORRELATED
619	g32070	CD209 antigen-like protein 2	cd209	1	-0.707661	0.00087873	0.0313626	-0.498305	0.125867	0.999845	0.204465	0.517826	0.999659	0.414018	0.0636511	0.372257	NOT CORRELATED
890	g62669	Endosialin	cd248	1	-0.96613	0.0018011	0.0444244	-0.32513	0.238191	0.999845	-0.142243	0.63083	0.999659	0.498595	0.0864616	0.428874	CORRELATED
948	g67069	Programmed cell death 1 ligand 1	cd276	1	-1.27585	0.00137017	0.0389769	-0.0408832	0.866967	0.999845	-0.721283	0.064611	0.951115	0.514624	0.0505339	0.33353	CORRELATED
1035	g74732	early activation antigen CD69-like isoform X1	cd69	1	-0.640294	0.00106235	0.0342811	-0.199692	0.346316	0.999845	-0.0215182	0.920995	0.999659	0.418185	0.0269848	0.251133	NOT CORRELATED
66	g28950	Serine/threonine-protein kinase MRCK alpha	cdc42bpa	2	-0.119001	0.554311	0.786404	0.218789	0.0630292	0.999845	0.143285	0.441299	0.999659	0.480095	0.000653496	0.0437447	CORRELATED
443	g9641	Serine/threonine-protein kinase MRCK alpha	cdc42bpa kiaa0451	2	-0.128365	0.402161	0.68167	0.270568	0.00402953	0.432673	0.0345662	0.815935	0.999659	0.433749	2.36e-05	0.00582448	NOT CORRELATED	cell migration
1378	g97037	Cdc42 effector protein 2	cdc42se2	1	0.706304	0.000496924	0.0237092	0.0654476	0.71364	0.999845	0.256344	0.216447	0.999659	-0.389076	0.0260447	0.247328	NOT CORRELATED
980	g6973	Cadherin-11	cdh11	2	-1.00911	8.3e-06	0.00358188	-0.2541	0.421376	0.999845	-0.248813	0.337374	0.999659	0.504619	0.081112	0.41615	CORRELATED	cell adhesion, collagen fibril organization
571	g26488	cadherin-13	cdh13	1	-0.857199	0.000522072	0.0242033	-0.0748087	0.78978	0.999845	-0.153023	0.583019	0.999659	0.628454	0.0108347	0.162797	NOT CORRELATED	positive regulation of cell migration, positive regulation of smooth muscle cell proliferation, negative regulation of cell adhesion
1318	g93697	Cadherin-2	cdh2	1	-0.806267	0.000313481	0.0188268	-0.218544	0.443705	0.999845	-0.0790174	0.766217	0.999659	0.507406	0.0385086	0.294392	NOT CORRELATED	cell migration, negative regulation of canonical Wnt signaling pathway, neural crest cell migration
212	g60594	Cyclin-dependent kinase 11B	cdk11b	1	0.157202	0.244275	0.540527	-0.0310326	0.632795	0.999845	-0.0857596	0.533736	0.999659	-0.274555	7.69e-06	0.00308685	CORRELATED
488	g14106	CDK5 regulatory subunit-associated protein 1	cdk5rap2	1	-0.719676	0.000972542	0.0329387	-0.319342	0.314728	0.999845	0.243239	0.450496	0.999659	0.645217	0.00167316	0.0680447	NOT CORRELATED
1109	g79687	Cyclin-dependent kinase inhibitor 1	cdkn1a	1	0.625599	0.00180496	0.0444244	0.0106108	0.949594	0.999845	0.399157	0.0200834	0.843444	-0.214416	0.271531	0.678125	CORRELATED
292	g76304	Cysteine dioxygenase type 1	cdo1	1	0.404104	0.0029089	0.0565621	0.0267706	0.896704	0.999845	-0.121353	0.548994	0.999659	-0.501406	0.00041327	0.0336504	CORRELATED
1314	g93584	CCAAT/enhancer-binding protein delta	cebpd	1	1.12463	0.000448429	0.0221651	-0.159429	0.628923	0.999845	0.696773	0.0651723	0.952405	-0.589249	0.0330615	0.274497	NOT CORRELATED
599	g29234	Cadherin EGF LAG seven-pass G-type receptor 2	celsr2 cdhf10 egfl2 kiaa0279 megf3	1	0.741964	0.00079799	0.0297019	0.158019	0.593562	0.999845	0.323159	0.219874	0.999659	-0.263238	0.309975	0.710569	NOT CORRELATED	Wnt signaling pathway
1223	g86307	Centromere protein S	cenps	1	-0.606883	0.00150783	0.0406109	-0.0771615	0.61329	0.999845	-0.262836	0.145542	0.999659	0.263997	0.112281	0.478998	CORRELATED
425	g94649	Protein KIAA0284	cep170	1	-0.0271784	0.866845	0.947975	0.266332	0.0219294	0.81041	0.296384	0.0731973	0.956104	0.590529	8.81e-08	0.000133732	CORRELATED
1099	g79087	Centrosomal protein of 55 kDa	cep55	1	-1.10113	0.000647764	0.0267937	-0.289622	0.400469	0.999845	-0.190523	0.60191	0.999659	0.621697	0.035227	0.283358	CORRELATED
1293	g92415	Ceramide synthase 1	cers1	3	0.852466	1.98e-05	0.00521327	0.263669	0.235238	0.999845	0.395124	0.0638599	0.949772	-0.194435	0.352389	0.745948	NOT CORRELATED	sphingolipid biosynthetic process, ceramide biosynthetic process
1294	g92416	Ceramide synthase 1	cers1	3	1.12316	2.19e-06	0.00208128	0.157338	0.609003	0.999845	0.452717	0.115077	0.991854	-0.514003	0.0493886	0.330012	CORRELATED
821	g55461	Kallikrein-1	cfd	1	-0.988037	0.000687653	0.0276169	-0.602895	0.00850348	0.60847	0.034686	0.9011	0.999659	0.416845	0.08589	0.427708	CORRELATED
53	g2559	Gonadotropin subunit beta-2	cgbb	1	-0.281589	0.0805331	0.307224	0.0441803	0.623535	0.999845	-0.00674733	0.967231	0.999659	0.313964	0.000183466	0.0205771	CORRELATED
883	g61651	chitotriosidase-1-like	chit1	1	-1.23392	0.000249389	0.0170258	0.484013	0.231905	0.999845	-0.868737	0.0297559	0.877816	0.849007	0.0111992	0.165612	CORRELATED
1241	g88234	Charged multivesicular body protein 5	chmp5	1	-1.10937	0.0022392	0.0494084	-0.256977	0.525228	0.999845	-0.342768	0.339044	0.999659	0.513128	0.214409	0.62159	CORRELATED
829	g55965	Carbohydrate sulfotransferase 15	chst15	1	-0.882807	0.000432854	0.0219467	-0.036285	0.875	0.999845	-0.365569	0.123084	0.993234	0.481411	0.0494739	0.330259	NOT CORRELATED
838	g57255	Uncharacterized protein KIAA1737	cipc	2	1.72717	5.99e-06	0.00307184	-0.227093	0.477134	0.999845	0.495106	0.0940907	0.975979	-0.851251	0.0824206	0.419932	CORRELATED
1153	g83011	Claudin-5	cldn5	3	-1.09781	0.000568331	0.0251641	-0.0560165	0.834974	0.999845	-0.26231	0.397904	0.999659	0.780544	0.00453143	0.107258	NOT CORRELATED	response to ethanol
1152	g83010	Claudin-5	cldn5	3	-0.919155	0.00214951	0.0482266	-0.205953	0.454379	0.999845	0.031728	0.907708	0.999659	0.74506	0.0134809	0.180598	NOT CORRELATED	response to ethanol	Pathogenic Escherichia coli infection
30	g19607	Claudin-5	cldn5 awal tmvcf	3	-0.986222	0.00274348	0.0551429	0.200096	0.553146	0.999845	0.0833293	0.815618	0.999659	1.26984	3.31e-05	0.00736944	NOT CORRELATED	response to ethanol
1413	g5072	Low affinity immunoglobulin epsilon Fc receptor	clec4e	1	0.187425	0.554254	0.786387	1.25153	5.26e-05	0.044415	-0.371986	0.125132	0.99349	0.688436	0.0584108	0.357099	CORRELATED
853	g58948	Clusterin	clu	1	-0.618036	0.000990596	0.033187	-0.0970763	0.671119	0.999845	-0.175524	0.37268	0.999659	0.344731	0.118306	0.490527	NOT CORRELATED	cell differentiation
196	g57547	Calponin-1	cnn1	1	-0.973163	3e-06	0.00236567	-0.0799541	0.761957	0.999845	-0.040141	0.877677	0.999659	0.851594	5.26e-05	0.00998158	NOT CORRELATED
842	g57549	Calponin-3	cnn3	1	-1.09065	0.00141427	0.0395025	-0.00114121	0.997285	0.999845	-0.282514	0.465461	0.999659	0.79899	0.00285228	0.0854788	CORRELATED
357	g84737	Protein cordon-bleu	cobl	1	0.491729	0.00354945	0.0623524	-0.160765	0.353959	0.999845	0.204386	0.318355	0.999659	-0.44831	0.000472338	0.036928	NOT CORRELATED	actin crosslink formation
1373	g96913	Collagen alpha-1(XII) chain	col12a1	3	-1.30288	5.83e-05	0.008293	-0.075505	0.836994	0.999845	-0.34623	0.364357	0.999659	0.880705	0.00348711	0.0929743	CORRELATED	cell adhesion, collagen fibril organization, collagen catabolic process
819	g54793	Collagen alpha-1(XII) chain	col12a1	3	-1.19337	0.000258537	0.0173241	-0.203163	0.498308	0.999845	-0.306854	0.364982	0.999659	0.683428	0.0165041	0.198739	CORRELATED	cell adhesion, collagen fibril organization, collagen catabolic process
187	g54800	collagen alpha-1(XII) chain-like, partial	col12a1	1	-0.802499	0.00819137	0.0938042	0.182748	0.504749	0.999845	0.307554	0.203191	0.999659	1.2976	7.88e-05	0.0128788	NOT CORRELATED	skeletal system development, endodermal cell differentiation
186	g54799	Collagen alpha-1(XII) chain	col12a1 col12a1l	3	-0.386148	0.041426	0.217379	-0.00426828	0.983721	0.999845	0.398531	0.025133	0.858597	0.783181	0.000358107	0.0311477	NOT CORRELATED	skeletal system development, endodermal cell differentiation
479	g13253	collagen alpha-1(XVI) chain-like	col16a1	1	-0.910884	0.000972579	0.0329387	-0.371643	0.265795	0.999845	0.033233	0.919892	0.999659	0.567729	0.0383026	0.293713	NOT CORRELATED	extracellular matrix organization, female pregnancy
1259	g8937	collagen alpha-1(XVIII) chain-like isoform X4 [Maylandia zebra]	col18a1	1	-0.93086	0.00186428	0.0449068	-0.0294536	0.944573	0.999845	-0.165219	0.682926	0.999659	0.730608	0.0241392	0.238848	NOT CORRELATED
657	g36901	Collagen alpha-1(I) chain	col1a1	3	-1.17397	4.79e-05	0.00761713	-0.137899	0.601428	0.999845	-0.429496	0.165361	0.999659	0.60454	0.010476	0.160498	CORRELATED	extracellular matrix organization, collagen fibril organization, collagen catabolic process, cellular response to tumor necrosis factor, response to hydrogen peroxide, skin development, collagen biosynthetic process
658	g36902	Collagen alpha-1(I) chain	col1a1	3	-0.780602	0.000215648	0.0159433	0.0343841	0.896994	0.999845	-0.219838	0.339211	0.999659	0.593707	0.0168955	0.201502	NOT CORRELATED	extracellular matrix organization, positive regulation of cell migration, wound healing, response to mechanical stimulus, skeletal system development, blood vessel development
533	g21139	Collagen alpha-1(I) chain	col1a1	3	-0.812873	0.000212129	0.015806	0.0948143	0.718053	0.999845	-0.315176	0.192292	0.999659	0.590975	0.0142727	0.185594	NOT CORRELATED	extracellular matrix organization, positive regulation of cell migration, wound healing, response to mechanical stimulus, skeletal system development, blood vessel development
557	g25406	Collagen alpha-2(I) chain (Fragments)	col1a2	1	-1.22715	9.83e-06	0.00381157	-0.105223	0.719333	0.999845	-0.417105	0.170569	0.999659	0.703854	0.00739133	0.134406	CORRELATED
558	g25407	Collagen alpha-1(II) chain (Fragment)	col1a2	1	-1.0394	0.000145708	0.0132703	-0.127276	0.631648	0.999845	-0.393033	0.169024	0.999659	0.517842	0.0388667	0.295847	NOT CORRELATED
968	g68813	collagen alpha-1(XXIV) chain	col24a1	1	-0.806997	3.27e-05	0.00630621	-0.0355311	0.91768	0.999845	-0.167089	0.541599	0.999659	0.600674	0.0371455	0.290336	NOT CORRELATED
1024	g73561	Collagen alpha-2(IV) chain (Fragment)	col4a2	2	-1.05827	0.000285363	0.0182693	-0.163285	0.46064	0.999845	-0.361664	0.232213	0.999659	0.5296	0.00850188	0.144775	CORRELATED
1023	g73560	Collagen alpha-2(IV) chain (Fragment)	col4a2	2	-0.713975	0.00174809	0.0437831	-0.231257	0.34037	0.999845	0.0108999	0.962823	0.999659	0.493647	0.0370351	0.290265	NOT CORRELATED		PI3K-Akt signaling pathway, Focal adhesion, ECM-receptor interaction, Amoebiasis
646	g35394	Collagen alpha-1(V) chain	col5a1	2	-1.32585	3.98e-06	0.00238678	-0.295224	0.301208	0.999845	-0.37561	0.140391	0.99626	0.655832	0.041085	0.303035	CORRELATED	cell adhesion, extracellular matrix organization, collagen fibril organization, collagen catabolic process, skin development, collagen biosynthetic process	Protein digestion and absorption
1395	g99751	Collagen alpha-1(V) chain	col5a1	2	-0.915568	0.000246587	0.0168923	-0.611393	0.0446355	0.953649	0.29116	0.237755	0.999659	0.595636	0.0603442	0.362481	NOT CORRELATED	extracellular matrix organization, cell migration, blood vessel development
152	g48474	Collagen alpha-2(V) chain	col5a2	1	-0.75726	3.16e-05	0.00621835	-0.00779274	0.974037	0.999845	0.0231795	0.913152	0.999659	0.770934	0.000283153	0.02691	NOT CORRELATED	extracellular matrix organization, skeletal system development
1357	g95881	Collagen alpha-1(VI) chain	col6a1	1	-0.969975	0.000158211	0.0136472	-0.0525828	0.83126	0.999845	-0.256945	0.334538	0.999659	0.659552	0.00513863	0.115035	CORRELATED	cell adhesion, extracellular matrix organization, collagen catabolic process
1356	g95877	Collagen alpha-2(VI) chain	col6a2	2	-1.04797	4.81e-05	0.00761713	-0.127077	0.605067	0.999845	-0.187703	0.482481	0.999659	0.732436	0.00175873	0.069412	CORRELATED	cell adhesion, extracellular matrix organization, collagen catabolic process
439	g95879	Collagen alpha-2(VI) chain	col6a2	2	-0.79314	0.000231699	0.0164268	-0.0456807	0.858166	0.999845	0.116468	0.617268	0.999659	0.863869	0.000308629	0.0282855	NOT CORRELATED	extracellular matrix organization	PI3K-Akt signaling pathway, Focal adhesion, ECM-receptor interaction
626	g33125	Collagen alpha-3(VI) chain	col6a3	2	-0.937981	0.000917449	0.031869	0.175027	0.448637	0.999845	-0.48702	0.102792	0.980352	0.624082	0.00269553	0.0833525	CORRELATED	cell adhesion, extracellular matrix organization, collagen catabolic process
35	g20294	Collagen alpha-3(VI) chain	col6a3	2	-0.65277	0.00102504	0.0338053	-0.0185619	0.938075	0.999845	0.158496	0.471066	0.999659	0.792147	0.000297304	0.0275371	NOT CORRELATED	extracellular matrix organization	PI3K-Akt signaling pathway, Focal adhesion, ECM-receptor interaction
226	g63761	Collagen alpha-4(VI) chain	col6a4	1	-0.482679	0.0247385	0.16594	0.422478	0.0368967	0.909845	-0.0829296	0.635069	0.999659	0.819471	0.000579624	0.0407998	CORRELATED	cell adhesion	Protein digestion and absorption
93	g33128	Collagen alpha-6(VI) chain	col6a6	1	-0.423392	0.00295731	0.0570673	0.341455	0.0849647	0.999845	-0.0444555	0.800334	0.999659	0.717808	2.26e-05	0.0056786	CORRELATED	cell adhesion, collagen catabolic process	PI3K-Akt signaling pathway, Focal adhesion, Protein digestion and absorption, ECM-receptor interaction
1379	g97131	Collectin-11	colec11	1	-1.05082	0.000308246	0.0186809	0.525829	0.190868	0.999845	-0.319051	0.324153	0.999659	1.2611	0.000887407	0.0504922	NOT CORRELATED	neural crest cell migration
818	g54569	Catechol O-methyltransferase	comt	1	-0.752165	0.00188853	0.0450856	-0.141226	0.683723	0.999845	0.0938519	0.750615	0.999659	0.709879	0.0213986	0.226913	NOT CORRELATED	female pregnancy	Steroid hormone biosynthesis
62	g26876	Coronin-1B	coro1b	1	-0.303603	0.569292	0.794779	0.371266	0.235843	0.999845	0.598975	0.19453	0.999659	1.2738	0.000716327	0.0456284	NOT CORRELATED	cell migration, wound healing
326	g79793	Coronin-2A	coro2a	1	0.529678	0.00505366	0.0745868	0.0374372	0.819612	0.999845	0.108798	0.635956	0.999659	-0.383329	5.99e-05	0.0108576	NOT CORRELATED
1233	g87458	Coronin-6	coro6	1	-0.921018	9.27e-05	0.0104848	-0.143742	0.607618	0.999845	-0.0149803	0.952086	0.999659	0.762401	0.00492516	0.111845	NOT CORRELATED
1	g100009	Cytochrome c oxidase subunit 7C, mitochondrial (KC217646)	cox7c	1	-0.708649	0.0595723	0.262269	-0.578048	0.000572922	0.1759	0.481371	0.201174	0.999659	0.611574	0.000328281	0.0296567	CORRELATED
848	g58327	cytochrome c oxidase subunit 8A, mitochondrial-like	cox8a	1	-1.39121	0.000654117	0.0268215	-0.0321026	0.910803	0.999845	-0.703555	0.0633227	0.949772	0.656399	0.0463688	0.319904	CORRELATED
944	g66875	Carboxypeptidase D	cpd	1	0.418705	0.000169965	0.0141418	0.172592	0.116611	0.999845	0.306145	0.00631797	0.692342	0.0588978	0.587009	0.875748	CORRELATED
1098	g79043	Carboxypeptidase N catalytic chain	cpn1	1	-0.680535	0.00102292	0.0338053	-0.163858	0.573413	0.999845	-0.0477475	0.856501	0.999659	0.468901	0.0511257	0.335813	NOT CORRELATED
461	g10761	Copine-1	cpne1	1	-0.702682	0.00152219	0.0407351	-0.203293	0.240068	0.999845	-0.178217	0.426097	0.999659	0.320244	0.0568653	0.352913	CORRELATED
509	g18042	Inactive carboxypeptidase-like protein X2	cpxm2	1	-1.44504	7.51e-05	0.00943085	-0.517717	0.258035	0.999845	-0.767806	0.0284315	0.877133	0.156701	0.740546	0.935023	CORRELATED
197	g57750	Uncharacterized protein KIAA1211 homolog	cracd	1	0.327829	0.27955	0.57541	-0.0277215	0.926651	0.999845	-0.648006	0.0742731	0.959101	-1.00362	4.62e-06	0.00220106	NOT CORRELATED
1026	g73643	Cysteine-rich with EGF-like domain protein 1	creld2	1	-0.714625	0.000517096	0.0240977	-0.0149448	0.953428	0.999845	-0.173176	0.437476	0.999659	0.524968	0.0289593	0.259887	NOT CORRELATED
407	g91141	Cysteine-rich secretory protein LCCL domain-containing 2	crispld2	1	-0.96108	2.51e-05	0.00561805	-0.113528	0.703795	0.999845	0.183208	0.470184	0.999659	1.03964	0.000246907	0.0251899	NOT CORRELATED	extracellular matrix organization, lung development
563	g25639	Cryptochrome-1	cry1 phll1	1	0.646967	0.000978512	0.0329788	0.203246	0.212288	0.999845	0.316669	0.134189	0.995747	-0.126697	0.388068	0.768947	NOT CORRELATED
506	g1802	Alpha-crystallin B chain	cryab	2	-0.924453	0.00106954	0.034337	-0.186653	0.452717	0.999845	-0.113318	0.663906	0.999659	0.624754	0.0216656	0.227854	CORRELATED	response to hydrogen peroxide
1157	g83238	Exportin-2	cse1l	1	-0.697264	0.00128944	0.0377963	-0.13278	0.568006	0.999845	-0.483957	0.0509263	0.922749	0.0789979	0.680189	0.913711	CORRELATED
1165	g83672	Granulocyte colony-stimulating factor receptor	csf3r	1	-1.09056	0.00154537	0.0411735	-0.264746	0.468491	0.999845	-0.108673	0.776203	0.999659	0.714118	0.0252769	0.24413	CORRELATED	cell adhesion
373	g86925	Cysteine and glycine-rich protein 1	csrp1	2	-0.930779	0.0001042	0.011068	0.202832	0.489455	0.999845	-0.0998134	0.688974	0.999659	1.03531	0.00029379	0.0274788	NOT CORRELATED
374	g86926	Cysteine and glycine-rich protein 1	csrp1	2	-1.0552	0.000202733	0.0154814	-0.0845862	0.754914	0.999845	-0.0624114	0.827164	0.999659	0.908964	0.000714472	0.0456284	NOT CORRELATED
1204	g85618	Cysteine and glycine-rich protein 3	csrp3	1	-0.604884	0.00193793	0.0455008	-0.321145	0.205211	0.999845	0.0499135	0.84295	0.999659	0.331554	0.0880355	0.431903	NOT CORRELATED	cell differentiation, positive regulation of myotube differentiation
721	g44136	CST complex subunit CTC1	ctc1	1	-0.861135	0.000206483	0.0156778	0.0226662	0.934024	0.999845	-0.303424	0.168222	0.999659	0.557861	0.0488853	0.32804	NOT CORRELATED
970	g69054	Cathepsin B	ctsb	1	0.608516	0.000346762	0.0197125	0.161314	0.458294	0.999845	0.448527	0.0172427	0.807545	-0.000767481	0.996973	0.999439	NOT CORRELATED	response to mechanical stimulus, response to ethanol	Renin secretion
137	g44307	Cathepsin S	ctss	1	0.462473	0.122581	0.381151	-1.07068	0.00860945	0.60847	0.00458992	0.990791	0.999659	-1.52818	5.72e-07	0.000535757	CORRELATED	collagen catabolic process
955	g67891	cortactin-binding protein 2-like [Maylandia zebra]	cttnbp2	1	-0.846176	0.00070549	0.0278418	-0.113037	0.6986	0.999845	0.103745	0.685224	0.999659	0.839093	0.00369329	0.0957613	NOT CORRELATED
1303	g92983	Cortactin-binding protein 2	cttnbp2	1	-0.702062	0.000425674	0.0217133	-0.0255843	0.931986	0.999845	0.02486	0.922011	0.999659	0.699743	0.0069246	0.130969	NOT CORRELATED
942	g66835	cortexin-1-like	ctxn1	1	-1.44803	2.38e-06	0.00210965	-0.0543809	0.846447	0.999845	-0.599554	0.0620653	0.949436	0.790381	0.00235497	0.0790095	CORRELATED
332	g81759	Gap junction Cx32.2 protein (KF862000)	cx32.2	1	0.323768	0.0586824	0.260223	-0.0265572	0.87716	0.999845	-0.189085	0.335227	0.999659	-0.540667	0.000148616	0.0184312	NOT CORRELATED
759	g48621	growth-regulated alpha protein-like	cxcl1 gro gro1 groa mgsa scyb1	1	-1.05189	0.000183715	0.0145456	0.061443	0.857259	0.999845	-0.0460935	0.859683	0.999659	1.06495	0.00300519	0.0870643	NOT CORRELATED
678	g397	Stromal cell-derived factor 1	cxcl12	1	-1.05516	6.85e-05	0.00905637	-0.460904	0.103107	0.999845	-0.225347	0.430488	0.999659	0.368653	0.156037	0.55105	CORRELATED	cell adhesion, killing of cells of other organism, antimicrobial humoral immune response mediated by antimicrobial peptide, chemokine-mediated signaling pathway
125	g399	C-X-C chemokine (KF857315)	cxcl9	2	0.187478	0.283747	0.579864	-0.415833	0.00260518	0.359473	0.156092	0.388228	0.999659	-0.446676	0.000546903	0.0398665	NOT CORRELATED
437	g95867	C-X-C chemokine receptor type 4	cxcr4	1	-1.45858	2.56e-08	0.000340767	0.366001	0.348676	0.999845	-0.539591	0.0946139	0.975979	1.28773	0.000207794	0.0223601	NOT CORRELATED	cell migration, positive regulation of cell migration, regulation of cell migration
163	g50719	C-X-C chemokine receptor type 6	cxcr6	1	-0.784468	0.0222597	0.156323	-0.576102	0.00123204	0.252706	0.455157	0.184329	0.999659	0.663474	0.000262216	0.025699	CORRELATED
1041	g74911	Cytochrome b reductase 1	cybrd1	1	-0.936051	0.00175788	0.0438516	-0.282795	0.27197	0.999845	-0.228014	0.469538	0.999659	0.422854	0.0673407	0.382752	CORRELATED
331	g81454	Cytochrome P450 26A1	cyp26a1	1	0.58437	0.0305484	0.18522	0.264385	0.287404	0.999845	-0.581626	0.0371228	0.894314	-0.902228	0.000220372	0.023342	CORRELATED		Retinol metabolism
898	g63103	Cytochrome P450 2B4	cyp2b4	1	0.422333	0.000414528	0.0214271	0.163821	0.394911	0.999845	0.260207	0.104122	0.980554	0.000947762	0.99535	0.999238	CORRELATED
900	g63105	Cytochrome P450 2D9	cyp2d9	2	0.551902	2.66e-05	0.00564752	0.121764	0.548467	0.999845	0.316779	0.0781517	0.965881	-0.114335	0.485232	0.827167	NOT CORRELATED
899	g63104	Cytochrome P450 2D9	cyp2d9	2	0.549367	2.34e-05	0.00547734	0.191108	0.297003	0.999845	0.344708	0.0315749	0.877816	-0.01324	0.933808	0.985835	CORRELATED
1082	g77773	Cytochrome P450 2F5	cyp2f5	1	0.692586	0.000996085	0.0332344	0.00704568	0.979916	0.999845	0.734641	0.00607182	0.68965	0.0487701	0.82942	0.959239	NOT CORRELATED
1288	g92177	cytochrome P450 2J2-like	cyp2j6	1	0.468828	0.000839078	0.0304924	0.143096	0.410697	0.999845	0.155143	0.283809	0.999659	-0.172176	0.311851	0.711772	CORRELATED
177	g52122	Cytochrome P450 4V2	cyp4v2	2	0.814127	0.00137025	0.0389769	-0.065904	0.792018	0.999845	0.050646	0.845766	0.999659	-0.829803	0.000681871	0.0447664	CORRELATED
176	g52121	Cytochrome P450 4V2	cyp4v2	2	0.654507	0.00868534	0.0967616	-0.1504	0.531795	0.999845	-0.0312046	0.898397	0.999659	-0.837625	0.000657992	0.0439295	CORRELATED
382	g88300	Cytokine-like protein 1	cytl1	2	-1.73556	3.86e-06	0.00238678	-0.27207	0.429347	0.999845	-0.26499	0.481756	0.999659	1.19637	0.000381983	0.0322653	NOT CORRELATED
1242	g88299	Cytokine-like protein 1	cytl1	2	-1.84551	5.94e-07	0.00116962	-0.13394	0.70192	0.999845	-0.558028	0.105365	0.982213	1.15472	0.00216365	0.0762152	NOT CORRELATED
616	g31841	dapper homolog 1	dact1 dpr1 hng3	1	-0.770959	0.00106439	0.0342819	-0.161303	0.576533	0.999845	-0.0104765	0.96745	0.999659	0.59937	0.026766	0.250154	NOT CORRELATED	Wnt signaling pathway, negative regulation of canonical Wnt signaling pathway, negative regulation of Wnt signaling pathway, positive regulation of fat cell differentiation
787	g52031	Dystroglycan	dag1	1	-1.01232	0.000985406	0.0331064	0.0418876	0.87583	0.999845	-0.101193	0.72603	0.999659	0.954717	0.00092395	0.0514986	NOT CORRELATED	extracellular matrix organization, branching involved in salivary gland morphogenesis	ECM-receptor interaction
82	g30701	cell wall protein DAN4-like	dan4	1	0.564914	0.0101883	0.104318	-0.0434505	0.841962	0.999845	-0.0471694	0.862258	0.999659	-0.655971	4.75e-06	0.00221318	NOT CORRELATED
486	g13929	D-amino-acid oxidase	dao	1	0.372335	0.00200099	0.0463448	0.257461	0.19928	0.999845	0.180528	0.190634	0.999659	0.0630412	0.738478	0.934138	CORRELATED
502	g17071	drebrin isoform X1	dbn1	1	-0.870305	0.000115029	0.011812	0.02117	0.943372	0.999845	-0.203675	0.422151	0.999659	0.682601	0.0142756	0.185594	CORRELATED	cellular response to tumor necrosis factor
508	g18041	DDB1- and CUL4-associated factor 10	dcaf10 wdr32	1	0.740694	0.00101996	0.0337771	0.119128	0.559794	0.999845	0.578884	0.025337	0.858597	-0.0366295	0.836877	0.961109	NOT CORRELATED
748	g47617	Decorin	dcn	1	-0.860177	0.000774573	0.0292179	-0.0071421	0.97721	0.999845	-0.445756	0.099734	0.976526	0.406898	0.0801696	0.414707	CORRELATED	extracellular matrix organization, response to lipopolysaccharide
1362	g95962	Putative leucine-rich repeat-containing protein DDB_G0290503	ddb_g0290503	1	-0.994372	0.00166944	0.0426785	-0.585049	0.0765736	0.999845	-0.413422	0.213419	0.999659	-0.00665437	0.982902	0.996804	CORRELATED
1394	g99523	probable cyclin-dependent serine/threonine-protein kinase DDB_G0292550	ddb_g0292550	1	1.04021	0.000620236	0.0264083	0.170458	0.656192	0.999845	0.620386	0.070818	0.955111	-0.251043	0.470486	0.818579	CORRELATED
1188	g84724	Aromatic-L-amino-acid decarboxylase	ddc	1	0.708561	1.43e-06	0.00188947	0.0156969	0.916729	0.999845	0.463191	0.00238541	0.534182	-0.230979	0.111681	0.477917	NOT CORRELATED		Axon regeneration, Serotonergic synapse
1060	g75747	DNA damage-inducible transcript 4 protein	ddit4	2	1.90509	0.00139137	0.0392851	0.105812	0.831476	0.999845	0.699701	0.113902	0.991854	-1.1032	0.084148	0.424125	CORRELATED
1059	g75746	DNA damage-inducible transcript 4 protein	ddit4	2	1.87438	0.00192255	0.0454085	0.155109	0.747005	0.999845	0.655543	0.138563	0.995747	-1.06757	0.0911456	0.438163	CORRELATED		PI3K-Akt signaling pathway
34	g20220	Probable ATP-dependent RNA helicase DDX56	ddx56	1	-0.673482	0.00166827	0.0426785	0.373099	0.0544564	0.985767	-0.304998	0.176436	0.999659	0.737991	3.77e-05	0.00787444	NOT CORRELATED
341	g83420	Sphingolipid delta(4)-desaturase DES1	degs1 des1 mld mig15	2	0.299635	0.10333	0.348525	0.0239451	0.882561	0.999845	-0.369855	0.0168179	0.803599	-0.646369	0.000640713	0.0432423	NOT CORRELATED	sphingolipid biosynthetic process, ceramide biosynthetic process
567	g25856	DENN domain-containing protein 4C	dennd4c	1	0.493803	0.000100234	0.0108487	0.169907	0.169752	0.999845	0.110762	0.459767	0.999659	-0.215647	0.0297942	0.263567	NOT CORRELATED
681	g402	protein DEPP	depp1	1	-1.0841	0.00166853	0.0426785	0.0804564	0.820581	0.999845	-0.472975	0.19167	0.999659	0.692706	0.0395512	0.298451	CORRELATED
98	g3421	Vimentin (KF857332)	des	1	-1.37613	0.000285444	0.0182693	0.14835	0.683868	0.999845	-0.000724535	0.99821	0.999659	1.52633	0.000240128	0.0247792	NOT CORRELATED
400	g90011	Diacylglycerol O-acyltransferase 1	dgat1	1	0.672249	0.00693347	0.0865607	0.0957597	0.633775	0.999845	-0.201304	0.436084	0.999659	-0.778634	3.9e-05	0.00810076	CORRELATED		Retinol metabolism
370	g86567	Diacylglycerol kinase delta	dgkd	1	0.743197	0.00047074	0.0230115	-0.250456	0.214799	0.999845	0.384821	0.111629	0.988908	-0.611457	0.000373872	0.0319758	NOT CORRELATED		Axon regeneration, Glycerophospholipid metabolism
371	g86568	diacylglycerol kinase delta-like	dgkd	1	0.500315	0.004124	0.066799	-0.232827	0.203977	0.999845	0.0131811	0.945223	0.999659	-0.721652	1.32e-05	0.00424274	NOT CORRELATED
618	g32	Dehydrogenase/reductase SDR family member 13	dhrs13	1	1.64239	0.000265721	0.0175702	0.59786	0.138834	0.999845	0.577385	0.24144	0.999659	-0.469103	0.179983	0.578785	CORRELATED		Retinol metabolism
862	g59542	Disco-interacting protein 2 homolog B-A	dip2b	1	0.578561	0.00197448	0.0460344	0.00915741	0.967512	0.999845	0.187874	0.408749	0.999659	-0.381987	0.0388624	0.295847	NOT CORRELATED
865	g59629	Dickkopf-related protein 3	dkk3	2	-1.00598	0.000378249	0.0204973	-0.169631	0.663048	0.999845	-0.200009	0.553695	0.999659	0.625719	0.0627372	0.369407	NOT CORRELATED	Wnt signaling pathway, negative regulation of canonical Wnt signaling pathway, anatomical structure morphogenesis, negative regulation of Wnt signaling pathway
181	g53193	Delta-like protein A	dla	2	0.774602	0.00147711	0.0404318	-0.225761	0.295183	0.999845	-0.0416777	0.871683	0.999659	-1.04126	2.5e-07	0.000301222	NOT CORRELATED	angiogenesis
180	g53192	Delta-like protein A	dll1	2	1.00287	0.000153089	0.01348	-0.236398	0.285881	0.999845	0.0804722	0.772563	0.999659	-1.15874	3.65e-08	6.5e-05	NOT CORRELATED	angiogenesis
535	g22131	Dimethylglycine dehydrogenase, mitochondrial	dmgdh	1	-1.35037	0.000258964	0.0173241	1.12841	0.00883949	0.60847	-1.16122	0.00049625	0.315463	1.3157	0.00417185	0.102096	CORRELATED
982	g70167	DnaJ homolog subfamily B member 5	dnajb5	1	-1.66446	1.11e-05	0.00398875	0.0535041	0.91474	0.999845	-0.21586	0.508081	0.999659	1.49403	0.00661651	0.128221	NOT CORRELATED
1301	g92920	Deoxyribonuclease-2-beta	dnase2b dlad	1	-1.0301	0.000515895	0.0240699	-0.156738	0.72606	0.999845	-0.334574	0.387117	0.999659	0.539587	0.138626	0.5239	NOT CORRELATED
542	g22998	Dipeptidyl peptidase 2	dpp7	1	0.626813	0.000146697	0.0132703	0.254564	0.238443	0.999845	0.105271	0.657411	0.999659	-0.26714	0.0519168	0.337765	CORRELATED
625	g3283	Dihydropyrimidinase	dpys	1	0.88879	0.00046197	0.0226661	0.00831806	0.973961	0.999845	0.526865	0.0801117	0.969183	-0.3586	0.0866892	0.429328	NOT CORRELATED
61	g26724	dihydropyrimidinase-related protein 3 isoform X2	dpysl2	1	-0.777625	0.0248664	0.16649	0.0598427	0.836213	0.999845	0.156357	0.668726	0.999659	0.994341	0.000151015	0.0185652	NOT CORRELATED	regulation of cell migration, actin crosslink formation
692	g41610	dermatan-sulfate epimerase-like protein-like [Maylandia zebra]	dsel	1	-1.0143	0.000786131	0.0294545	-0.191901	0.511954	0.999845	-0.0243783	0.928757	0.999659	0.799051	0.0127638	0.175862	NOT CORRELATED
1317	g93691	Desmoglein-2	dsg2	1	0.626948	0.001036	0.0338925	0.0925416	0.512789	0.999845	0.227844	0.271961	0.999659	-0.306211	0.00892165	0.148514	NOT CORRELATED
247	g67841	Dual specificity protein phosphatase 6	dusp6	2	0.485437	0.00766666	0.0906187	-0.192297	0.293861	0.999845	-0.140514	0.402642	0.999659	-0.819582	2.83e-05	0.00661515	NOT CORRELATED	cell differentiation	MAPK signaling pathway
246	g67840	Dual specificity protein phosphatase 6	dusp6	2	0.221776	0.34285	0.632986	-0.220854	0.265396	0.999845	-0.341963	0.116535	0.991854	-0.785356	0.000305191	0.0280331	CORRELATED	response to growth factor
15	g1451	Dual specificity protein phosphatase 7	dusp7	3	-0.209469	0.37954	0.662618	-0.391097	0.0302206	0.879529	-0.402399	0.107425	0.98463	-0.578677	0.000574234	0.0407998	CORRELATED
16	g1453	Dual specificity protein phosphatase 7	dusp7	3	0.0322432	0.895454	0.959911	-0.202762	0.285358	0.999845	-0.428758	0.091556	0.974201	-0.66003	0.00032592	0.0295397	CORRELATED
889	g62610	Segment polarity protein dishevelled homolog DVL-3	dvl3	2	-0.589513	0.000413354	0.0214271	0.106085	0.612933	0.999845	-0.0465903	0.798706	0.999659	0.646714	0.00103156	0.0542519	NOT CORRELATED	Wnt signaling pathway, negative regulation of canonical Wnt signaling pathway
677	g39653	Centromere-associated protein E	ebh	1	-0.958106	0.00173372	0.043548	0.22573	0.508256	0.999845	-0.497209	0.154848	0.999659	0.685248	0.0202293	0.220937	CORRELATED
1132	g81077	Extracellular matrix protein 1	ecm1	1	-0.900337	9.29e-05	0.0104848	-0.0559253	0.846313	0.999845	-0.0213841	0.934897	0.999659	0.824584	0.00154247	0.0656184	NOT CORRELATED	angiogenesis
680	g40173	Endonuclease/exonuclease/phosphatase family domain-containing protein 1	eepd1 kiaa1706	1	0.463746	0.00174153	0.0436891	0.406831	0.0108882	0.662265	-0.117664	0.49144	0.999659	-0.173788	0.205138	0.610224	NOT CORRELATED
1145	g82268	EGF-containing fibulin-like extracellular matrix protein 2	efemp2	2	-0.774921	0.000121173	0.0121899	-0.235207	0.448665	0.999845	0.153399	0.5768	0.999659	0.69379	0.00552794	0.118766	NOT CORRELATED
1144	g82267	EGF-containing fibulin-like extracellular matrix protein 2	efemp2	2	-1.02523	0.00203058	0.0466695	-0.314868	0.348201	0.999845	-0.0780424	0.838268	0.999659	0.632599	0.0176011	0.206431	CORRELATED
621	g32369	EF-hand domain-containing protein D2	efhd2	1	0.63306	0.000280481	0.0181259	-0.0250477	0.909059	0.999845	0.447823	0.0311406	0.877816	-0.210475	0.269547	0.676153	NOT CORRELATED
531	g20934	protein EFR3 homolog A-like isoform X2	efr3a	1	1.36314	0.00167239	0.0426785	0.711086	0.0714457	0.999845	0.981115	0.0286619	0.877816	0.327493	0.393953	0.772057	CORRELATED
464	g11551	Epidermal growth factor-like protein 7	egfl7	1	-1.11648	0.000331645	0.0191886	0.0696089	0.83724	0.999845	-0.370123	0.263835	0.999659	0.816576	0.010317	0.159494	CORRELATED	cell adhesion
322	g79218	Early growth response protein 1	egr1	2	-0.746377	0.000550075	0.0248798	-0.0537029	0.819806	0.999845	-0.0588954	0.827652	0.999659	0.632155	0.00010961	0.0154309	NOT CORRELATED	wound healing, response to ethanol, negative regulation of canonical Wnt signaling pathway, positive regulation of smooth muscle cell proliferation
1103	g79217	Early growth response protein 1	egr1	2	-0.75836	0.00178213	0.0441804	-0.344076	0.125787	0.999845	-0.000182066	0.999484	0.999814	0.410331	0.0108486	0.162797	NOT CORRELATED	wound healing, response to ethanol, negative regulation of canonical Wnt signaling pathway, positive regulation of smooth muscle cell proliferation
1139	g81458	Early growth response protein 1-A	egr1	1	-0.828613	0.00223146	0.0493467	-0.0218005	0.948355	0.999845	-0.268428	0.423927	0.999659	0.537679	0.0456364	0.317285	CORRELATED
1344	g95054	Eukaryotic translation initiation factor 3 subunit A	eif3a eif3a eif3s10	2	-0.505334	0.000181727	0.0144578	0.106725	0.370381	0.999845	-0.359126	0.0132591	0.771497	0.25407	0.0177847	0.207094	CORRELATED
1345	g95055	Eukaryotic translation initiation factor 3 subunit A	eif3a eif3a eif3s10	2	-0.327089	0.000500786	0.0238384	-0.0516837	0.46871	0.999845	-0.276135	0.00220041	0.520187	-0.00234848	0.975413	0.995673	CORRELATED
204	g59662	Elongation of very long chain fatty acids protein 5	elovl5 elovl2 pro0530	1	0.518751	0.0177553	0.139096	0.00940156	0.969084	0.999845	-0.588548	0.0259049	0.862926	-1.09848	7.5e-09	1.81e-05	NOT CORRELATED	sphingolipid biosynthetic process	Biosynthesis of unsaturated fatty acids
74	g30234	Echinoderm microtubule-associated protein-like 4	eml4	1	0.118999	0.439624	0.709832	0.00697553	0.920305	0.999845	-0.110497	0.500804	0.999659	-0.221796	3.01e-09	1.03e-05	CORRELATED
803	g53405	epithelial membrane protein 2-like isoform X1	emp2	1	-1.10023	0.000987374	0.0331098	-0.191615	0.503797	0.999845	-0.438607	0.194574	0.999659	0.470576	0.0929046	0.441369	CORRELATED	cell adhesion
243	g67260	protein enabled homolog isoform X3	enah	1	-0.233726	0.375901	0.659233	0.131157	0.463804	0.999845	0.359459	0.117725	0.991854	0.73997	0.000595844	0.0415314	NOT CORRELATED
281	g74807	Gamma-enolase	eno2	1	-1.09769	0.0247515	0.165999	0.0429697	0.916406	0.999845	0.33772	0.467908	0.999659	1.48181	0.000545482	0.0398656	NOT CORRELATED		Glycolysis / Gluconeogenesis
1364	g96131	early nodulin-75-like	enod2	1	0.492126	0.000140326	0.0130812	0.00931214	0.949634	0.999845	0.154359	0.158187	0.999659	-0.329154	0.041063	0.303004	CORRELATED
714	g43606	ectonucleotide pyrophosphatase/phosphodiesterase family member 7-like	enpp7	1	0.540867	0.000940152	0.0323444	-0.0727784	0.706994	0.999845	0.296483	0.110105	0.987394	-0.317765	0.067429	0.38297	CORRELATED
290	g75831	Ectonucleoside triphosphate diphosphohydrolase 1	entpd1	1	0.422099	0.0992236	0.341355	-0.0869085	0.589082	0.999845	-0.183536	0.460246	0.999659	-0.692777	8.45e-05	0.0131003	CORRELATED	cell adhesion, response to lipopolysaccharide, cellular response to lipopolysaccharide, cellular response to tumor necrosis factor
363	g8540	Mammalian ependymin-related protein 1	epdr1	1	-1.17313	0.00410751	0.0667394	0.35305	0.367981	0.999845	0.0549468	0.884587	0.999659	1.58379	0.000166168	0.0195614	NOT CORRELATED
369	g86313	Ephrin type-A receptor 2	epha2	2	0.387782	0.223746	0.519162	-0.517009	0.00598682	0.53555	-0.000613012	0.99818	0.999659	-0.90596	0.000576873	0.0407998	CORRELATED	cell adhesion, response to growth factor	PI3K-Akt signaling pathway
234	g65813	Ephrin type-A receptor 2	epha2 eck	2	0.513409	0.0118134	0.112174	-0.0989567	0.473098	0.999845	0.0137934	0.947474	0.999659	-0.599428	6.25e-06	0.00269	NOT CORRELATED	angiogenesis, cell migration, skeletal system development, blood vessel development	PI3K-Akt signaling pathway, MAPK signaling pathway, Axon guidance
1296	g92571	ephrin type-A receptor 5	epha5	1	1.31405	0.000239868	0.0166145	0.314222	0.434136	0.999845	0.760718	0.0496029	0.921578	-0.239521	0.522367	0.846746	NOT CORRELATED	negative regulation of cell adhesion	Axon guidance
979	g69505	Ephrin type-B receptor 5	ephb1b	1	-0.715459	0.000304819	0.0186642	0.22993	0.494028	0.999845	-0.0791654	0.735478	0.999659	0.86557	0.00597014	0.122459	CORRELATED
113	g36925	Endoplasmic reticulum aminopeptidase 1	erap1 appils arts1 kiaa0525 unq584/pro1154	1	0.510078	0.00267347	0.0542546	0.102092	0.719959	0.999845	-0.350216	0.22591	0.999659	-0.759836	1.7e-06	0.00121239	NOT CORRELATED	angiogenesis
1221	g86213	ERBB receptor feedback inhibitor 1	errfi1	1	0.569575	0.00206904	0.047273	-0.275651	0.164652	0.999845	0.443096	0.0319896	0.877816	-0.402652	0.0227593	0.233572	NOT CORRELATED
1261	g89453	estrogen receptor	esr1	1	-0.990257	0.00143438	0.0398651	-0.178542	0.51226	0.999845	-0.311509	0.324851	0.999659	0.488038	0.0607844	0.363473	CORRELATED	positive regulation of nitric oxide biosynthetic process
938	g66642	epithelial splicing regulatory protein 2-like isoform X3	esrp2	1	0.505664	0.00203557	0.0467222	-0.0529846	0.744679	0.999845	0.17717	0.302738	0.999659	-0.382846	0.014507	0.187184	NOT CORRELATED	branching involved in salivary gland morphogenesis
49	g25007	Extended synaptotagmin-2-B	esyt2-b	1	-2.08081	0.000112383	0.0116885	-0.157646	0.758094	0.999845	-0.206641	0.701238	0.999659	1.71745	0.000734648	0.0459044	CORRELATED
909	g6439	Alanine--glyoxylate aminotransferase 2-like 1	etnppl	1	0.62807	0.00220463	0.0488888	0.300566	0.313791	0.999845	0.0265121	0.926129	0.999659	-0.302904	0.172672	0.570063	NOT CORRELATED
682	g40221	ETS translocation variant 5	etv5	2	-0.981324	1.75e-05	0.00487445	-0.0661505	0.760277	0.999845	-0.332662	0.156082	0.999659	0.58192	0.00542607	0.117552	CORRELATED
139	g44496	ETS translocation variant 5	etv5	2	0.088923	0.854982	0.942798	-0.877403	0.0708297	0.999845	-1.32903	0.0110645	0.755842	-2.29817	2e-07	0.000264052	CORRELATED
1243	g88303	Ellis-van Creveld syndrome protein	evc	1	-0.742964	0.000126673	0.0124969	-0.0611215	0.804665	0.999845	-0.0577215	0.806846	0.999659	0.620816	0.00266563	0.0828963	NOT CORRELATED	skeletal system development	Hedgehog signaling pathway
482	g13379	Exocyst complex component 3-like protein	exoc3l1	2	-0.663768	0.000307193	0.0186642	-0.128835	0.622548	0.999845	-0.0291436	0.890032	0.999659	0.505361	0.036855	0.289634	NOT CORRELATED
483	g13380	Exocyst complex component 3-like protein	exoc3l1	2	-1.15033	0.00182132	0.0445794	-0.174497	0.596251	0.999845	-0.480106	0.154949	0.999659	0.498332	0.171799	0.569305	CORRELATED
607	g30635	extensin-like	ext1	2	0.348137	0.00188863	0.0450856	-0.135463	0.327263	0.999845	0.161351	0.121565	0.993234	-0.321982	0.0242311	0.239024	NOT CORRELATED
1150	g82832	extensin-like	ext1	2	0.474728	0.000153081	0.01348	0.0676214	0.740458	0.999845	0.0696838	0.593603	0.999659	-0.339693	0.0895254	0.435514	NOT CORRELATED
1270	g9010	Ezrin	ezr	1	-1.03191	0.000292344	0.0183579	-0.201458	0.510395	0.999845	-0.412199	0.177709	0.999659	0.420691	0.140632	0.526795	NOT CORRELATED
1322	g93910	Coagulation factor X	f10	1	-1.0063	0.00081448	0.0299528	-0.0704116	0.80276	0.999845	-0.192023	0.486979	0.999659	0.744869	0.0151325	0.19069	NOT CORRELATED	positive regulation of cell migration
798	g53039	Protein FAM198A	fam198a	1	-0.865226	0.00133798	0.0383881	0.0321648	0.906789	0.999845	-0.61358	0.0169047	0.803599	0.281614	0.326877	0.725735	CORRELATED
71	g29642	protein FAM222A	fam222a	1	0.53121	0.0555175	0.252983	-0.259038	0.414586	0.999845	-0.329203	0.330545	0.999659	-1.12555	1.09e-05	0.00382729	NOT CORRELATED
123	g39487	protein FAM57B-like	fam57b	1	0.37325	0.0183588	0.141493	-0.0487986	0.809563	0.999845	-0.314521	0.100919	0.976526	-0.7384	1.76e-05	0.00488157	NOT CORRELATED	ceramide biosynthetic process
462	g10858	protein FAM83F	fam83f	1	0.683973	0.00155525	0.0413263	0.225005	0.223923	0.999845	0.0719684	0.758089	0.999659	-0.38447	0.0206918	0.22325	CORRELATED
1096	g7902	protein FAM83G-like	fam83g	2	0.496805	1.12e-05	0.00398875	-0.00884187	0.952751	0.999845	0.222072	0.0958727	0.976526	-0.283609	0.0316455	0.269825	NOT CORRELATED
1094	g7901	protein FAM83G-like	fam83g	2	0.473128	0.00138808	0.039242	0.204833	0.309975	0.999845	0.0560411	0.79673	0.999659	-0.212829	0.109942	0.475044	NOT CORRELATED
905	g63658	Protein FAM92A1	fam92a	1	-0.833007	7.45e-05	0.00941877	-0.525116	0.0828257	0.999845	-0.230078	0.389971	0.999659	0.0774494	0.74484	0.935857	CORRELATED
1050	g75426	FERM, RhoGEF and pleckstrin domain-containing protein 1	farp1	1	-1.00119	0.00111434	0.0352338	-0.181541	0.608627	0.999845	0.0494365	0.875027	0.999659	0.873291	0.0135267	0.180852	NOT CORRELATED
788	g52097	Protocadherin Fat 1	fat1	3	0.647189	0.000567173	0.0251407	0.0863647	0.669858	0.999845	0.13464	0.53141	0.999659	-0.427534	0.0142715	0.185594	NOT CORRELATED	cell migration, anatomical structure morphogenesis
789	g52104	Protocadherin Fat 1	fat1	3	0.577253	0.0021496	0.0482266	0.125234	0.59237	0.999845	-0.06153	0.761509	0.999659	-0.517146	0.0185842	0.211247	NOT CORRELATED	cell migration, anatomical structure morphogenesis
175	g52103	Protocadherin Fat 1	fat1	3	0.347314	0.00630036	0.082513	-0.000834229	0.994851	0.999845	-0.186749	0.177322	0.999659	-0.537227	5.48e-06	0.00243875	NOT CORRELATED	cell migration, anatomical structure morphogenesis
1025	g73642	Fibulin-1	fbln1	1	-1.15522	0.000106924	0.0112673	-0.116977	0.693421	0.999845	-0.618488	0.0497758	0.921578	0.418497	0.130339	0.51121	CORRELATED	extracellular matrix organization
664	g38091	Fibulin-5	fbln5	1	-1.03168	6.59e-06	0.00324708	-0.198233	0.517513	0.999845	-0.288407	0.303122	0.999659	0.544786	0.0360247	0.286333	NOT CORRELATED	extracellular matrix organization
598	g29157	Fibrillin-1	fbn1	1	-0.571328	0.00199245	0.0462373	-0.0329712	0.901628	0.999845	-0.00727708	0.971139	0.999659	0.530381	0.037592	0.29143	NOT CORRELATED	extracellular matrix organization, heart development, skeletal system development, anatomical structure morphogenesis
943	g66837	Fibrillin-2	fbn2	1	-0.939673	8.41e-05	0.0100711	-0.0350858	0.909468	0.999845	-0.27666	0.285071	0.999659	0.624458	0.0319999	0.271106	CORRELATED	extracellular matrix organization
249	g68257	Fructose-1,6-bisphosphatase 1	fbp1	1	0.0155962	0.926462	0.971391	-0.054552	0.785276	0.999845	0.727442	0.000579196	0.340714	0.652697	2.9e-05	0.00667871	CORRELATED
99	g34303	Fructose-1,6-bisphosphatase isozyme 2	fbp2	1	0.564808	0.0167327	0.134922	-0.320417	0.0747465	0.999845	0.167378	0.449078	0.999659	-0.718985	0.000300757	0.0276879	CORRELATED
124	g39553	Low affinity immunoglobulin gamma Fc region receptor II	fcgr2a	1	0.113175	0.834876	0.934666	-3.09838	1.34e-07	0.000665416	0.409048	0.287378	0.999659	-2.80679	0.000118002	0.0157346	CORRELATED	cellular response to lipopolysaccharide
70	g29531	Fc receptor-like protein 5	fcrl5	2	-0.812714	0.00521626	0.0753716	0.402088	0.0860719	0.999845	-0.353295	0.221862	0.999659	0.860513	0.00025618	0.0255974	CORRELATED
881	g61505	Fc receptor-like protein 5	fcrl5 fcrh5 irta2 unq503/pro820	2	1.66795	0.00170104	0.0431004	-0.126491	0.80139	0.999845	0.646975	0.152414	0.999659	-1.14563	0.0460707	0.318754	NOT CORRELATED
41	g22951	Fibroblast growth factor receptor 4	fgfr4 jtk2 tkf	1	0.64937	0.00680999	0.0860144	0.0938596	0.716667	0.999845	-0.431762	0.124974	0.99349	-0.987123	3.85e-06	0.0019733	NOT CORRELATED	cell migration, lung development	PI3K-Akt signaling pathway, MAPK signaling pathway
1167	g83703	Four and a half LIM domains protein 3	fhl3 slim2	2	-1.31342	0.000693574	0.0276723	-0.0781064	0.854926	0.999845	-0.107362	0.777962	0.999659	1.13172	0.00910634	0.149943	NOT CORRELATED
1168	g83704	Four and a half LIM domains protein 3	fhl3 slim2	2	-0.726373	0.00134898	0.0385759	0.0253586	0.928468	0.999845	-0.0278449	0.90765	0.999659	0.724234	0.00768492	0.136882	NOT CORRELATED
1095	g79015	Peptidyl-prolyl cis-trans isomerase FKBP10	fkbp10	2	-0.624426	0.000591305	0.025697	0.00555218	0.985011	0.999845	0.0523084	0.843095	0.999659	0.679866	0.00252461	0.0811818	CORRELATED
1331	g94316	Peptidyl-prolyl cis-trans isomerase FKBP10	fkbp10	2	-0.719975	0.000945477	0.0324599	-0.287196	0.381782	0.999845	0.194163	0.510495	0.999659	0.625105	0.016701	0.199938	NOT CORRELATED
695	g42042	Peptidyl-prolyl cis-trans isomerase FKBP1B	fkbp1b	1	-1.10558	0.000306971	0.0186642	-0.0894208	0.777301	0.999845	-0.176132	0.601557	0.999659	0.837801	0.00252278	0.0811818	CORRELATED	response to hydrogen peroxide, response to vitamin E
954	g677	Protein flightless-1 homolog	flii	1	-0.518776	0.000900461	0.0317061	0.12816	0.304835	0.999845	-0.452012	0.00778417	0.706723	0.197992	0.0679032	0.384013	CORRELATED
58	g26265	filamin-A-like isoform X4	flna	1	-0.911364	0.00896427	0.0982481	0.115587	0.698406	0.999845	0.158505	0.620967	0.999659	1.18846	0.000295494	0.0275125	NOT CORRELATED	angiogenesis, regulation of cell migration, cell junction assembly, actin crosslink formation
671	g38719	Filamin-A	flna	1	-1.23602	1.57e-05	0.00479969	-0.166147	0.569989	0.999845	-0.120021	0.678311	0.999659	0.950616	0.00100667	0.0534199	NOT CORRELATED	angiogenesis, regulation of cell migration, cell junction assembly, actin crosslink formation
168	g51647	Filamin-C	flnc	5	-0.825999	0.00183168	0.0446514	0.189459	0.532428	0.999845	0.144678	0.600579	0.999659	1.16187	8.2e-05	0.0131003	NOT CORRELATED	cell junction assembly
120	g38721	Filamin-C	flnc	5	-0.849721	0.000957608	0.0326601	0.0571599	0.822826	0.999845	0.236579	0.292511	0.999659	1.14535	5.74e-05	0.0106146	NOT CORRELATED	cell junction assembly	MAPK signaling pathway, Focal adhesion
57	g26264	Filamin-C	flnc	5	-0.881931	0.000768658	0.0291576	-0.0641008	0.81479	0.999845	0.214901	0.393961	0.999659	1.03413	0.000261396	0.025699	NOT CORRELATED	cell junction assembly	MAPK signaling pathway, Focal adhesion
785	g51644	Filamin-C	flnc	5	-0.903936	0.00165992	0.0426785	-0.191411	0.493126	0.999845	0.0416013	0.88151	0.999659	0.753674	0.00834623	0.143294	NOT CORRELATED	cell junction assembly
52	g2556	Flotillin-2	flot2	1	0.075714	0.525171	0.768636	0.135422	0.0640664	0.999845	0.27785	0.0146043	0.786096	0.337931	4.85e-05	0.00954285	CORRELATED	cell adhesion
54	g2560	Flotillin-2a	flot2a	1	-0.392947	0.00990911	0.102973	-0.014346	0.862544	0.999845	-0.0575655	0.705405	0.999659	0.3172	0.000104544	0.014773	CORRELATED	cell adhesion
1248	g88670	Tyrosine-protein kinase receptor Tie-1 (Fragment)	flt4	1	-0.886736	0.00178352	0.0441873	0.622153	0.0800057	0.999845	-0.396773	0.1339	0.995554	1.1191	0.00258341	0.0819243	CORRELATED		PI3K-Akt signaling pathway, Focal adhesion
294	g76619	Feline leukemia virus subgroup C receptor-related protein 2	flvcr2 c14orf58	2	-0.0414237	0.763983	0.90241	-0.144443	0.430448	0.999845	-0.456226	0.00757757	0.701119	-0.559187	0.000203683	0.0221922	NOT CORRELATED
447	g97066	formin-1-like	fmn1	1	0.385908	0.0399163	0.213264	0.0129024	0.940369	0.999845	-0.146547	0.506402	0.999659	-0.520818	5.21e-05	0.00992814	NOT CORRELATED
406	g90875	Fibronectin	fn1	2	-1.17838	0.00181378	0.0445421	0.125068	0.669958	0.999845	0.193204	0.560099	0.999659	1.4989	1.71e-05	0.00483981	NOT CORRELATED	extracellular matrix organization, angiogenesis, cell migration, positive regulation of cell migration, wound healing, endodermal cell differentiation
405	g90874	Fibronectin	fn1 fn	2	-1.02633	0.00253814	0.0529476	-0.326399	0.317838	0.999845	0.332934	0.345233	0.999659	1.03504	0.000747369	0.0463901	NOT CORRELATED	extracellular matrix organization, angiogenesis, cell migration, positive regulation of cell migration, wound healing, endodermal cell differentiation
918	g64949	Forkhead box protein D5-A	foxd3	1	-1.33955	0.00127021	0.0376611	-0.268851	0.523281	0.999845	0.106791	0.786017	0.999659	1.17953	0.00797443	0.139855	NOT CORRELATED	cell differentiation
1124	g80567	Forkhead box protein N2	foxf1	2	-0.819949	0.000352477	0.0198767	0.356137	0.211255	0.999845	-0.242208	0.295985	0.999659	0.934021	0.000962307	0.0525974	NOT CORRELATED	cell differentiation
705	g42747	Forkhead box protein F2	foxf2	1	-0.985757	0.00145835	0.0402214	0.562134	0.118911	0.999845	-0.45005	0.123332	0.993234	1.09869	0.00337341	0.0916197	NOT CORRELATED	cell differentiation, extracellular matrix organization, anatomical structure morphogenesis
1222	g86239	Forkhead box protein J3	foxj3	1	0.467181	0.00112933	0.0354862	0.0346575	0.839482	0.999845	0.262146	0.115997	0.991854	-0.170422	0.257322	0.664797	NOT CORRELATED	cell differentiation, anatomical structure morphogenesis
1278	g91008	Forkhead box protein L1	foxl1	1	-0.706444	0.000369356	0.0202907	0.114188	0.66399	0.999845	-0.0840647	0.705659	0.999659	0.736313	0.00240735	0.0796078	NOT CORRELATED	cell differentiation, heart development, anatomical structure morphogenesis
1191	g84877	Forkhead box protein N2	foxn2	2	0.416567	0.00120952	0.0366152	0.0485213	0.759731	0.999845	0.189374	0.230277	0.999659	-0.178751	0.172225	0.569726	CORRELATED
1260	g89393	Forkhead box protein O3	foxo3	1	0.475786	0.000624785	0.0265205	0.0558241	0.744482	0.999845	0.256894	0.138411	0.995747	-0.163178	0.237823	0.645975	NOT CORRELATED	negative regulation of canonical Wnt signaling pathway, anatomical structure morphogenesis	PI3K-Akt signaling pathway, Axon regeneration
882	g61628	Forkhead box protein P1-B	foxp1b	1	-0.78327	0.00168668	0.0428789	0.0580572	0.73764	0.999845	-0.330921	0.165405	0.999659	0.508534	0.00698075	0.131364	CORRELATED
317	g78843	Forkhead box P3 (FoxP3) (MF175231)	foxp2	1	-0.862152	0.00939944	0.10048	0.0802903	0.805486	0.999845	0.256124	0.461684	0.999659	1.19847	9.56e-05	0.0139785	NOT CORRELATED
297	g77338	Forkhead box protein P2	foxp4	1	-0.810251	0.0613978	0.26691	0.0361257	0.919643	0.999845	0.527972	0.21183	0.999659	1.37976	0.0001427	0.0179876	NOT CORRELATED	cell differentiation, lung development, anatomical structure morphogenesis
420	g93643	Forkhead box protein Q1	foxq1	1	1.43429	0.000121739	0.0122161	-0.350778	0.361209	0.999845	-0.431116	0.232112	0.999659	-2.21722	2.05e-08	4.19e-05	CORRELATED
109	g36125	Folylpolyglutamate synthase, mitochondrial	fpgs	2	0.425793	0.00151132	0.040646	-0.0636264	0.675909	0.999845	0.0331783	0.840618	0.999659	-0.455142	0.000154471	0.0186673	NOT CORRELATED	nucleobase-containing compound metabolic process
128	g40553	Folylpolyglutamate synthase, mitochondrial	fpgs	2	0.429531	0.00517263	0.0752673	-0.150529	0.315914	0.999845	-0.0760319	0.641068	0.999659	-0.656279	3.21e-06	0.00177706	NOT CORRELATED	nucleobase-containing compound metabolic process
665	g38166	FRAS1-related extracellular matrix protein 1-like	frem1	1	-1.30388	1.12e-05	0.00398875	-0.104262	0.791222	0.999845	-0.303502	0.401966	0.999659	0.895245	0.00723884	0.133128	CORRELATED		ECM-receptor interaction
940	g66772	FERM domain-containing protein 4B	frmd4b	1	0.322772	0.000674105	0.0272725	0.126306	0.284025	0.999845	0.119158	0.3471	0.999659	-0.0759796	0.368086	0.755768	NOT CORRELATED
780	g50922	FERM and PDZ domain-containing protein 1	frmpd1	1	-0.999045	0.000826828	0.0302507	-0.0345887	0.91691	0.999845	-0.160368	0.63002	0.999659	0.800808	0.00635744	0.12588	CORRELATED
519	g19461	Fibronectin type III and SPRY domain-containing protein 2	fsd2 spryd1	1	0.869456	1.67e-07	0.000952851	0.162801	0.345797	0.999845	0.471017	0.00914568	0.737412	-0.237588	0.12692	0.505349	NOT CORRELATED
1021	g73495	Follistatin-related protein 1	fstl1	1	-0.600455	0.000894026	0.0315909	-0.0148042	0.953563	0.999845	-0.00902475	0.966968	0.999659	0.575961	0.00999961	0.156655	NOT CORRELATED
1396	g99935	Equilibrative nucleoside transporter 2	fth1	1	0.450981	0.00160015	0.0420438	0.0246379	0.903539	0.999845	-0.085231	0.608393	0.999659	-0.512955	0.00511172	0.114648	NOT CORRELATED	nucleobase-containing compound metabolic process
1054	g75681	Ferritin, mitochondrial	ftmt	1	-0.954232	0.000172553	0.014268	0.0502974	0.88931	0.999845	-0.231426	0.501594	0.999659	0.768114	0.00527276	0.116182	NOT CORRELATED
1391	g99257	microtubule-associated protein futsch-like isoform X1	futsch	1	-1.14748	0.000313124	0.0188268	-0.362934	0.301266	0.999845	0.0578335	0.862785	0.999659	0.844503	0.0120388	0.171069	NOT CORRELATED
513	g1835	FXYD domain-containing ion transport regulator 6	fxyd6 unq521/pro1056	1	-1.23416	3.73e-05	0.0069018	-0.355202	0.226019	0.999845	-0.118818	0.700714	0.999659	0.760884	0.00694847	0.131302	NOT CORRELATED
48	g24690	Frizzled-5	fzd5	1	0.210807	0.477087	0.737029	-0.168242	0.20622	0.999845	-0.0888794	0.767141	0.999659	0.467271	0.000294752	0.0275059	CORRELATED
584	g27720	Glucose-6-phosphatase	g6pc	1	1.19502	0.00192788	0.045452	0.0787177	0.830508	0.999845	-0.0159149	0.964262	0.999659	-1.13506	0.00432139	0.104077	CORRELATED		PI3K-Akt signaling pathway
895	g63028	galanin receptor type 1-like	galr1	1	0.628146	0.0010157	0.0337201	0.0534738	0.76482	0.999845	0.0871042	0.683284	0.999659	-0.483499	0.0024158	0.0796078	CORRELATED
174	g52001	neuromodulin	gap43	1	-1.23617	0.0282727	0.177596	0.00999008	0.979842	0.999845	0.362487	0.471888	0.999659	1.61295	0.000379312	0.0321982	NOT CORRELATED	cell differentiation
733	g46039	Glyceraldehyde-3-phosphate dehydrogenase 2	gapa	1	-0.630233	0.000578988	0.0254635	-0.120761	0.590078	0.999845	0.0479214	0.82036	0.999659	0.557621	0.0048083	0.11054	NOT CORRELATED		Pathogenic Escherichia coli infection, Glycolysis / Gluconeogenesis
732	g46038	Glyceraldehyde 3-phosphate dehydrogenase, testis-specific	gapdhs	1	-0.912154	0.000528838	0.0243405	-0.426018	0.0776796	0.999845	-0.0587376	0.838413	0.999659	0.426821	0.039118	0.297098	CORRELATED
860	g59383	GTPase-activating protein and VPS9 domain-containing protein 1	gapvd1	1	0.326195	0.00195366	0.0457089	0.0369023	0.645449	0.999845	0.164511	0.120453	0.993234	-0.124944	0.120286	0.494359	CORRELATED
766	g48872	GAS2-like protein 3	gas2l3	1	-0.785794	0.000297101	0.0184775	-0.0645074	0.778356	0.999845	-0.22725	0.280393	0.999659	0.49107	0.0371565	0.290336	CORRELATED
936	g66541	Protein FAM198B	gask1b	1	-0.633434	0.00140935	0.0395025	-0.112163	0.764118	0.999845	-0.188286	0.537195	0.999659	0.327423	0.263995	0.672036	NOT CORRELATED
1155	g83163	GATA-binding factor 5-B	gata2	2	-0.935636	0.00137358	0.0389893	-0.139962	0.623091	0.999845	-0.0715133	0.811712	0.999659	0.722556	0.00805885	0.140608	NOT CORRELATED
1032	g74131	GATA-binding factor 5-B	gata2	2	-0.613182	0.00207972	0.0474086	-0.14395	0.560501	0.999845	0.00893603	0.968134	0.999659	0.477051	0.0342477	0.278674	NOT CORRELATED
1312	g93439	GATA-binding factor 6-A-like [Takifugu rubripes]	gata6-a	1	0.487161	0.00114724	0.0357121	-0.0615614	0.768959	0.999845	0.100262	0.641404	0.999659	-0.452007	0.00156356	0.0660861	NOT CORRELATED
1425	g16882	homeobox protein GBX-2-like	gbx2	1	0.822438	0.0870347	0.319808	-0.274705	0.584834	0.999845	1.85358	1.57e-05	0.0403796	0.756305	0.163248	0.56034	CORRELATED
1340	g94907	GTP cyclohydrolase 1-like	gch1 hcg_22618	1	-1.21019	0.0014969	0.0405082	-0.0200707	0.945159	0.999845	-0.554608	0.099695	0.976526	0.635948	0.0671744	0.382319	CORRELATED	response to lipopolysaccharide, cellular response to lipopolysaccharide, positive regulation of nitric oxide biosynthetic process
637	g34556	Beta-1,3-galactosyl-O-glycosyl-glycoprotein beta-1,6-N-acetylglucosaminyltransferase	gcnt3	1	2.73451	0.00146029	0.0402214	1.14233	0.175831	0.999845	-0.419288	0.665844	0.999659	-1.98057	0.00422873	0.102812	CORRELATED
134	g4293	beta-1,3-galactosyl-O-glycosyl-glycoprotein beta-1,6-N-acetylglucosaminyltransferase 4-like	gcnt4	1	-0.465366	0.196692	0.486251	1.29457	0.00151082	0.270678	-0.351941	0.304208	0.999659	1.4032	0.000757447	0.0467325	NOT CORRELATED
1252	g88862	Glucosamine--fructose-6-phosphate aminotransferase [isomerizing] 2	gfat1	1	0.489178	0.000255354	0.0171689	0.190233	0.287408	0.999845	0.342214	0.0609051	0.943844	0.0426739	0.753653	0.938305	NOT CORRELATED		Insulin resistance
1254	g88940	GDNF family receptor alpha-2-like	gfra2	1	-0.69853	0.00181727	0.0445538	-0.00933851	0.967255	0.999845	-0.20323	0.336827	0.999659	0.486378	0.0415862	0.305216	CORRELATED
1255	g88941	GDNF family receptor alpha-2	gfra2	1	-0.736557	0.00185472	0.044865	-0.0246153	0.908679	0.999845	-0.237984	0.319706	0.999659	0.472938	0.0247424	0.241861	CORRELATED
984	g70415	Growth inhibition and differentiation-related protein 88 homolog	gidrp88	1	-0.482652	0.00138837	0.039242	0.162073	0.199967	0.999845	-0.524139	0.00115315	0.410272	0.119748	0.289696	0.693281	CORRELATED
85	g31138	GTPase IMAP family member 4	gimap4	2	-0.560717	0.302272	0.598049	1.80226	0.000193181	0.090268	0.616314	0.032586	0.877816	1.97689	0.000131048	0.0168296	CORRELATED
1412	g49544	GTPase IMAP family member 4	gimap4	2	0.222292	0.589266	0.80696	-1.7994	6.16e-08	0.000387888	0.983456	0.0213069	0.846323	-1.03566	0.000872133	0.0502283	CORRELATED
660	g37540	GTPase IMAP family member 4-like	gimap4	2	2.4934	0.000112728	0.0116927	1.7706	0.0243692	0.830101	1	1	1	-1.04982	0.154315	0.548246	CORRELATED
1428	g5641	GTPase IMAP family member 4-like	gimap4	2	0	1	1	0.369951	0.898118	0.999845	21.2228	8.45e-13	1.67e-08	2.71399	0.348624	0.742609	CORRELATED
132	g41621	GTPase IMAP family member 5	gimap5	1	-0.906121	0.0448813	0.227151	1.03397	0.0419188	0.945465	-0.339472	0.48394	0.999659	1.59706	0.000777413	0.0475347	CORRELATED
595	g29056	GTPase IMAP family member 7-like	gimap7 ian7	1	-0.78947	0.00114331	0.035701	-0.180904	0.577228	0.999845	-0.064212	0.829691	0.999659	0.542328	0.0459976	0.318754	NOT CORRELATED
250	g68462	GTPase IMAP family member 8-like	gimap8	3	0.427909	0.0637248	0.272401	-0.053672	0.733219	0.999845	0.0841914	0.73914	0.999659	-0.397298	0.000579142	0.0407998	CORRELATED
600	g29462	GTPase IMAP family member 8-like isoform X3	gimap8	1	1.56601	0.000642842	0.0267196	0.174934	0.734944	0.999845	-0.26708	0.51905	0.999659	-1.65264	0.00262582	0.082303	CORRELATED
184	g53850	GTPase IMAP family member 8-like	gimap8 ian9 iant	3	-0.398032	0.400398	0.680049	1.0568	0.0148566	0.71098	-0.176278	0.736598	0.999659	1.27486	0.000540844	0.0397741	NOT CORRELATED
431	g95219	PDZ domain-containing protein GIPC1	gipc1 c19orf3 gipc rgs19ip1	1	0.309969	0.00513056	0.0750565	-0.0467732	0.763655	0.999845	-0.0683489	0.647214	0.999659	-0.426594	0.00039164	0.0327435	NOT CORRELATED
272	g73476	Gap junction alpha-1 protein	gja5	1	-0.770653	0.0239049	0.162482	-0.102196	0.754123	0.999845	0.432145	0.252821	0.999659	1.09431	7.66e-05	0.0126517	NOT CORRELATED	cell differentiation, heart development, muscle contraction
1372	g96852	Gap junction beta-4 protein (KF862002)	gjb4	1	-1.06012	0.00149758	0.0405082	-0.0157948	0.958269	0.999845	-0.335542	0.376045	0.999659	0.713474	0.00231525	0.0783753	CORRELATED
1305	g93055	Zinc finger protein GLI1 (Fragment) (KF857336)	gli1	1	-0.762844	0.00149234	0.0405082	0.167245	0.526982	0.999845	-0.372867	0.138325	0.995747	0.555789	0.0281186	0.256068	CORRELATED
574	g26654	Zinc finger protein GLI2	gli2	1	-1.12729	4.56e-05	0.00760481	-0.159523	0.650402	0.999845	0.0113189	0.970972	0.999659	0.977688	0.00244068	0.0796078	NOT CORRELATED	cell differentiation, heart development, response to mechanical stimulus, skeletal system development, lung development	Hedgehog signaling pathway
121	g38854	Bifunctional protein GlmU	glmU	1	1	1	1	1.98619	0.0329825	0.892602	1	1	1	2.95364	0.0007017	0.045485	NOT CORRELATED
827	g55794	Glutamate dehydrogenase, mitochondrial	glud1	1	0.469148	0.000273699	0.0178334	0.0755088	0.634085	0.999845	0.00811506	0.947056	0.999659	-0.387484	0.0172	0.204005	NOT CORRELATED
924	g65322	Neuropeptide-like protein C4orf48 homolog	Gm1673	1	-0.891065	0.00141441	0.0395025	0.0325436	0.934963	0.999845	-0.330336	0.385266	0.999659	0.590851	0.0473761	0.322508	NOT CORRELATED
1101	g79170	Glucosamine-6-phosphate isomerase 1	gnpda1 gnpi hln kiaa0060	1	0.264961	0.000747082	0.0288838	0.0582508	0.563397	0.999845	0.00629083	0.944566	0.999659	-0.201485	0.0273376	0.252694	NOT CORRELATED
1426	g27032	Golgi SNAP receptor complex member 1	gosr1 gs28	1	-0.220296	0.34219	0.632523	0.617597	0.018791	0.772611	-1.07155	1.85e-05	0.040426	-0.236796	0.334827	0.732275	NOT CORRELATED
1335	g94429	G patch domain-containing protein 8	gpatch8	1	-0.594862	0.000581275	0.0254635	-0.0201446	0.865571	0.999845	-0.396024	0.0260366	0.863789	0.171865	0.111989	0.478437	CORRELATED
503	g17285	glycerophosphocholine phosphodiesterase GPCPD1 isoform X2	gpcpd1	1	0.600453	0.00130264	0.0378315	0.398556	0.12863	0.999845	0.00468173	0.982652	0.999659	-0.199824	0.402228	0.777122	CORRELATED
1052	g75500	Neuronal membrane glycoprotein M6-b	gpm6b	1	-0.886735	0.000215968	0.0159433	-0.152205	0.61366	0.999845	0.0394669	0.889819	0.999659	0.775155	0.00285015	0.0854775	NOT CORRELATED	cell differentiation
1040	g74871	Secernin-3	gpr155	1	0.408403	0.000376463	0.0204839	-0.0013898	0.992688	0.999845	0.0526875	0.716329	0.999659	-0.357463	0.00429866	0.10385	NOT CORRELATED
966	g68777	probable G-protein coupled receptor 22	gpr22	1	-1.19651	5.31e-05	0.00796949	0.0909006	0.759694	0.999845	-0.7295	0.0155695	0.795361	0.558461	0.0560769	0.35003	CORRELATED
387	g88609	Glutathione peroxidase 3	gpx3	1	-0.333903	0.0304463	0.184966	0.239849	0.0262472	0.848239	-0.225629	0.174828	0.999659	0.34685	8.43e-05	0.0131003	CORRELATED
964	g68457	Putative glutathione peroxidase 7, chloroplastic	gpx7	1	0.388571	0.00186887	0.0449632	0.0966837	0.683096	0.999845	0.142425	0.408325	0.999659	-0.152219	0.461494	0.813336	NOT CORRELATED
1079	g77632	Growth factor receptor-bound protein 14	grb14	1	0.456693	1.76e-08	0.000340767	0.0808037	0.6017	0.999845	0.0101675	0.936573	0.999659	-0.366361	0.00291617	0.0858521	NOT CORRELATED
311	g78536	Gremlin-1	grem1 cktsf1b1 dand2 drm pig2	1	-1.31222	0.0130819	0.11885	0.17696	0.816407	0.999845	-0.700046	0.174664	0.999659	2.0522	0.000837816	0.0496698	NOT CORRELATED	angiogenesis, negative regulation of canonical Wnt signaling pathway
651	g35783	germ cell-specific gene 1-like protein	gsg1l unq5831/pro19651	1	-0.786712	0.000297276	0.0184775	-0.151485	0.568316	0.999845	-0.0151714	0.953668	0.999659	0.619585	0.00492235	0.111844	NOT CORRELATED
845	g58035	Guanylate cyclase soluble subunit alpha-3	gucy1a1	1	-1.08044	0.000371329	0.0203152	-0.344177	0.253674	0.999845	0.210206	0.472643	0.999659	0.946589	0.00244735	0.0796836	NOT CORRELATED		Vascular smooth muscle contraction, Renin secretion
441	g96330	Heat-stable enterotoxin receptor	gucy2c	2	0.433174	0.00893387	0.0982365	0.0363065	0.853492	0.999845	-0.206314	0.275253	0.999659	-0.603596	0.000501814	0.0383542	CORRELATED
442	g96332	Heat-stable enterotoxin receptor	gucy2c	2	0.588283	0.00666375	0.0849647	-0.13748	0.521815	0.999845	0.0658831	0.783381	0.999659	-0.660349	0.000445709	0.035873	CORRELATED
756	g48478	PTB domain-containing engulfment adapter protein 1	gulp1	3	-0.804897	0.000336864	0.0194351	-0.14865	0.579788	0.999845	-0.132598	0.611202	0.999659	0.523192	0.024013	0.23801	CORRELATED
755	g48477	PTB domain-containing engulfment adapter protein 1	gulp1	3	-0.962207	0.000664622	0.0270914	-0.314856	0.281084	0.999845	-0.185219	0.577568	0.999659	0.460903	0.0411182	0.303129	CORRELATED
754	g48476	PTB domain-containing engulfment adapter protein 1	gulp1	3	-0.899707	0.00177768	0.0441799	-0.124973	0.711482	0.999845	-0.261431	0.454561	0.999659	0.504658	0.0577213	0.355109	CORRELATED
551	g25059	interferon-induced very large GTPase 1-like isoform X1	gvinp1 gvin1 vlig1	1	4.02624	0.00115183	0.0357435	0.136682	0.868653	0.999845	0.467797	0.589539	0.999659	-3.41746	0.00519475	0.115503	NOT CORRELATED
694	g41861	Glucoside xylosyltransferase 2	gxylt2	1	-0.724871	0.00184854	0.0448255	-0.161833	0.570657	0.999845	0.0498567	0.849397	0.999659	0.611081	0.0180542	0.208698	NOT CORRELATED
1083	g77876	Granzyme B(G,H)	gzmb	1	-1.09813	0.00214383	0.0482179	-0.451762	0.295268	0.999845	-0.118281	0.777695	0.999659	0.528084	0.152477	0.545689	CORRELATED
423	g9438	class I histocompatibility antigen, F10 alpha chain isoform X1	ha1f	1	2.55341	4.8e-05	0.00761713	0.807325	0.0959433	0.999845	-0.319661	0.487146	0.999659	-2.16127	0.000712307	0.0456284	CORRELATED
264	g71436	3-hydroxyacyl-CoA dehydratase 4	hacd4	1	-0.999378	0.00103102	0.0338624	-0.240189	0.500639	0.999845	0.0544289	0.888843	0.999659	0.811761	0.00072862	0.045757	NOT CORRELATED		Biosynthesis of unsaturated fatty acids
724	g44707	Hepcidin	hamp	2	-1.26301	0.000583358	0.0254635	0.0698965	0.853047	0.999845	-0.342903	0.389336	0.999659	0.989906	0.0037765	0.0968766	CORRELATED	cellular response to lipopolysaccharide, defense response to bacterium, cellular response to tumor necrosis factor, killing of cells of other organism, antimicrobial humoral immune response mediated by antimicrobial peptide, cellular response to interleukin-6
727	g44719	hepcidin-like isoform X1	hamp	1	-1.37098	0.000226633	0.0162115	0.0416595	0.90677	0.999845	-0.427839	0.276065	0.999659	0.986279	0.00287485	0.0857857	CORRELATED	cellular response to lipopolysaccharide, defense response to bacterium, cellular response to tumor necrosis factor, killing of cells of other organism, antimicrobial humoral immune response mediated by antimicrobial peptide, cellular response to interleukin-6
723	g44706	Sickle tail protein homolog	hamp	1	-1.3332	0.000102531	0.0109489	0.0232695	0.948167	0.999845	-0.340857	0.348408	0.999659	1.01541	0.00251933	0.0811523	CORRELATED
73	g30177	heart- and neural crest derivatives-expressed protein 1	hand1 bhlha27 ehand	1	-1.24501	0.00729402	0.0885167	0.179659	0.674393	0.999845	0.112601	0.794771	0.999659	1.54091	0.000805385	0.0485923	NOT CORRELATED	cell differentiation, angiogenesis, heart development
172	g51842	Hydroxyacid oxidase 2	hao2	1	1.58129	0.0053545	0.0764562	-0.819441	0.062724	0.999845	0.231647	0.629738	0.999659	-2.17445	6.3e-05	0.0113133	CORRELATED
108	g35962	Histone deacetylase 4	hdac4 kiaa0288	1	-0.188488	0.461647	0.725863	0.184432	0.130361	0.999845	0.302052	0.210817	0.999659	0.674178	9e-07	0.000722683	NOT CORRELATED	skeletal system development, positive regulation of smooth muscle cell proliferation
741	g47063	Heme-binding protein 2	hebp2	1	0.471058	0.00154212	0.0411567	0.21734	0.410983	0.999845	-0.127041	0.520063	0.999659	-0.379947	0.0999845	0.455625	NOT CORRELATED
222	g6286	E3 ubiquitin-protein ligase HECW2	hecw2 kiaa1301 nedl2	2	-0.707787	0.00859914	0.0962805	0.0613473	0.814985	0.999845	0.0975023	0.721701	0.999659	0.866478	0.000739012	0.0460108	NOT CORRELATED
1207	g85754	Protein HEG	heg	1	-1.01827	0.00115113	0.0357435	-0.274496	0.3164	0.999845	-0.394682	0.207297	0.999659	0.349212	0.202731	0.607644	CORRELATED
609	g30788	Purine nucleoside phosphorylase	hel-s-156an	1	-1.43472	4.06e-05	0.00708677	-0.302597	0.441407	0.999845	-0.905699	0.0259833	0.863728	0.230096	0.486943	0.827845	CORRELATED
745	g47377	Fatty acid-binding protein, heart (JQ308834)	h-fabp	1	-0.753409	2.47e-05	0.0056064	-0.510122	0.0667688	0.999845	0.0643444	0.815118	0.999659	0.306831	0.0861788	0.428405	CORRELATED
886	g61829	Hedgehog-interacting protein (KF857338)	hhip	1	-0.982684	0.00203211	0.0466695	-0.102879	0.717473	0.999845	-0.446192	0.184716	0.999659	0.43497	0.0944618	0.444806	CORRELATED
1257	g89173	Homeobox protein MOX-1	hlx	1	-0.825776	0.000367275	0.0202321	0.306721	0.368936	0.999845	-0.10137	0.701916	0.999659	1.03176	0.00115025	0.0570548	CORRELATED
816	g54461	Hepatocyte nuclear factor 1-beta-A	hnf1b	1	0.633413	0.00154278	0.0411567	-0.0219369	0.882129	0.999845	0.283895	0.168185	0.999659	-0.371663	0.00845364	0.14433	NOT CORRELATED
1177	g84156	Hepatocyte nuclear factor 4-gamma	hnf4g	1	0.433804	0.00135396	0.0386799	0.13953	0.428052	0.999845	0.0944895	0.556093	0.999659	-0.200843	0.194285	0.59729	NOT CORRELATED
219	g62229	heterogeneous nuclear ribonucleoprotein C-like	hnrnpcl3	1	-0.229538	0.346854	0.636098	0.587228	0.00941644	0.630348	0.104598	0.671753	0.999659	0.919635	3.54e-05	0.00765066	CORRELATED
920	g65069	GS homeobox 2	hoxb1	1	-1.07002	0.0020183	0.0465864	0.202853	0.671389	0.999845	0.101409	0.810476	0.999659	1.37962	0.00112768	0.056615	NOT CORRELATED	regulation of cell migration
795	g52753	Homeobox protein Hox-C5a	hox-c5a	1	-0.801551	0.000446379	0.0221185	0.0306904	0.912212	0.999845	-0.211627	0.376953	0.999659	0.620025	0.0212601	0.226166	NOT CORRELATED
218	g62118	Heterogeneous nuclear ribonucleoprotein A0	hrnpa0	1	0.176292	0.37962	0.662672	-0.300703	0.0112742	0.670302	0.0976129	0.637526	0.999659	-0.378651	0.000457373	0.0363566	CORRELATED	response to lipopolysaccharide
410	g91994	Hydroxysteroid 11-beta-dehydrogenase 1-like protein (KX122019)	hsd11b1l	1	0.720338	0.0162836	0.132748	-0.0867256	0.764732	0.999845	-0.407218	0.179241	0.999659	-1.21886	2.07e-05	0.005448	CORRELATED
1286	g91910	Estradiol 17-beta-dehydrogenase 12-B	hsd17b12b	1	0.397404	0.000985843	0.0331064	0.137019	0.382006	0.999845	-0.102682	0.519249	0.999659	-0.362959	0.0024114	0.0796078	NOT CORRELATED
1328	g94124	3 beta-hydroxysteroid dehydrogenase type 7	hsd3b7	1	0.548953	0.000809379	0.0299528	0.252715	0.0854722	0.999845	0.245925	0.132503	0.994729	-0.051976	0.725162	0.930157	CORRELATED
507	g1803	Alpha-crystallin B chain	hspb6	2	-1.39265	0.000221673	0.0160094	0.0767146	0.824049	0.999845	-0.240297	0.477709	0.999659	1.22939	0.00136654	0.0608775	NOT CORRELATED	muscle contraction
994	g71353	Heat shock protein beta-8	hspb8	1	-1.43333	0.00118512	0.0362969	-0.212992	0.626313	0.999845	-0.43457	0.293051	0.999659	0.786984	0.094051	0.443893	CORRELATED
248	g6817	Serine protease HTRA1	htra1	1	-0.890474	0.000246449	0.0168923	0.272141	0.42631	0.999845	-0.132639	0.663961	0.999659	1.02897	0.00033246	0.0298383	NOT CORRELATED
659	g37539	hypothetical protein LOC100332545 [Danio rerio]	hypothetical protein loc100332545 [danio rerio]	1	2.11299	0.000380186	0.0205546	-1.47159	0.0337523	0.892602	1.86856	0.00605072	0.689412	-1.71978	0.00521833	0.115626	CORRELATED
985	g7043	hypothetical protein LOC561081 [Danio rerio]	hypothetical protein loc561081 [danio rerio]	1	-1.18644	0.00017759	0.0144051	0.0626402	0.830332	0.999845	-0.455815	0.173461	0.999659	0.793157	0.00303097	0.0874343	CORRELATED
450	g97172	DNA-binding protein inhibitor ID-2	id2	2	0.196513	0.374876	0.658304	-0.0545295	0.727141	0.999845	-0.554466	0.00353528	0.621777	-0.805941	3.97e-05	0.00821091	NOT CORRELATED	heart development, positive regulation of smooth muscle cell proliferation, positive regulation of fat cell differentiation
451	g97173	DNA-binding protein inhibitor ID-2	id2 bhlhb26	2	0.274828	0.189187	0.477306	-0.0736274	0.634673	0.999845	-0.515901	0.00380533	0.635506	-0.865708	6.13e-06	0.00267285	NOT CORRELATED	heart development, positive regulation of smooth muscle cell proliferation, positive regulation of fat cell differentiation
1181	g84357	Isocitrate dehydrogenase [NADP], mitochondrial	idh2	1	-1.09682	3.01e-05	0.006104	-0.443734	0.0410689	0.942331	-0.0953849	0.742519	0.999659	0.551624	0.000859203	0.0501935	CORRELATED
530	g20236	Interferon-induced protein with tetratricopeptide repeats 5	ifit2	1	0.602526	0.00065009	0.0268215	0.192689	0.304905	0.999845	-0.0214485	0.882905	0.999659	-0.440159	0.0352721	0.283443	CORRELATED
1156	g83189	Uncharacterized protein C1orf183	inka1	1	-0.917772	0.0015998	0.0420438	-0.167852	0.582247	0.999845	-0.27334	0.341911	0.999659	0.476398	0.122791	0.498247	CORRELATED
604	g30465	Phosphatidylinositol 4,5-bisphosphate 5-phosphatase A	inpp5j	1	-0.987751	0.00129713	0.0378136	0.153511	0.755087	0.999845	-0.236435	0.571631	0.999659	0.893589	0.0279089	0.255147	NOT CORRELATED
534	g22095	Phosphatidylinositol-3,4,5-trisphosphate 5-phosphatase 2B	inppl1	1	-0.628209	0.00132531	0.0382232	-0.122488	0.639987	0.999845	-0.0701453	0.738989	0.999659	0.435555	0.0824366	0.419932	NOT CORRELATED
751	g47775	Insulin-like growth factor-binding protein 4 (KM658998)	ins	1	0.387396	0.00166252	0.0426785	0.0769358	0.640001	0.999845	0.169688	0.18339	0.999659	-0.140861	0.380495	0.76382	NOT CORRELATED
713	g43594	inositol polyphosphate multikinase	ipmk impk	1	0.760553	0.000553982	0.0249436	0.074285	0.809456	0.999845	0.33864	0.275324	0.999659	-0.345597	0.121177	0.49593	NOT CORRELATED
1281	g91234	Importin-7	ipo7	1	-0.290326	0.000138269	0.0130388	-0.140667	0.106792	0.999845	-0.232136	0.00527216	0.663871	-0.082598	0.310116	0.710569	CORRELATED
981	g70088	Interferon regulatory factor 2	irf2	1	0.43385	0.00137216	0.0389769	0.147629	0.364853	0.999845	0.0564048	0.726891	0.999659	-0.230491	0.0952955	0.446883	NOT CORRELATED
1053	g75570	Immunoglobulin superfamily containing leucine-rich repeat protein 2	islr2	1	-0.850725	0.000409023	0.0213816	-0.37531	0.187549	0.999845	0.000525415	0.998545	0.999659	0.475831	0.0424442	0.307806	NOT CORRELATED
368	g86115	Spindle and kinetochore-associated protein 2	itga1	1	-0.719045	0.00256612	0.0531262	-0.072043	0.758174	0.999845	0.166689	0.465686	0.999659	0.814652	0.000831401	0.0495983	NOT CORRELATED
515	g18499	integrin alpha-11-like	itga11 mstp018	1	-0.637295	0.00130154	0.0378315	0.027938	0.918025	0.999845	-0.0792301	0.749945	0.999659	0.582137	0.0103024	0.159395	NOT CORRELATED	extracellular matrix organization
1192	g84893	Integrin alpha-9	itga9	1	-0.641029	0.00184855	0.0448255	-0.0446161	0.884561	0.999845	0.134926	0.585819	0.999659	0.728654	0.0091711	0.150586	NOT CORRELATED	extracellular matrix organization, wound healing	PI3K-Akt signaling pathway, Focal adhesion, ECM-receptor interaction
321	g79042	Integrin beta-3	itgb3	1	-0.770164	0.0102343	0.104509	0.159893	0.52888	0.999845	-0.0877402	0.773066	0.999659	0.840157	0.00063709	0.04314	CORRELATED	cell adhesion, extracellular matrix organization	PI3K-Akt signaling pathway, Focal adhesion, ECM-receptor interaction
1368	g96548	Integrin beta-4	itgb4	1	0.586092	0.00113842	0.0356598	0.290584	0.0435396	0.945465	-0.0105955	0.956567	0.999659	-0.306773	0.0132882	0.179341	CORRELATED	cell adhesion, extracellular matrix organization, skin development	PI3K-Akt signaling pathway, Focal adhesion, ECM-receptor interaction		g24204.t1
1031	g74129	Inter-alpha-trypsin inhibitor heavy chain H1	itih1	2	-1.34817	1.26e-05	0.0042424	-0.396648	0.268968	0.999845	-0.476026	0.215708	0.999659	0.473125	0.0734099	0.397752	CORRELATED				g72472.t1
1030	g74128	Inter-alpha-trypsin inhibitor heavy chain H1	itih1	2	-0.832265	0.000441775	0.0220283	-0.380566	0.233599	0.999845	-0.0667907	0.832242	0.999659	0.385714	0.107529	0.469511	NOT CORRELATED				g59628.t1
1381	g97293	Inositol-tetrakisphosphate 1-kinase	itpk1	1	0.427503	8.28e-05	0.0100171	0.15823	0.25593	0.999845	0.274292	0.0582236	0.934826	0.00436751	0.966417	0.993343	NOT CORRELATED				g59629.t1
42	g2298	protein jagged-1b-like [Oreochromis niloticus]	jag1	1	-0.522938	0.009301	0.100132	-0.010452	0.961728	0.999845	0.24875	0.231965	0.999659	0.757659	0.000318348	0.0289441	NOT CORRELATED				g7816.t1
40	g2295	Protein jagged-1b	jag1	1	-0.150406	0.281411	0.577366	0.329249	0.00675818	0.567487	0.0487577	0.704259	0.999659	0.526295	6.65e-05	0.011802	NOT CORRELATED				g77061.t1
337	g82710	Janus kinase and microtubule-interacting protein 1	jakmip1 gababrbp jamip1 marlin1	1	-0.16349	0.40012	0.679908	0.112423	0.528119	0.999845	0.297964	0.1511	0.999659	0.573415	0.000354977	0.031113	NOT CORRELATED				g41026.t1
615	g31604	Junctophilin-2	jph2	1	-1.31187	0.00140294	0.0394625	-0.0906875	0.807282	0.999845	0.0840365	0.809915	0.999659	1.30821	0.00243068	0.0796078	NOT CORRELATED				g92247.t1
1327	g94106	Hematological and neurological expressed 1 protein	jpt1	2	-0.810204	0.000290022	0.0183059	-0.103603	0.726644	0.999845	0.0787975	0.765666	0.999659	0.785277	0.00259653	0.0819243	NOT CORRELATED				g75626.t1
1326	g94105	Hematological and neurological expressed 1 protein	jpt1	2	-0.860627	0.000161652	0.0138356	-0.304002	0.33225	0.999845	0.144217	0.636748	0.999659	0.699744	0.00317204	0.088727	NOT CORRELATED				g75627.t1
771	g49635	Transcription factor jun-B	junb	1	-0.786337	0.000562464	0.0251039	0.00156046	0.995976	0.999845	-0.0626812	0.817863	0.999659	0.723378	0.00843896	0.14433	CORRELATED	response to lipopolysaccharide			g33512.t1
92	g31889	kalirin isoform X2	kalrn	1	0.373694	0.0511293	0.243091	0.0767165	0.53155	0.999845	-0.0252456	0.907284	0.999659	-0.320852	2.03e-05	0.00537214	CORRELATED				g56144.t1
925	g6533	KN motif and ankyrin repeat domain-containing protein 2-like	kank2	1	-0.97137	0.00144329	0.039946	-0.0345114	0.900922	0.999845	-0.325135	0.186777	0.999659	0.613198	0.0666501	0.380763	NOT CORRELATED				g56145.t1
701	g42298	KN motif and ankyrin repeat domain-containing protein 4	kank4	1	-0.856203	0.000922928	0.0319964	0.041018	0.877307	0.999845	-0.0373566	0.878592	0.999659	0.861524	0.00199611	0.0732091	NOT CORRELATED				g29234.t1
1068	g76684	Coiled-coil domain-containing protein 129	kash5	1	-1.05219	0.00150211	0.0405347	-0.383561	0.266653	0.999845	0.282244	0.342753	0.999659	0.956763	0.0117387	0.16951	NOT CORRELATED				g62231.t1
265	g71660	Potassium channel subfamily K member 18	kcnk18	1	-1.53521	3e-05	0.006104	-0.091823	0.816347	0.999845	0.0926902	0.779796	0.999659	1.53686	0.000328658	0.0296567	NOT CORRELATED				g31841.t1
1185	g84481	Kielin/chordin-like protein	kcp	1	-1.22434	8.01e-06	0.00353253	-0.122635	0.713816	0.999845	-0.0569582	0.832193	0.999659	1.0471	0.0020856	0.0747901	NOT CORRELATED				g83848.t1
1319	g93700	BTB/POZ domain-containing protein kctd15	kctd15	1	-1.15802	0.00020056	0.0153742	0.0747704	0.815422	0.999845	-0.18506	0.521723	0.999659	1.04965	0.00254096	0.0812691	NOT CORRELATED	negative regulation of canonical Wnt signaling pathway			g62610.t1
1104	g79233	Lysine-specific demethylase 3B	kdm3b	1	-0.437328	0.00183103	0.0446514	-0.281105	0.0543878	0.98513	-0.18178	0.175037	0.999659	-0.0276943	0.855769	0.965602	CORRELATED				g34313.t1
528	g19906	trithorax group protein osa-like	kdm6b	1	0.447408	0.0011464	0.0357121	-0.00984774	0.944509	0.999845	0.18087	0.236193	0.999659	-0.276345	0.0287722	0.258944	CORRELATED				g90687.t1
933	g66089	dyslexia-associated protein KIAA0319-like protein homolog	kiaa0319	1	0.6209	0.00116909	0.0360549	0.00951533	0.953527	0.999845	0.361848	0.0673669	0.955111	-0.249084	0.11376	0.482029	NOT CORRELATED				g88846.t1
634	g34122	uncharacterized protein KIAA1522 homolog isoform X1 [Maylandia zebra]	kiaa1522 h.	1	-1.19012	0.00191722	0.0453613	0.0623105	0.861525	0.999845	-0.371547	0.280357	0.999659	0.88161	0.026479	0.249314	CORRELATED				g73502.t1
633	g34121	uncharacterized protein KIAA1522 homolog isoform X2	kiaa1522 h.	1	-1.04337	0.000396066	0.0210068	-0.108604	0.65752	0.999845	-0.286524	0.261529	0.999659	0.647324	0.0246048	0.241203	CORRELATED				g87775.t1
473	g12441	Uncharacterized protein KIAA1614	kiaa1614	1	-1.20204	3.81e-05	0.00691958	-0.024626	0.916484	0.999845	-0.307112	0.235232	0.999659	0.866525	0.00123356	0.0583546	CORRELATED				g59628.t1
837	g57254	Uncharacterized protein KIAA1737	kiaa1737	2	1.45085	0.00218157	0.0486204	-0.569307	0.183355	0.999845	1	1	1	-0.827625	0.139121	0.524324	CORRELATED				g59629.t1
306	g78268	Kinesin-like protein KIF21B	kif21b kiaa0449	1	-0.428853	0.0810063	0.30844	0.259371	0.195572	0.999845	0.113502	0.631158	0.999659	0.802564	0.00011452	0.0156622	NOT CORRELATED				g7816.t1
1262	g89528	probable serine/threonine-protein kinase kinX, partial	kinX	1	-1.08885	0.000289978	0.0183059	-0.153659	0.652331	0.999845	0.003256	0.990507	0.999659	0.940188	0.009577	0.152932	NOT CORRELATED				g77061.t1
703	g42685	Krueppel-like factor 2	klf2	1	-1.04055	3.89e-05	0.0069478	-0.290632	0.298924	0.999845	-0.399542	0.158251	0.999659	0.348579	0.155202	0.549835	CORRELATED	cellular response to tumor necrosis factor, positive regulation of nitric oxide biosynthetic process			g41026.t1
1085	g78209	Krueppel-like factor 5	klf2	4	0.719298	0.00215832	0.0482792	-0.0509852	0.745856	0.999845	0.248504	0.283226	0.999659	-0.523649	0.00156476	0.0660861	CORRELATED				g79217.t1
457	g99509	Krueppel-like factor 5	klf5	4	0.800436	0.000166341	0.013986	0.0040394	0.97876	0.999845	0.315606	0.157418	0.999659	-0.482451	0.000621764	0.0426664	NOT CORRELATED	angiogenesis, positive regulation of fat cell differentiation			g79218.t1
460	g10214	Krueppel-like factor 5	klf5	4	0.66504	0.0014385	0.0398688	-0.178538	0.381521	0.999845	0.254839	0.212974	0.999659	-0.589054	0.00473513	0.109782	NOT CORRELATED	angiogenesis, positive regulation of fat cell differentiation			g89393.t1
3	g10212	Krueppel-like factor 5	klf5	4	0.741401	0.00146732	0.0402761	-0.199715	0.184713	0.999845	0.304474	0.216627	0.999659	-0.644599	1.45e-06	0.00108156	NOT CORRELATED	angiogenesis, positive regulation of fat cell differentiation			g31841.t1
661	g37888	Kelch-like protein 30	klhl30	1	-0.8636	0.00192584	0.0454365	-0.211364	0.497748	0.999845	-0.125939	0.625505	0.999659	0.528221	0.11594	0.485905	NOT CORRELATED				g83848.t1
866	g59658	Kelch-like protein 31	klhl31 bklhd6 kbtbd1 klhl	1	0.333247	0.00217603	0.0485239	0.0664081	0.667596	0.999845	0.137135	0.284788	0.999659	-0.131323	0.345494	0.7401	NOT CORRELATED				g62610.t1
841	g57419	Keratin, type I cytoskeletal 13	krt13	1	-3.77301	0.000503522	0.0238832	0.0796315	0.882258	0.999845	-1.29642	0.250766	0.999659	1	1	1	CORRELATED				g34313.t1
1246	g88354	Keratin, type I cytoskeletal 18	krt18	1	-0.731885	0.00213184	0.0481119	-0.388115	0.183884	0.999845	0.191968	0.509277	0.999659	0.535488	0.0238671	0.237659	NOT CORRELATED	anatomical structure morphogenesis			g78536.t1
1376	g9697	Keratin, type II cytoskeletal	krt71	1	-4.27607	0.0016156	0.0423385	0.411733	0.635674	0.999845	-1.97776	0.184087	0.999659	1	1	1	CORRELATED				g90687.t1
1215	g86006	Kynurenine--oxoglutarate transaminase 1, mitochondrial	kyat1	1	0.429879	0.000960805	0.0327212	-0.0342676	0.734215	0.999845	0.13649	0.300357	0.999659	-0.330689	0.0012161	0.0583546	CORRELATED				g93697.t1
140	g4461	Kynureninase	kynu	1	0.623372	0.00183355	0.0446514	0.0827571	0.504443	0.999845	0.0823524	0.669767	0.999659	-0.461282	0.000754728	0.0466555	CORRELATED				g73502.t1
953	g6755	Laminin subunit alpha-3	lama3	1	1.5887	0.0002272	0.0162115	-0.935695	0.085183	0.999845	1.19981	0.0281257	0.875578	-1.32756	0.00162661	0.0669721	NOT CORRELATED	extracellular matrix organization, regulation of cell migration, endodermal cell differentiation	PI3K-Akt signaling pathway, Focal adhesion, ECM-receptor interaction, Amoebiasis		g93700.t1
730	g45803	Laminin subunit alpha-4	lama4	1	-0.672828	0.00111319	0.0352338	-0.0483872	0.846458	0.999845	-0.0457818	0.850036	0.999659	0.577787	0.00697838	0.131364	NOT CORRELATED	extracellular matrix organization, blood vessel development, regulation of cell migration	PI3K-Akt signaling pathway, Focal adhesion, ECM-receptor interaction, Amoebiasis		g87775.t1
579	g27171	laminin subunit alpha-5, partial	lama5	1	1.46882	0.00129559	0.0377963	-0.901292	0.0999779	0.999845	0.977971	0.0730159	0.956104	-1.39581	0.00207266	0.0746141	NOT CORRELATED	cell differentiation, extracellular matrix organization, angiogenesis, cell migration, lung development, regulation of cell migration, neural crest cell migration, branching involved in salivary gland morphogenesis			g59628.t1
564	g25648	Laminin subunit alpha-5	lama5 kiaa0533 kiaa1907	1	1.92158	3e-05	0.006104	-0.606221	0.261416	0.999845	1.32181	0.00992837	0.749232	-1.20944	0.0127756	0.175862	NOT CORRELATED	cell differentiation, extracellular matrix organization, angiogenesis, cell migration, lung development, regulation of cell migration, neural crest cell migration, branching involved in salivary gland morphogenesis			g59629.t1
116	g38305	Laminin subunit beta-1	lamb1	1	-0.610528	0.000473614	0.0230684	0.0714387	0.748875	0.999845	0.0550677	0.761704	0.999659	0.737924	0.00071096	0.0456284	NOT CORRELATED	extracellular matrix organization, cell migration, positive regulation of cell migration, negative regulation of cell adhesion, endodermal cell differentiation	PI3K-Akt signaling pathway, Focal adhesion, ECM-receptor interaction, Amoebiasis		g7816.t1
259	g70565	Laminin subunit beta-2	lamb2 lams	1	-0.758579	0.00265109	0.05391	-0.179354	0.521955	0.999845	0.368134	0.152046	0.999659	0.94807	0.000596561	0.0415314	NOT CORRELATED	extracellular matrix organization			g77061.t1
797	g52964	LIM and SH3 domain protein 1	lasp1	1	-1.28687	1.44e-06	0.00188947	0.0156849	0.962092	0.999845	-0.349182	0.172053	0.999659	0.955225	0.00483629	0.110769	NOT CORRELATED				g4982.t1
396	g89555	Lysocardiolipin acyltransferase 1	lclat1	1	0.422276	0.0034954	0.0621144	0.0359322	0.752037	0.999845	0.027009	0.866276	0.999659	-0.358123	0.000129828	0.0167782	NOT CORRELATED	CDP-diacylglycerol biosynthetic process	Glycerophospholipid metabolism		g80171.t1
1154	g83018	LETM1 domain-containing protein LETM2, mitochondrial isoform X2	letm2	1	0.401542	0.000179435	0.0144191	0.0489264	0.734499	0.999845	0.0278691	0.836946	0.999659	-0.325229	0.00701187	0.131614	NOT CORRELATED				g31841.t1
355	g84625	Lens fiber membrane intrinsic protein	lim2	1	-0.964357	0.00833102	0.0946831	0.599529	0.0969726	0.999845	-0.341969	0.400102	0.999659	1.22993	8.24e-05	0.0131003	NOT CORRELATED				g83909.t1
454	g97556	LIM and calponin homology domains-containing protein 1	limch1 kiaa1102	1	0.301593	0.0785961	0.303019	0.143374	0.238887	0.999845	-0.190907	0.319012	0.999659	-0.349558	4.8e-05	0.00953795	NOT CORRELATED				g90687.t1
959	g68405	LIM and senescent cell antigen-like-containing domain protein 1	lims1	1	-0.755231	0.000431797	0.0219467	0.0174879	0.943881	0.999845	-0.179674	0.415771	0.999659	0.593182	0.0146275	0.187675	NOT CORRELATED	cell junction assembly
1424	g96613	LLGL scribble cell polarity complex component 2 (llgl2)	llgl2	1	-0.056054	0.635059	0.834202	0.385931	4.04e-05	0.0433692	-0.217684	0.0345712	0.882099	0.222422	0.0402208	0.300625	NOT CORRELATED
1429	g76012	LIM domain only protein 7-like isoform X5	lmo7	1	0.320623	0.0597561	0.262777	-0.0284843	0.880222	0.999845	0.688256	1.74e-05	0.0403796	0.339214	0.0816035	0.417532	NOT CORRELATED
417	g93003	Leiomodin-1	lmod1	1	-0.832077	0.00747126	0.0894714	-0.140168	0.629636	0.999845	0.268603	0.403104	0.999659	0.96079	0.000492586	0.0377898	NOT CORRELATED	muscle contraction
160	g4994	hypothetical protein LOC100537292 [Danio rerio]	loc100537292	1	-0.818705	0.364454	0.649947	1.24302	0.0928889	0.999845	0.710221	0.504259	0.999659	2.76794	1.26e-05	0.00417754	CORRELATED
221	g62425	uncharacterized protein LOC101167845	loc101167845	1	1	1	1	0.275915	0.785924	0.999845	0.96899	0.381671	0.999659	3.61874	9.56e-06	0.00349648	CORRELATED
350	g84219	uncharacterized protein LOC101170377	loc101170377	1	-1.15207	0.000220165	0.0160067	0.0506689	0.876797	0.999845	-0.174389	0.606798	0.999659	1.02836	0.000534756	0.0396935	NOT CORRELATED
215	g61776	uncharacterized protein LOC101470305 [Maylandia zebra]	loc101470305	1	-1.02341	0.0113511	0.110275	-0.0402901	0.898287	0.999845	0.372876	0.253993	0.999659	1.35853	0.000504568	0.0384684	NOT CORRELATED
200	g58417	uncharacterized protein LOC101482961 [Maylandia zebra]	loc101482961	1	1.06018	0.209429	0.501561	-2.75254	3.31e-06	0.00919261	0.75399	0.34445	0.999659	-3.05985	1.15e-05	0.00395818	CORRELATED
323	g7922	uncharacterized protein LOC102078378 isoform X1	loc102078378	1	1.22853	0.0539566	0.249432	1	1	1	0.111267	0.863827	0.999659	-2.10995	8.44e-05	0.0131003	CORRELATED
130	g40759	uncharacterized protein LOC102789649	loc102789649	1	2.15626	0.0274854	0.1754	-2.29523	0.0554479	0.989665	-0.369701	0.727857	0.999659	-3.96421	9.38e-05	0.0138696	CORRELATED
793	g52517	uncharacterized protein LOC103022124	loc103022124	1	-1.37474	0.000441696	0.0220283	-0.0980016	0.803322	0.999845	-0.0797377	0.834155	0.999659	1.19836	0.00305894	0.0877796	NOT CORRELATED
565	g25677	uncharacterized protein LOC104936237 isoform X1	loc104936237	1	-1.09838	0.00036045	0.0201231	0.589235	0.149399	0.999845	-0.513639	0.0880486	0.972596	1.17425	0.00456797	0.107364	NOT CORRELATED
346	g83780	uncharacterized protein LOC104959482	loc104959482	1	-0.462688	0.059678	0.262607	0.313953	0.0563604	0.991056	-0.182183	0.448986	0.999659	0.596144	0.000526721	0.0394482	NOT CORRELATED
351	g84241	uncharacterized protein LOC105841502	loc105841502	1	0.433466	0.0011415	0.0356914	-0.19032	0.085147	0.999845	0.176024	0.185095	0.999659	-0.448426	9.66e-05	0.0139785	NOT CORRELATED
639	g34716	uncharacterized protein LOC105915827	loc105915827	2	-1.18471	2.56e-05	0.00563736	0.128783	0.654195	0.999845	-0.698921	0.0209597	0.845891	0.613922	0.0198197	0.218678	CORRELATED
775	g50230	uncharacterized protein LOC106530078	loc106530078	1	0.421603	0.00196796	0.045936	-0.105456	0.522844	0.999845	0.260831	0.116002	0.991854	-0.264966	0.0504492	0.333347	NOT CORRELATED
532	g21061	uncharacterized protein LOC106534640	loc106534640	1	-1.39442	0.000735158	0.0285056	0.240145	0.658753	0.999845	-1.2014	0.0335099	0.881217	0.422499	0.245332	0.653395	CORRELATED	cell adhesion
214	g61775	zinc-binding protein A33-like	loc106590541	1	-1.73941	6.85e-06	0.00326754	-0.0651525	0.892111	0.999845	0.0098137	0.979752	0.999659	1.68977	0.000562677	0.0403895	NOT CORRELATED
1380	g97157	uncharacterized protein LOC107382249 isoform X2	loc107382249	1	-1.01658	0.00127209	0.0376835	0.0324539	0.914729	0.999845	-0.514644	0.0898908	0.972596	0.535081	0.0909872	0.438163	CORRELATED
854	g5909	uncharacterized protein LOC107712034, partial	loc107712034	1	-0.785099	0.000830696	0.030298	-0.375294	0.279836	0.999845	0.358926	0.192746	0.999659	0.775984	0.0151476	0.190762	CORRELATED
612	g30958	uncharacterized protein LOC108253107	loc108253107	1	-1.60599	0.000414865	0.0214271	-0.917539	0.012874	0.695092	0.400486	0.280051	0.999659	1.08766	0.0174784	0.206054	NOT CORRELATED
806	g53949	uncharacterized protein LOC108888975	loc108888975	1	1.74325	5.02e-05	0.00766431	0.397966	0.222001	0.999845	0.761868	0.021	0.845891	-0.577107	0.162288	0.558999	CORRELATED
957	g68161	uncharacterized protein LOC108889535 isoform X2	loc108889535	1	-1.01715	0.00194191	0.0455409	-0.123209	0.668703	0.999845	-0.447823	0.180731	0.999659	0.445293	0.108931	0.472739	CORRELATED
492	g15055	uncharacterized protein LOC109141476 isoform X2	loc109141476	1	-0.76918	0.000330012	0.019157	-0.332943	0.257646	0.999845	0.0787757	0.795055	0.999659	0.514969	0.00785623	0.13867	CORRELATED
38	g21413	uncharacterized protein LOC109964611 isoform X2	loc109964611	1	0.285206	0.5853	0.804504	-1.34689	0.00361542	0.415021	0.00813095	0.98834	0.999659	-1.63134	9.98e-05	0.0143429	NOT CORRELATED
698	g42103	uncharacterized protein LOC109974821	loc109974821	1	0.66187	0.000947674	0.0324599	0.173623	0.39805	0.999845	0.0378772	0.857323	0.999659	-0.452121	0.0199585	0.219206	NOT CORRELATED
68	g29402	uncharacterized protein LOC110014506	loc110014506	2	-0.65954	0.0516827	0.244836	-0.68112	3.26e-05	0.0392314	0.61774	0.0703003	0.955111	0.594195	0.000178291	0.0204023	CORRELATED
1397	g100237	uncharacterized protein LOC110014506	loc110014506	2	-0.606412	0.0564635	0.254728	-0.885692	3.7e-06	0.00919261	0.655175	0.0326473	0.877816	0.369445	0.0625148	0.368951	CORRELATED
510	g18108	NACHT, LRR and PYD domains-containing protein 12-like	loc115566034	3	-0.956674	0.000352861	0.0198767	0.362813	0.275313	0.999845	-0.669503	0.00878182	0.728669	0.639994	0.0637661	0.372632	NOT CORRELATED
1375	g96957	Cytosolic 5'-nucleotidase 1A	loc115566396	1	0.686204	0.000317894	0.0188966	-0.162355	0.398471	0.999845	0.310846	0.125419	0.993952	-0.538173	0.00289812	0.0857857	NOT CORRELATED
731	g46032	Sulfotransferase family cytosolic 1B member 1	loc115566621	1	-1.24783	0.000322963	0.0190243	0.199542	0.512026	0.999845	-0.660028	0.0355054	0.886072	1	1	1	NOT CORRELATED		Steroid hormone biosynthesis
28	g1937	Sphingomyelin phosphodiesterase 3	loc115566876	1	0.229294	0.0195546	0.146167	-0.0401915	0.760931	0.999845	-0.124193	0.386661	0.999659	-0.393814	1.77e-06	0.00121239	NOT CORRELATED
1131	g81027	uncharacterized protein LOC109989990	loc115566938	1	-0.847858	0.000143271	0.0131843	0.12906	0.700927	0.999845	-0.261525	0.292228	0.999659	0.706583	0.0259575	0.246958	NOT CORRELATED
345	g83771	Protein argonaute-1	loc115567075	1	0.256234	0.0195483	0.146167	-0.230666	0.0486741	0.97051	-0.0243004	0.857923	0.999659	-0.511165	6.84e-09	1.75e-05	NOT CORRELATED		Axon regeneration
885	g61778	Tubulin beta-7 chain	loc115567348	1	-1.14335	0.000837295	0.0304921	0.00836591	0.982475	0.999845	0.0822234	0.809171	0.999659	1.23563	0.0012541	0.0586494	NOT CORRELATED		Pathogenic Escherichia coli infection
278	g74615	Sphingosine kinase 2	loc115567369	2	0.404249	0.0217569	0.154531	0.0188743	0.909107	0.999845	-0.0654257	0.748922	0.999659	-0.451179	0.000465827	0.0367699	NOT CORRELATED	blood vessel development, female pregnancy, sphingolipid biosynthetic process
1229	g87358	CXADR-like membrane protein	loc115567417	1	-0.741072	0.00208702	0.0474703	-0.281323	0.287302	0.999845	0.108163	0.651067	0.999659	0.570415	0.0333272	0.275654	NOT CORRELATED
115	g38229	neuroblast differentiation-associated protein AHNAK-like	loc115567556	1	-0.592352	0.00558145	0.0783522	-0.0592959	0.748836	0.999845	0.202037	0.332996	0.999659	0.733914	0.000103715	0.014753	NOT CORRELATED
29	g1941	protein lifeguard 1-like isoform X2	loc115567658	1	0.222754	0.0126452	0.116795	-0.09111	0.315646	0.999845	-0.0871281	0.341933	0.999659	-0.401894	8.13e-06	0.00317323	NOT CORRELATED
1186	g84589	Dixin-A	loc115567710	1	-0.624511	0.00103447	0.0338925	-0.00251245	0.991208	0.999845	-0.0429121	0.835631	0.999659	0.579018	0.00650834	0.12741	NOT CORRELATED
325	g79470	Trypsinogen-like protein 3	loc115567805	1	0.266305	0.335249	0.626424	-0.389187	0.189671	0.999845	-0.395796	0.213489	0.999659	-1.05285	2.4e-05	0.00585589	NOT CORRELATED
21	g15761	E3 ubiquitin-protein ligase RNF144B	loc115567981	1	0.424359	0.12948	0.392856	-0.17245	0.39189	0.999845	-0.0376642	0.89872	0.999659	-0.63494	0.000333584	0.0298383	NOT CORRELATED
1195	g85169	NADPH--cytochrome P450 reductase (Fragments)	loc115568776	1	0.393853	0.000502191	0.0238525	0.0867887	0.614818	0.999845	-0.046534	0.751292	0.999659	-0.354662	0.0158392	0.194981	NOT CORRELATED
335	g82315	Transmembrane protein 179	loc115568858	1	-0.742076	6.16e-07	0.00116962	-0.0356598	0.887909	0.999845	-0.00385771	0.985999	0.999659	0.697301	0.000355752	0.031113	NOT CORRELATED
877	g61251	uncharacterized protein KIAA1211-like isoform X3	loc115568955	1	-0.590346	0.00109674	0.0349294	0.0390472	0.846592	0.999845	-0.0766713	0.664511	0.999659	0.552927	0.00711425	0.132658	NOT CORRELATED
1187	g84626	Heat shock 70 kDa protein cognate 4	loc115569379	1	-0.79057	0.00106527	0.0342826	-0.0966236	0.747866	0.999845	0.147432	0.586544	0.999659	0.841735	0.00213519	0.0755374	NOT CORRELATED		MAPK signaling pathway
1171	g83888	thiosulfate sulfurtransferase/rhodanese-like domain-containing protein 1	loc115569623	1	-0.518339	0.00198744	0.0462145	-0.20982	0.319764	0.999845	0.160004	0.462136	0.999659	0.466266	0.00255981	0.0814189	NOT CORRELATED
316	g78759	Solute carrier family 22 member 6-B	loc115569657	1	0.480641	0.00709879	0.0874968	0.107437	0.664024	0.999845	-0.332705	0.178148	0.999659	-0.707841	6.8e-05	0.0119086	NOT CORRELATED
1027	g73835	Serpin B10	loc115569725	1	-0.743723	0.00156707	0.041529	0.0368845	0.897958	0.999845	-0.3597	0.0889046	0.972596	0.42464	0.164292	0.561259	NOT CORRELATED		Amoebiasis
315	g78731	D-beta-hydroxybutyrate dehydrogenase, mitochondrial	loc115569816	1	-0.650234	0.000511278	0.0240663	-0.0373832	0.853433	0.999845	0.158675	0.443117	0.999659	0.77101	2.17e-05	0.00555432	NOT CORRELATED	response to ethanol
572	g265	serine-rich adhesin for platelets-like [Maylandia zebra]	loc115569854	1	0.446479	0.00218931	0.0487112	-0.076502	0.707639	0.999845	0.040521	0.835587	0.999659	-0.483113	0.00242669	0.0796078	NOT CORRELATED
349	g83944	Spermatogenesis-associated protein 13	loc115570035	2	0.403461	0.00445176	0.0694204	0.0656067	0.618314	0.999845	-0.18175	0.255338	0.999659	-0.520921	2.41e-06	0.00149851	NOT CORRELATED	cell migration, regulation of cell migration
47	g24308	Girdin	loc115570187	1	-0.970147	0.0112089	0.109372	-0.257565	0.51848	0.999845	0.482782	0.254692	0.999659	1.19544	0.000618734	0.0426119	NOT CORRELATED	cell migration
213	g61187	Crk-like protein	loc115570350	1	0.469698	0.0358708	0.201362	-0.065944	0.6441	0.999845	0.0563635	0.8137	0.999659	-0.470869	0.000114628	0.0156622	NOT CORRELATED	heart development, blood vessel development	MAPK signaling pathway, Focal adhesion, Insulin signaling pathway
1089	g78730	Glycogenin-1	loc115570373	1	-1.15147	0.000636479	0.0267127	-0.252861	0.51546	0.999845	0.154125	0.679099	0.999659	1.05352	0.00300446	0.0870643	NOT CORRELATED
638	g34715	uncharacterized protein LOC105915827	loc115570440	2	-1.26874	1.1e-05	0.00398875	0.0233906	0.936718	0.999845	-0.532055	0.0947459	0.975979	0.759895	0.00344629	0.0923813	CORRELATED
1097	g79023	gap junction gamma-1 protein-like	loc115570605	1	-1.07439	0.000376289	0.0204839	-0.382438	0.150023	0.999845	0.0710641	0.805655	0.999659	0.764166	0.00596253	0.122459	NOT CORRELATED	heart development, muscle contraction
217	g62047	putative all-trans-retinol 13,14-reductase	loc115570782	1	0.52401	0.0051232	0.0750313	-0.0621865	0.761878	0.999845	-0.269453	0.262794	0.999659	-0.856963	2.53e-10	1.15e-06	NOT CORRELATED
828	g55897	Leucine-rich repeat-containing protein 4B	loc115570993	1	-0.747657	0.000596039	0.0257626	-0.232994	0.492008	0.999845	-0.0159871	0.955367	0.999659	0.497335	0.0813536	0.416796	NOT CORRELATED
1363	g96087	Protein kinase C and casein kinase II substrate protein 3	loc115571067	1	-1.11087	0.000287155	0.0183059	0.108589	0.728663	0.999845	-0.217715	0.470895	0.999659	1.00237	0.00157148	0.066193	NOT CORRELATED
330	g81392	Polymerase I and transcript release factor	loc115571184	2	-0.660458	0.00512862	0.0750556	-0.111529	0.696002	0.999845	0.311444	0.257791	0.999659	0.859253	0.000535357	0.0396935	NOT CORRELATED
329	g81391	Polymerase I and transcript release factor	loc115571184	2	-0.476606	0.0297394	0.182778	-0.0969206	0.700351	0.999845	0.436111	0.0813008	0.97052	0.816193	0.000211277	0.02254	NOT CORRELATED
191	g55852	Matrix metalloproteinase-17	loc115571563	1	-0.748944	0.0532699	0.247729	-0.488237	0.321981	0.999845	0.838872	0.112445	0.989528	1.09669	0.000736978	0.045954	NOT CORRELATED
583	g27662	uncharacterized protein LOC108882446	loc115572117	1	-1.32407	0.00106402	0.0342819	-0.532034	0.231659	0.999845	0.0640604	0.893174	0.999659	0.854768	0.016378	0.19809	CORRELATED
438	g95868	C-X-C chemokine receptor type 4 (Fragment)	loc115572145	1	-1.30751	2.82e-05	0.00584034	0.554826	0.0797269	0.999845	-0.438406	0.156246	0.999659	1.42475	8.09e-06	0.00317323	NOT CORRELATED
973	g69233	Macrophage mannose receptor 1	loc115572432	1	-0.877182	0.00129355	0.0377963	-0.480562	0.124194	0.999845	-0.0845985	0.804509	0.999659	0.311412	0.170607	0.568255	NOT CORRELATED
356	g84647	microtubule-associated protein 6 isoform X3	loc115572445	1	-0.47871	0.100351	0.34346	0.303079	0.132677	0.999845	0.201666	0.381294	0.999659	0.990651	0.000120664	0.0159976	NOT CORRELATED
1352	g95383	supervillin-like isoform X1	loc115572625	1	-1.16996	0.000600347	0.0258927	-0.247783	0.490111	0.999845	-0.00426451	0.990381	0.999659	0.917115	0.00832757	0.143216	NOT CORRELATED
514	g18426	Ig kappa chain V-IV region (Fragment)	loc115572857	1	-4.86905	0.00208353	0.0474412	-0.299143	0.794422	0.999845	-0.18775	0.916073	0.999659	0.0433868	0.971023	0.9944	CORRELATED
998	g71941	sushi domain-containing protein 6	loc115573823	1	0.351948	0.00127861	0.0377117	0.121967	0.367323	0.999845	-0.00990613	0.939422	0.999659	-0.240579	0.0369665	0.289949	NOT CORRELATED
1122	g80316	Fasciculation and elongation protein zeta-1	loc115574045	1	0.3549	0.000627341	0.0265443	0.104928	0.345744	0.999845	0.033913	0.758605	0.999659	-0.216622	0.0388929	0.295958	NOT CORRELATED
295	g76621	Feline leukemia virus subgroup C receptor-related protein 2	loc115574068	2	0.360259	0.078113	0.301885	-0.0210838	0.917698	0.999845	-0.356409	0.168248	0.999659	-0.73852	1.25e-09	5.13e-06	NOT CORRELATED
254	g69623	Dihydropyrimidinase-related protein 5	loc115574212	1	1	1	1	0.431294	0.224869	0.999845	0.0992321	0.792887	0.999659	1.67078	2.99e-05	0.00683504	NOT CORRELATED		Axon guidance
673	g38768	Prostaglandin E2 receptor EP1 subtype	loc115574787	1	-0.867885	0.00123747	0.0371315	-0.0727934	0.826057	0.999845	-0.0440471	0.883004	0.999659	0.750778	0.0133452	0.179722	NOT CORRELATED
858	g59262	Proline-rich protein 15-like protein A	loc115574940	1	0.692238	4.76e-05	0.00761713	-0.11783	0.538403	0.999845	0.489673	0.0104937	0.75198	-0.321149	0.0613228	0.364988	NOT CORRELATED
1323	g94017	testis-expressed protein 2-like	loc115575347	1	-0.764095	0.000531467	0.0244255	0.111239	0.751088	0.999845	-0.0976003	0.70444	0.999659	0.760605	0.0177992	0.207094	NOT CORRELATED
422	g94281	Rho-related GTP-binding protein RhoN	loc115575477	1	-0.905514	0.0198403	0.147365	0.178312	0.582438	0.999845	0.184714	0.607529	0.999659	1.26739	0.00026165	0.025699	NOT CORRELATED
952	g675	desumoylating isopeptidase 1-like	loc115575833	1	0.407687	0.00128353	0.0377756	0.176606	0.159867	0.999845	0.116367	0.35814	0.999659	-0.114954	0.363177	0.753176	NOT CORRELATED
1333	g94364	Serine/threonine-protein kinase 17A	loc115576066	1	0.357822	0.000674675	0.0272725	-0.125249	0.368763	0.999845	0.10352	0.378246	0.999659	-0.380312	0.00372547	0.0962912	NOT CORRELATED
421	g94180	GTPase IMAP family member 8-like	loc115576173	3	0.485129	0.067486	0.279832	-0.0725643	0.671698	0.999845	-0.0374361	0.894455	0.999659	-0.596811	2.26e-05	0.0056786	NOT CORRELATED
27	g19084	Solute carrier family 25 member 39	loc115576177	1	0.522116	2.98e-05	0.006104	0.0660827	0.607775	0.999845	-0.0240594	0.854518	0.999659	-0.481325	8.72e-05	0.0132862	NOT CORRELATED
304	g77959	Inward rectifier potassium channel 16	loc115576347	1	0.274016	0.10369	0.348995	-0.20518	0.285777	0.999845	-0.0180677	0.931585	0.999659	-0.497601	0.000506892	0.0384684	NOT CORRELATED
1028	g73996	protein jagged-1b-like	loc115576368	1	-1.02331	0.0019015	0.0452347	0.104666	0.762045	0.999845	-0.454729	0.152562	0.999659	0.676226	0.0580738	0.356208	NOT CORRELATED
31	g19829	protein NLRC3-like	loc115576511	6	0.381744	0.456742	0.722145	-1.19327	0.000108477	0.0673201	0.0658404	0.885098	0.999659	-1.51405	0.000182111	0.0205771	NOT CORRELATED
487	g14035	NACHT, LRR and PYD domains-containing protein 12-like	loc115576526	3	1.26377	0.00166559	0.0426785	0.895541	0.0131351	0.699504	0.0644545	0.868675	0.999659	-0.305751	0.415809	0.785289	NOT CORRELATED
707	g42999	putative methyltransferase DDB_G0268948	loc115576568	1	0.48944	0.000350128	0.0197785	0.278092	0.0852452	0.999845	0.172802	0.317114	0.999659	-0.0392822	0.750613	0.937519	NOT CORRELATED
536	g22362	NACHT, LRR and PYD domains-containing protein 14-like	loc115576611	1	1.22626	0.00127285	0.0376835	0.583684	0.211363	0.999845	0.295607	0.466077	0.999659	-0.347786	0.434437	0.796507	NOT CORRELATED	cell differentiation
459	g99864	trafficking kinesin-binding protein 2 isoform X3	loc115576882	1	0.175468	0.205931	0.497909	-0.202081	0.139642	0.999845	-0.0262542	0.864306	0.999659	-0.40647	0.000838158	0.0496698	NOT CORRELATED
138	g44495	Dehydrogenase/reductase SDR family member on chromosome X	loc115577001	1	0.304482	0.0944013	0.332792	-0.0640709	0.662525	0.999845	-0.110103	0.564625	0.999659	-0.477366	0.000531508	0.0395896	NOT CORRELATED
1404	g21017	Glutathione S-transferase A	loc115577593	1	0.429164	0.222222	0.517288	1.04563	4.78e-05	0.044415	0.0104352	0.973265	0.999659	0.62401	0.0425443	0.308133	NOT CORRELATED
517	g19164	uncharacterized protein LOC106098216 isoform X3	loc115577896	1	4.6843	0.00153862	0.0411308	1.62222	0.426342	0.999845	-1.53846	0.182665	0.999659	0.0604024	0.971437	0.994561	NOT CORRELATED
1269	g90012	TBC1 domain family member 20-like	loc115578742	1	0.717511	0.00195535	0.0457104	0.130737	0.4652	0.999845	0.205667	0.391996	0.999659	-0.381905	0.0284394	0.257532	NOT CORRELATED
632	g34120	Uncharacterized protein KIAA1522 homolog	loc115578793	1	-1.17551	7.2e-05	0.00927847	0.105321	0.721626	0.999845	-0.385376	0.222528	0.999659	0.895414	0.000988679	0.0530147	NOT CORRELATED	cell differentiation
670	g38572	Elongation factor 1-alpha 1	loc115578800	1	-0.967516	0.00108911	0.0347912	-0.186189	0.549762	0.999845	0.187096	0.516878	0.999659	0.970729	0.00231872	0.0783753	NOT CORRELATED
796	g52757	Homeobox protein Hox-C9 (Fragment)	loc115578842	1	-0.695143	0.0017089	0.0431768	-0.0132564	0.95701	0.999845	-0.123446	0.60267	0.999659	0.558862	0.0152987	0.19168	NOT CORRELATED
1271	g90158	RING finger protein 126-B	loc115578985	1	-1.075	0.000745982	0.0288692	0.0574729	0.871258	0.999845	0.00993084	0.975296	0.999659	1.14751	0.00127115	0.058959	NOT CORRELATED
12	g12259	voltage-dependent T-type calcium channel subunit alpha-1G-like isoform X1	loc115579011	1	-1.04399	0.014226	0.124354	-0.0079217	0.981893	0.999845	0.214382	0.602951	0.999659	1.2507	0.000353991	0.031113	NOT CORRELATED
395	g8946	Nuclear factor erythroid 2-related factor 1	loc115579124	1	0.170632	0.235901	0.531442	-0.182874	0.0384911	0.92536	0.0142074	0.918539	0.999659	-0.337792	0.000631702	0.0430598	NOT CORRELATED	anatomical structure morphogenesis
117	g38570	cyclic GMP-AMP synthase-like isoform X2	loc115579330	1	0.342399	0.0686729	0.282114	-0.23196	0.0803893	0.999845	0.0125461	0.940537	0.999659	-0.564124	0.000396192	0.0329225	NOT CORRELATED
1006	g7274	Low density lipoprotein receptor adapter protein 1	loc115579474	1	-0.67784	4.04e-05	0.00707672	-0.140704	0.640872	0.999845	-0.1396	0.559472	0.999659	0.395937	0.114255	0.483008	NOT CORRELATED
1141	g8196	growth arrest-specific protein 1-like	loc115579660	1	-0.828919	0.000890791	0.0315394	-0.0387225	0.914931	0.999845	-0.342833	0.220018	0.999659	0.445229	0.188936	0.590688	NOT CORRELATED		Hedgehog signaling pathway
522	g19465	Very long-chain acyl-CoA synthetase	loc115579707	2	1.02529	5.04e-07	0.00116962	0.273338	0.231133	0.999845	0.562114	0.0126567	0.767984	-0.191736	0.351981	0.745595	NOT CORRELATED	very long-chain fatty acid metabolic process
327	g80618	Transcription factor Maf	loc115580316	1	0.951263	0.00088207	0.0313915	-0.132987	0.603535	0.999845	-0.169935	0.574116	0.999659	-1.25503	1.34e-07	0.000189048	NOT CORRELATED
1285	g91909	Estradiol 17-beta-dehydrogenase 12-A	loc115580500	1	0.520889	0.000774745	0.0292179	0.167146	0.258906	0.999845	0.00969877	0.954058	0.999659	-0.344858	0.0102886	0.159294	NOT CORRELATED		Steroid hormone biosynthesis, Biosynthesis of unsaturated fatty acids
950	g67384	flocculation protein FLO11-like, partial	loc115580590	1	-0.648619	0.000542272	0.0246666	-0.010335	0.965652	0.999845	-0.0453687	0.820947	0.999659	0.592942	0.00996092	0.156334	NOT CORRELATED
679	g39909	heparan-alpha-glucosaminide N-acetyltransferase-like, partial	loc115580631	1	0.324577	0.000211043	0.015787	0.0910896	0.376765	0.999845	0.0260317	0.819423	0.999659	-0.206269	0.00669317	0.128989	NOT CORRELATED
257	g70214	Thrombospondin-4-B	loc115581252	1	-1.58739	0.000295848	0.0184775	0.0442596	0.916597	0.999845	0.237179	0.594352	0.999659	1.86765	5.63e-06	0.00248193	NOT CORRELATED
1421	g82880	Granzyme A (MF175243)	loc115581550	1	-0.516873	0.295037	0.591407	-1.40258	4.54e-05	0.0440965	0.388437	0.291665	0.999659	-0.494134	0.318458	0.717972	NOT CORRELATED
151	g48028	Lymphotoxin-alpha	loc115581625	1	0.314209	0.0220855	0.155903	-0.134049	0.403517	0.999845	-0.0468136	0.773503	0.999659	-0.49365	0.000299131	0.0276002	NOT CORRELATED
958	g68269	Metal transporter CNNM3	loc115581683	1	0.593695	0.00100562	0.0334687	0.0299088	0.89404	0.999845	0.508654	0.0205531	0.844426	-0.0567657	0.763097	0.940692	NOT CORRELATED
1273	g90451	taste receptor type 2 member 40-like	loc115581719	1	0.943868	0.000751588	0.0289386	0.712221	0.020169	0.791442	0.352783	0.194115	0.999659	0.120021	0.697479	0.920615	NOT CORRELATED
1272	g90378	scavenger receptor cysteine-rich type 1 protein M130-like	loc115581749	1	-1.43133	1.81e-06	0.00189952	-0.268484	0.450196	0.999845	-0.32991	0.341039	0.999659	0.830242	0.00660003	0.128083	NOT CORRELATED
1225	g86900	protein phosphatase 1 regulatory subunit 12B-like	loc115582639	1	-0.723407	0.00185486	0.044865	0.0295508	0.906019	0.999845	-0.090725	0.678114	0.999659	0.662289	0.0116005	0.168858	NOT CORRELATED
1240	g88196	globoside alpha-1,3-N-acetylgalactosaminyltransferase 1-like	loc115582828	1	-0.781315	0.000702576	0.0278092	-0.0488116	0.901716	0.999845	-0.113349	0.708142	0.999659	0.615928	0.0734428	0.397783	NOT CORRELATED
339	g83373	transmembrane and coiled-coil domains protein 1-like isoform X1	loc115583007	1	0.503899	0.00139187	0.0392851	-0.0909269	0.472404	0.999845	0.223333	0.20062	0.999659	-0.371316	0.000379616	0.0321982	NOT CORRELATED
276	g74185	RNA-binding protein 38	loc115583079	1	-0.585456	0.0218697	0.155003	0.242514	0.369596	0.999845	0.0434542	0.870534	0.999659	0.872463	0.000778865	0.0475525	NOT CORRELATED	cell differentiation
728	g44963	ETS domain-containing protein Elk-4	loc115583442	1	0.544656	0.000513858	0.0240663	-0.0346564	0.876603	0.999845	0.180895	0.386693	0.999659	-0.397838	0.0246121	0.241203	NOT CORRELATED	cell differentiation
1307	g93073	Sterol O-acyltransferase 2	loc115583459	2	0.711273	1.24e-05	0.00419221	0.39348	0.0499909	0.972827	0.013461	0.933975	0.999659	-0.30603	0.126405	0.504113	NOT CORRELATED
418	g93128	Dual specificity protein phosphatase 10	loc115583495	1	0.529595	0.00780136	0.0915577	-0.174441	0.237231	0.999845	0.291017	0.19066	0.999659	-0.417459	0.000202561	0.022188	NOT CORRELATED		MAPK signaling pathway, Axon regeneration
386	g88375	Homeodomain-interacting protein kinase 3	loc115583505	2	0.203504	0.0320549	0.189858	-0.178261	0.0488433	0.971073	0.0877804	0.416534	0.999659	-0.293934	0.000130448	0.0168053	NOT CORRELATED
96	g33687	transcriptional regulator Myc-1-like [Oreochromis niloticus]	loc115583900	2	1.40429	2.73e-07	0.00111519	-0.47973	0.0571212	0.991056	0.502462	0.0536439	0.925866	-1.38606	1.58e-07	0.000215936	NOT CORRELATED
384	g88342	Protein-glutamine gamma-glutamyltransferase 2	loc115584135	1	-1.04384	0.000627583	0.0265443	-0.112667	0.779989	0.999845	0.455865	0.223442	0.999659	1.38776	4.2e-05	0.00856449	NOT CORRELATED	positive regulation of smooth muscle cell proliferation, branching involved in salivary gland morphogenesis
1202	g85565	homeobox protein Hox-C1a-like	loc115584493	1	-1.18521	0.00138116	0.0391766	0.0533732	0.890521	0.999845	-0.0506963	0.893912	0.999659	1.18747	0.00167585	0.0680447	NOT CORRELATED
1126	g80763	kazrin-like	loc115584644	1	-1.04809	0.000337236	0.0194351	-0.106638	0.732893	0.999845	-0.437382	0.124708	0.993257	0.499966	0.11994	0.493863	NOT CORRELATED
362	g85244	Solute carrier family 2, facilitated glucose transporter member 5	loc115584808	1	0.323083	0.112879	0.364838	0.0130403	0.917068	0.999845	-0.147214	0.458213	0.999659	-0.458405	0.000707299	0.0456284	NOT CORRELATED
1199	g85409	Glucose-6-phosphate 1-dehydrogenase	loc115585291	1	0.646833	0.000288329	0.0183059	0.303178	0.0840848	0.999845	0.31082	0.046022	0.907236	-0.0350575	0.857013	0.965814	NOT CORRELATED	response to ethanol
777	g50289	Tensin-like C1 domain-containing phosphatase	loc115585329	2	-0.758495	0.00132649	0.0382232	-0.0427815	0.851477	0.999845	-0.177839	0.436214	0.999659	0.537991	0.0228892	0.233647	NOT CORRELATED
917	g64877	Matrix-remodeling-associated protein 8	loc115585514	1	-0.736411	0.000512003	0.0240663	0.213318	0.411856	0.999845	-0.542712	0.00904809	0.736803	0.407266	0.121449	0.496182	NOT CORRELATED
976	g69365	protein-glutamine gamma-glutamyltransferase 2-like	loc115585562	1	-1.28555	0.00198846	0.0462145	0.0143364	0.975551	0.999845	0.00827876	0.984825	0.999659	1.31288	0.00357739	0.0943763	NOT CORRELATED	positive regulation of smooth muscle cell proliferation, branching involved in salivary gland morphogenesis
17	g1454	Dual specificity protein phosphatase 7	loc115585748	3	0.315066	0.0669361	0.279079	-0.276747	0.0298583	0.879529	-0.22122	0.21331	0.999659	-0.812666	4.27e-11	2.92e-07	NOT CORRELATED		MAPK signaling pathway, Axon regeneration
779	g50803	Homeodomain-interacting protein kinase 3	loc115586307	2	0.444256	0.00016282	0.0138356	0.0791318	0.641569	0.999845	0.185701	0.262081	0.999659	-0.180152	0.153914	0.547819	NOT CORRELATED
354	g84356	Isocitrate dehydrogenase [NADP], mitochondrial (Fragment)	loc115586327	1	-0.887121	1.83e-06	0.00189952	-0.239617	0.283915	0.999845	0.0542052	0.801446	0.999659	0.701784	0.000318341	0.0289441	NOT CORRELATED
353	g84340	Sodium/nucleoside cotransporter 2	loc115586437	1	0.361875	0.0542196	0.249991	-0.232688	0.388028	0.999845	-0.568162	0.0416672	0.904023	-1.16389	9.17e-12	7.52e-08	NOT CORRELATED	nucleobase-containing compound metabolic process
814	g54387	Myosin-Va	loc115586439	1	0.523901	0.00183773	0.0446838	0.080381	0.702567	0.999845	0.0561106	0.778929	0.999659	-0.389579	0.0324564	0.272468	NOT CORRELATED		Pathogenic Escherichia coli infection
812	g54374	transmembrane protein 178B-like	loc115586467	1	-0.96597	1.1e-05	0.00398875	-0.106965	0.742549	0.999845	-0.181357	0.533172	0.999659	0.675493	0.0105705	0.160926	NOT CORRELATED
811	g54373	Fin bud initiation factor	loc115586470	1	-0.845322	0.000940254	0.0323444	0.0182311	0.958623	0.999845	-0.00420229	0.989123	0.999659	0.860525	0.00499267	0.112724	NOT CORRELATED
286	g75626	Transducin-like enhancer protein 3	loc115586687	3	0.408413	0.00592228	0.0804422	0.154275	0.252627	0.999845	-0.355906	0.0328781	0.877816	-0.610354	7.28e-08	0.000114778	NOT CORRELATED	cell differentiation, Wnt signaling pathway
960	g68438	Probable hydrolase PNKD	loc115587465	1	0.427516	0.00013107	0.0127055	0.149251	0.11616	0.999845	0.162241	0.205838	0.999659	-0.113801	0.145124	0.534518	NOT CORRELATED
894	g6284	E3 ubiquitin-protein ligase HECW2-like isoform X1	loc115587819	1	-0.910811	0.00218517	0.0486462	-0.190514	0.56062	0.999845	0.242074	0.39576	0.999659	0.962475	0.00493078	0.111849	NOT CORRELATED
256	g7008	E3 ubiquitin-protein ligase HECW2	loc115587819	2	-0.729217	0.00698315	0.0869097	0.035878	0.892031	0.999845	0.0672549	0.815271	0.999659	0.831381	0.00060594	0.0420026	NOT CORRELATED
26	g17784	Sterol 26-hydroxylase, mitochondrial	loc115587846	1	-0.927593	1.43e-05	0.00457193	0.325294	0.208955	0.999845	-0.351591	0.132416	0.994675	0.899425	0.000183509	0.0205771	NOT CORRELATED
992	g71304	SH3 domain-binding protein 4-A	loc115588346	1	-0.765452	0.00110283	0.0350677	-0.306613	0.265802	0.999845	0.192576	0.464295	0.999659	0.650239	0.00947612	0.152597	NOT CORRELATED
1051	g75484	Midline-1	loc115588600	1	-0.882414	0.000306314	0.0186642	0.0198031	0.951887	0.999845	-0.0929945	0.76896	0.999659	0.802491	0.00189732	0.0717706	NOT CORRELATED
1205	g85692	Tubulin alpha-2/alpha-4 chain	loc115588605	1	-0.776966	0.000705063	0.0278418	-0.407437	0.185393	0.999845	0.378347	0.196255	0.999659	0.748052	0.00241861	0.0796078	NOT CORRELATED		Pathogenic Escherichia coli infection
1416	g63916	Motor neuron and pancreas homeobox protein 1	loc115588624	1	0.212166	0.516972	0.763277	-0.787806	3.61e-05	0.0421783	0.52635	0.0951389	0.975979	-0.475185	0.0259126	0.246804	NOT CORRELATED	anatomical structure morphogenesis
46	g24074	uncharacterized protein LOC100690146	loc115588768	1	-0.227285	0.619074	0.824661	-1.39261	0.00377126	0.419552	-0.383762	0.428842	0.999659	-1.55589	0.000489871	0.037652	NOT CORRELATED
78	g30643	nuclear factor 7, brain-like	loc115588946	1	0.248778	0.228862	0.524459	-0.0965112	0.569068	0.999845	-0.0738609	0.755723	0.999659	-0.419103	0.000471024	0.0368957	NOT CORRELATED
111	g36655	nuclear factor 7, ovary-like	loc115589382	1	0.31328	0.246221	0.542723	-0.0903557	0.425541	0.999845	0.044675	0.87096	0.999659	-0.362081	0.00060928	0.0421628	CORRELATED
1427	g38821	lecithin retinol acyltransferase-like	loc115589764	1	-0.665653	0.0329883	0.192109	1.14468	0.0191358	0.779709	-2.15472	3.18e-16	1.25e-11	-0.358551	0.477704	0.822534	NOT CORRELATED
1390	g99053	Phosphatidylcholine:ceramide cholinephosphotransferase 2	loc115590009	2	0.757851	0.00089394	0.0315909	-0.247622	0.269914	0.999845	0.547602	0.0233511	0.856418	-0.457974	0.0306893	0.267158	NOT CORRELATED	sphingolipid biosynthetic process, ceramide biosynthetic process
1064	g76345	prostaglandin E2 receptor EP4 subtype-like isoform X1	loc115590851	1	-0.807776	0.00126621	0.0376265	0.364598	0.317658	0.999845	-0.279302	0.307954	0.999659	0.89181	0.0105964	0.160926	NOT CORRELATED	response to mechanical stimulus, female pregnancy
1065	g76364	transmembrane protein 79-like	loc115590872	1	-0.721956	0.00169872	0.0431004	-0.0246963	0.917128	0.999845	-0.502114	0.0410446	0.902694	0.194414	0.377383	0.762194	CORRELATED
240	g66813	Transmembrane protein 47	loc115591267	1	-1.06925	0.000145269	0.0132703	-0.0410373	0.905128	0.999845	-0.00353978	0.991438	0.999659	1.02663	0.000597114	0.0415314	NOT CORRELATED
303	g77807	Signal-transducing adaptor protein 2	loc115591280	2	0.458098	0.00377912	0.0642196	0.06211	0.77378	0.999845	-0.345167	0.0921212	0.974201	-0.7417	1.67e-05	0.00475591	NOT CORRELATED
1287	g92120	Nuclear receptor ROR-beta	loc115591640	1	0.56955	0.00121023	0.0366152	-0.0581575	0.771447	0.999845	0.470084	0.0266232	0.866919	-0.157443	0.335504	0.732648	NOT CORRELATED
241	g66851	Ectoderm-neural cortex protein 1	loc115591673	1	0.632705	0.000649265	0.0268153	-0.0191848	0.895087	0.999845	0.123315	0.506102	0.999659	-0.530179	0.000333478	0.0298383	NOT CORRELATED
414	g92388	Xenotropic and polytropic retrovirus receptor 1 homolog	loc115591921	1	0.503646	0.00754529	0.0898928	0.0424103	0.843955	0.999845	-0.206574	0.369048	0.999659	-0.667825	8.88e-05	0.0134752	NOT CORRELATED
704	g42728	Leukocyte elastase inhibitor	loc115591957	1	0.444427	0.00213046	0.0481119	-0.0371874	0.790208	0.999845	0.211573	0.177786	0.999659	-0.270753	0.0338057	0.277316	NOT CORRELATED
1081	g77772	Cytochrome P450 2J5	loc115591994	1	0.624142	0.000560642	0.0251039	0.0251269	0.910972	0.999845	0.619986	0.00279741	0.586215	0.0213772	0.91596	0.980944	NOT CORRELATED		Serotonergic synapse, Arachidonic acid metabolism
301	g77754	cytochrome P450 2J6-like isoform X2	loc115592004	1	0.396559	0.245936	0.542394	-0.374751	0.329453	0.999845	-0.399948	0.326788	0.999659	-1.17412	0.000153215	0.0186254	NOT CORRELATED	female pregnancy
869	g59717	E3 ubiquitin-protein ligase RNF14-like	loc115592083	1	0.462909	0.000801023	0.029787	0.0139582	0.895614	0.999845	0.113721	0.391992	0.999659	-0.3361	0.00313122	0.0884056	NOT CORRELATED
150	g4772	histone-lysine N-methyltransferase SMYD1	loc115592160	1	1	1	1	0.664192	0.0977337	0.999845	0.373186	0.408992	0.999659	2.01191	3.67e-05	0.00774432	NOT CORRELATED	heart development, positive regulation of myotube differentiation
685	g40541	SET and MYND domain-containing protein 1	loc115592160	2	-1.49389	0.000342689	0.019524	0.205823	0.619024	0.999845	-0.13673	0.690473	0.999659	1.56665	0.00102485	0.0541046	NOT CORRELATED
684	g40540	SET and MYND domain-containing protein 1	loc115592160	2	-1.32361	0.00035694	0.0199936	0.0308135	0.93134	0.999845	-0.0824099	0.785485	0.999659	1.27483	0.00227886	0.0782181	NOT CORRELATED
39	g22937	fibroblast growth factor receptor 1-A-like	loc115592290	1	0.301909	0.103975	0.349616	0.0663124	0.764015	0.999845	-0.448896	0.0359843	0.892658	-0.688094	0.000373594	0.0319758	NOT CORRELATED	response to ethanol
133	g42381	uncharacterized protein LOC101480713	loc115592415	1	1.98914	0.0742208	1	1	1	1	1	1	1	-4.17229	0.000539714	0.0397741	CORRELATED
242	g67105	uncharacterized protein LOC109963490	loc115592449	1	-1.27994	0.0345689	0.197033	1.10499	0.0139151	0.702746	-0.192103	0.732134	0.999659	2.18986	1.61e-05	0.00469915	NOT CORRELATED
144	g46859	tenascin-like isoform X4	loc115592652	1	-1.04507	0.00128472	0.037783	-0.137661	0.688673	0.999845	0.220962	0.505598	0.999659	1.12939	0.000803954	0.0485891	NOT CORRELATED	extracellular matrix organization, wound healing, response to mechanical stimulus, response to ethanol, negative regulation of cell adhesion
361	g8514	tetratricopeptide repeat protein 28-like	loc115592821	1	-0.205188	0.527363	0.770169	0.140023	0.650428	0.999845	0.608049	0.0853131	0.972596	0.950923	0.000593811	0.0415314	NOT CORRELATED
5	g10896	tetratricopeptide repeat protein 28-like isoform X1	loc115592821	1	-0.542361	0.00626246	0.0824523	0.240565	0.407024	0.999845	0.101876	0.70492	0.999659	0.884993	0.000104576	0.014773	NOT CORRELATED
1166	g8368	tripartite motif-containing protein 16-like	loc115593564	4	2.37174	5.05e-07	0.00116962	0.876976	0.0713118	0.999845	0.826606	0.142776	0.997026	-0.67013	0.106806	0.468117	NOT CORRELATED
1055	g7573	tripartite motif-containing protein 16-like	loc115593564	4	0.998889	0.00167507	0.0426923	0.321211	0.402061	0.999845	0.448029	0.220725	0.999659	-0.23214	0.493397	0.831317	NOT CORRELATED
911	g64713	Myosin-Ic	loc115593671	2	-0.93211	8.46e-05	0.0100711	-0.0870749	0.7554	0.999845	-0.0223786	0.923551	0.999659	0.824272	0.00355199	0.0941232	NOT CORRELATED		Pathogenic Escherichia coli infection
59	g2630	Protein furry homolog-like	loc115593811	1	-0.966362	0.000235241	0.0165406	0.427833	0.034637	0.895647	-0.224998	0.263416	0.999659	1.1712	7.01e-06	0.00287003	NOT CORRELATED
588	g2840	multidrug and toxin extrusion protein 1-like	loc115593964	1	0.46894	0.000297582	0.0184775	0.0308295	0.867418	0.999845	0.17448	0.347831	0.999659	-0.264459	0.0416792	0.305615	NOT CORRELATED
64	g2826	Large neutral amino acids transporter small subunit 4	loc115594087	1	0.320305	0.100828	0.344437	0.15801	0.308834	0.999845	-0.481387	0.0182092	0.821143	-0.644062	8.48e-06	0.00318534	NOT CORRELATED
232	g64771	diacylglycerol O-acyltransferase 2-like	loc115594168	1	0.471175	0.000681988	0.0275124	-0.0339791	0.837302	0.999845	-0.099219	0.553702	0.999659	-0.606371	8.57e-06	0.00319301	NOT CORRELATED
63	g2805	Low affinity cationic amino acid transporter 2	loc115594332	1	-0.846024	4.99e-05	0.00766431	0.194675	0.444468	0.999845	-0.197408	0.381667	0.999659	0.842863	0.000467656	0.0368432	NOT CORRELATED
597	g2912	Glycogen phosphorylase, brain form	loc115594413	1	-1.14831	5.83e-05	0.008293	-0.171634	0.69614	0.999845	0.33324	0.296116	0.999659	1.31712	0.00212547	0.0752585	NOT CORRELATED		Insulin signaling pathway, Insulin resistance
318	g78859	DnaJ homolog subfamily B member 9	loc115595383	1	0.219871	0.297768	0.59396	-0.0249318	0.883779	0.999845	-0.282561	0.217325	0.999659	-0.526077	0.000331988	0.0298383	NOT CORRELATED
169	g51649	Filamin-C	loc115595752	5	-0.916241	0.000599382	0.0258791	0.17499	0.520195	0.999845	0.0427726	0.860834	0.999659	1.13934	0.000115489	0.0156664	NOT CORRELATED	cell junction assembly
1005	g72739	layilin-like [Maylandia zebra]	loc115596112	1	-0.758591	0.000240692	0.0166311	0.0363564	0.890106	0.999845	-0.0863411	0.695784	0.999659	0.71317	0.00487799	0.111392	NOT CORRELATED
669	g38542	Transmembrane protein 63B	loc115596175	1	0.45812	0.000610748	0.0261658	0.117698	0.419962	0.999845	0.201543	0.115584	0.991854	-0.13852	0.358191	0.749445	NOT CORRELATED
575	g26767	Myoferlin	loc115596285	1	-0.716301	0.000631924	0.0266502	-0.0458458	0.857081	0.999845	-0.156795	0.526544	0.999659	0.513322	0.017788	0.207094	NOT CORRELATED	muscle contraction
207	g59694	Vinculin	loc115596354	2	-1.04458	0.00570271	0.0793294	0.0148908	0.96254	0.999845	0.241402	0.480965	0.999659	1.30365	0.000252035	0.0254737	NOT CORRELATED	muscle contraction, regulation of cell migration
206	g59693	Vinculin	loc115596354	2	-0.972829	0.0040483	0.0663988	0.0761293	0.808351	0.999845	0.181059	0.555246	0.999659	1.23231	0.000363484	0.0315144	NOT CORRELATED	muscle contraction, regulation of cell migration	Focal adhesion, Amoebiasis
662	g379	V-set and transmembrane domain-containing protein 4-like	loc115596393	1	-0.798747	0.000865435	0.0311666	0.259167	0.340593	0.999845	-0.531145	0.0217119	0.846323	0.527661	0.0587702	0.357548	NOT CORRELATED
126	g400	C-X-C chemokine (KF857315)	loc115596419	2	0.458863	0.00515523	0.075197	-0.396418	0.000861014	0.215323	0.319915	0.0787019	0.965913	-0.535124	1.4e-09	5.22e-06	NOT CORRELATED
808	g54246	Gamma-adducin	loc115596467	1	-0.701918	7.62e-05	0.00951311	-0.0518897	0.849024	0.999845	-0.0754198	0.758142	0.999659	0.572618	0.0075271	0.135432	NOT CORRELATED
266	g72296	Solute carrier family 2, facilitated glucose transporter member 2	loc115597402	1	0.384659	0.0238872	0.162443	-0.115202	0.50757	0.999845	0.017225	0.93293	0.999659	-0.48317	0.000239602	0.0247792	NOT CORRELATED		Insulin resistance
491	g15046	23 kDa integral membrane protein-like [Maylandia zebra]	loc116309830	2	-0.93231	0.000118071	0.0119999	-0.187082	0.590445	0.999845	0.140615	0.615529	0.999659	0.886376	0.00585347	0.121417	NOT CORRELATED
490	g15045	23 kDa integral membrane protein-like [Maylandia zebra]	loc116309830	2	-0.908196	0.00085709	0.0309531	-0.0659808	0.839714	0.999845	-0.0649471	0.836296	0.999659	0.777844	0.0065648	0.127776	NOT CORRELATED
211	g60593	Uncharacterized protein LOC388588 homolog	loc388588	1	0.408135	0.313259	0.607196	-0.35496	0.0668735	0.999845	-0.986804	0.00921529	0.738117	-1.75303	4.4e-12	6.01e-08	CORRELATED
32	g19927	Loss of heterozygosity 12 chromosomal region 1 protein homolog	loh12cr1	1	0.825505	0.661806	0.8484	-1.61898	0.146293	0.999845	0.120535	0.94631	0.999659	-6.56308	3.1e-05	0.00701721	CORRELATED
1247	g88492	LON peptidase N-terminal domain and RING finger protein 1	lonrf1	1	0.66429	0.000253889	0.0171281	0.200535	0.325146	0.999845	0.450893	0.0440117	0.904131	-0.0106368	0.946892	0.988717	NOT CORRELATED
603	g30458	Protein-lysine 6-oxidase	lox	2	-0.852862	0.000553488	0.0249436	-0.0607174	0.842951	0.999845	-0.0779322	0.751094	0.999659	0.713382	0.0202066	0.220865	NOT CORRELATED	extracellular matrix organization, heart development, wound healing, blood vessel development, lung development
495	g16053	Protein-lysine 6-oxidase	lox	2	-0.76148	0.00225643	0.0496513	-0.102665	0.750789	0.999845	-0.0331577	0.910681	0.999659	0.625104	0.0262123	0.248057	NOT CORRELATED	extracellular matrix organization, heart development, wound healing, blood vessel development, lung development
505	g17907	Lysophosphatidic acid receptor 1-A	lpar1a	1	-0.579009	0.001086	0.0347538	-0.0450373	0.774071	0.999845	-0.0221833	0.901775	0.999659	0.509366	0.000862249	0.0501935	CORRELATED
1302	g92945	lysophosphatidic acid receptor 1	lpar3	1	0.454343	0.000694306	0.0276739	0.084864	0.634405	0.999845	-0.0328382	0.838503	0.999659	-0.401463	0.0100208	0.156714	NOT CORRELATED		PI3K-Akt signaling pathway
300	g77512	Low-density lipoprotein receptor-related protein 1	lrp1	1	-0.382815	0.097502	0.3382	-0.0099261	0.951845	0.999845	0.32064	0.0881206	0.972596	0.697178	0.000694091	0.045225	NOT CORRELATED
255	g69657	Carboxypeptidase inhibitor SmCI	lrp11	1	1	1	1	0.101982	0.774215	0.999845	0.322404	0.462795	0.999659	1.32086	0.000531217	0.0395896	CORRELATED
941	g66797	Leucine-rich repeat-containing protein 15	lrrc15	1	-0.879331	0.000139429	0.0130716	-0.486562	0.172966	0.999845	0.168344	0.626937	0.999659	0.562635	0.0199299	0.219187	CORRELATED
496	g16125	leucine-rich repeat-containing protein 32-like [Oreochromis niloticus]	lrrc32	1	-0.804046	0.000785399	0.0294545	-0.00564557	0.982085	0.999845	-0.326183	0.23696	0.999659	0.471127	0.0235486	0.236116	CORRELATED
719	g43956	leucine-rich repeat-containing protein 66 isoform X2	lrrc66	1	0.70783	0.00190757	0.0452347	-0.0318244	0.90091	0.999845	0.435288	0.085243	0.972596	-0.303969	0.189946	0.591679	NOT CORRELATED
718	g43955	leucine-rich repeat-containing protein 66	lrrc66	2	1.65566	0.000540474	0.0246666	0.260704	0.593718	0.999845	1.09782	0.0110193	0.755842	-0.295629	0.575482	0.870746	CORRELATED
752	g47899	leucine-rich repeat-containing protein 66	lrrc66	2	1.63418	0.00154371	0.0411567	0.114782	0.833889	0.999845	1.26205	0.0118211	0.759743	-0.254934	0.649438	0.902714	NOT CORRELATED
1277	g90790	Lymphocyte-specific protein 1	lsp1	1	-0.96479	0.00120653	0.0366152	-0.568489	0.10231	0.999845	-0.164329	0.625902	0.999659	0.230538	0.450022	0.80665	CORRELATED
749	g47660	Latent-transforming growth factor beta-binding protein 2	ltbp2	1	-1.10851	1.54e-05	0.004759	-0.266766	0.482502	0.999845	-0.0859394	0.819545	0.999659	0.752477	0.00290287	0.0858521	NOT CORRELATED
977	g69441	Latent-transforming growth factor beta-binding protein 3	ltbp3	1	-0.65825	0.00134803	0.0385759	-0.104949	0.672714	0.999845	0.018421	0.938907	0.999659	0.571357	0.00750526	0.13532	NOT CORRELATED	skeletal system development
710	g43304	Lumican	lum	2	-1.18496	9.7e-05	0.0106444	0.219591	0.405031	0.999845	-0.644137	0.0327387	0.877816	0.762233	0.00436483	0.104753	CORRELATED	extracellular matrix organization, collagen fibril organization, response to growth factor
747	g47613	Lumican	lum	2	-1.29232	0.000220399	0.0160067	-0.112436	0.70459	0.999845	-0.561063	0.0969779	0.976526	0.621709	0.0448238	0.314978	CORRELATED	extracellular matrix organization, collagen fibril organization, response to growth factor
872	g60273	myelin-associated glycoprotein-like	mag	1	-1.1499	0.000154291	0.0135295	-0.114538	0.726607	0.999845	-0.206356	0.545588	0.999659	0.829684	0.00367406	0.0956258	NOT CORRELATED
413	g92283	Mucosa-associated lymphoid tissue lymphoma translocation protein 1	malt1	1	1	1	1	0.240397	0.324249	0.999845	-0.0780301	0.787326	0.999659	1.07124	0.000117789	0.0157346	CORRELATED
252	g69220	Apical endosomal glycoprotein	mamdc4	1	0.788683	0.000438797	0.0220254	0.0236813	0.937489	0.999845	-0.367489	0.21181	0.999659	-1.13402	1.14e-06	0.000883324	CORRELATED
25	g16763	Lysosomal alpha-mannosidase	man2b1	1	-2.08964	0.00120379	0.0365884	-0.527995	0.469105	0.999845	0.0727413	0.936469	0.999659	1.64421	0.000643765	0.0433769	NOT CORRELATED
1206	g85749	microtubule-associated protein 2-like [Maylandia zebra]	map2	1	-0.902897	0.00117357	0.0361264	0.322122	0.325279	0.999845	-0.290539	0.364796	0.999659	0.93241	0.00113518	0.0568518	NOT CORRELATED
792	g52476	microtubule-associated protein 2-like isoform X2	map2	1	-0.876752	0.000349126	0.0197611	-0.140292	0.617199	0.999845	-0.121222	0.660182	0.999659	0.614078	0.0145531	0.187375	NOT CORRELATED
1409	g43100	Mitogen-activated protein kinase 15	mapk15	1	0.723548	0.0846284	0.314858	1.39478	4.43e-05	0.0440965	-0.149211	0.698887	0.999659	0.519239	0.168198	0.566379	NOT CORRELATED
1112	g79710	Mitogen-activated protein kinase 6	mapk6	1	-1.07123	0.00117109	0.0360886	-0.182868	0.532636	0.999845	-0.330593	0.355427	0.999659	0.557058	0.0279393	0.255147	CORRELATED	defense response to bacterium, response to hydrogen peroxide
415	g92783	E3 ubiquitin-protein ligase MARCH8	march8	1	0.27233	0.0678424	0.280311	-0.0795889	0.649734	0.999845	-0.118993	0.532983	0.999659	-0.471228	0.000284425	0.02691	NOT CORRELATED
146	g47656	MAP/microtubule affinity-regulating kinase 3	mark1	2	-0.323385	0.211037	0.503489	0.545085	0.0434232	0.945465	0.300115	0.133991	0.995714	1.16298	0.000161722	0.0191481	CORRELATED
147	g47657	MAP/microtubule affinity-regulating kinase 3	mark3 ctak1 emk2	2	-0.267112	0.368518	0.653512	0.376818	0.139336	0.999845	0.461038	0.059142	0.939526	1.10536	0.00017214	0.0200914	NOT CORRELATED
347	g83829	Mannan-binding lectin serine protease 2	masp2	1	-0.716017	0.0053706	0.0764798	-0.0320326	0.904131	0.999845	0.21963	0.40289	0.999659	0.904404	0.000507066	0.0384684	NOT CORRELATED
706	g42854	Microtubule-associated serine/threonine-protein kinase 4	mast4	1	1.4562	9.15e-05	0.0104428	0.09767	0.796186	0.999845	0.805274	0.0442615	0.904131	-0.552995	0.113894	0.482299	CORRELATED
149	g47689	S-adenosylmethionine synthase isoform type-1	mat1a	2	0.532743	0.0300594	0.183844	-0.202781	0.437762	0.999845	-0.0411694	0.887243	0.999659	-0.779533	0.000182725	0.0205771	CORRELATED
148	g47687	S-adenosylmethionine synthase isoform type-1	mat1a	2	0.812883	0.000666452	0.0270914	-0.21633	0.41645	0.999845	0.204604	0.479755	0.999659	-0.827041	6.94e-05	0.0119614	CORRELATED
209	g60271	Muscleblind-like protein 1	mbnl1	2	-0.931923	0.000205867	0.0156608	0.0589881	0.815511	0.999845	0.0735351	0.757686	0.999659	1.06507	6.41e-05	0.0114644	NOT CORRELATED
1146	g82313	Muscleblind-like protein 1	mbnl1	2	0.785935	0.00221801	0.0491017	0.000757362	0.997964	0.999845	0.578729	0.0889272	0.972596	-0.200109	0.339465	0.736106	NOT CORRELATED
617	g31883	Proto-oncogene DBL	mcf2	1	-1.48576	0.000276786	0.0179162	-0.230354	0.526959	0.999845	-0.367938	0.344433	0.999659	0.869338	0.0244224	0.240103	CORRELATED
416	g92947	Mucolipin-2	mcoln2	1	0.381053	0.00230128	0.0503332	0.0350297	0.828424	0.999845	-0.0699576	0.683146	0.999659	-0.416392	0.000232258	0.0243348	NOT CORRELATED
159	g4982	MyoD family inhibitor	mdfi	1	-1.01304	0.000442245	0.0220283	0.530576	0.0721554	0.999845	-0.560009	0.0723365	0.956104	0.979732	0.000271652	0.0262402	NOT CORRELATED	negative regulation of Wnt signaling pathway
931	g65884	MAM domain-containing glycosylphosphatidylinositol anchor protein 2	mdga2	2	2.28766	0.00149809	0.0405082	-0.490004	0.517651	0.999845	1	1	1	-0.800739	0.262633	0.670477	NOT CORRELATED
932	g65889	MAM domain-containing glycosylphosphatidylinositol anchor protein 2	mdga2	2	3.32498	6e-05	0.00838274	-0.665512	0.453094	0.999845	1	1	1	-0.825521	0.342208	0.738244	NOT CORRELATED
934	g66100	Chromatin modification-related protein MEAF6	meaf6 c1orf149 hcg_25685	1	-1.24337	0.00063975	0.0267127	0.0264774	0.937106	0.999845	-0.147914	0.665177	0.999659	1.1238	0.00171763	0.0689365	NOT CORRELATED
1308	g93183	multiple epidermal growth factor-like domains protein 6	megf6	1	-0.729124	9.58e-05	0.0106444	0.364797	0.165976	0.999845	-0.567669	0.00257421	0.560537	0.524824	0.0456484	0.317285	NOT CORRELATED
203	g5946	Melanotransferrin	meltf	2	0.711803	0.000940189	0.0323444	-0.271416	0.318887	0.999845	-0.113522	0.685566	0.999659	-1.09775	6.23e-08	0.000106316	NOT CORRELATED
72	g29856	Melanotransferrin	meltf map97 mfi2	2	0.68292	0.00807251	0.0932601	-0.240686	0.371133	0.999845	-0.189017	0.536155	0.999659	-1.11345	1.25e-07	0.000182952	NOT CORRELATED
112	g36924	mesoderm posterior protein 1-like	mesp1 bhlhc5	1	0.27981	0.042628	0.220414	0.128684	0.630472	0.999845	-0.507354	0.0517257	0.922749	-0.660739	1.12e-05	0.00388292	NOT CORRELATED
1034	g74714	microfibrillar-associated protein 2 isoform X1	mfap2	1	-0.968703	0.000582747	0.0254635	0.150874	0.583938	0.999845	-0.200515	0.447575	0.999659	0.918119	0.00168603	0.0681851	NOT CORRELATED	extracellular matrix organization
1159	g83332	Microfibrillar-associated protein 2	mfap2	2	-1.05613	3.25e-05	0.00629969	0.230847	0.396311	0.999845	-0.586193	0.0247696	0.858597	0.699817	0.00828771	0.143017	CORRELATED	extracellular matrix organization
1160	g83333	Microfibrillar-associated protein 2	mfap2	2	-1.22663	2.61e-05	0.00564752	0.167743	0.558564	0.999845	-0.746497	0.0177721	0.809771	0.646224	0.0123888	0.173249	CORRELATED	extracellular matrix organization
573	g26622	Cutaneous T-cell lymphoma-associated antigen 5	mia2	1	0.373856	0.00140258	0.0394625	0.0928354	0.576074	0.999845	-0.0998377	0.524161	0.999659	-0.377935	0.00338651	0.0916197	NOT CORRELATED
712	g43474	Protein MICAL-2	mical2	1	0.641554	0.000974025	0.0329387	0.0299017	0.854188	0.999845	0.302038	0.147823	0.999659	-0.311862	0.0322375	0.271785	CORRELATED
783	g51211	Mitochondrial dynamic protein MID51	mid51	1	0.422719	0.000602184	0.0259439	0.0764484	0.547727	0.999845	0.121416	0.416189	0.999659	-0.223675	0.0248683	0.242414	CORRELATED
1066	g76452	Protein ENL	mllt1 enl ltg19 yeats1	1	-0.715235	0.00156807	0.041529	-0.188264	0.526767	0.999845	-0.206368	0.477891	0.999659	0.316048	0.168193	0.566379	NOT CORRELATED
229	g639	Neprilysin	mme	2	-3.65149	1.02e-07	0.000886283	-0.61281	0.444	0.999845	0.369382	0.556939	0.999659	3.39501	8.34e-05	0.0131003	CORRELATED		Protein digestion and absorption
908	g638	Neprilysin	mme	2	-3.22823	1.11e-07	0.000886283	-0.350018	0.68584	0.999845	0.251873	0.672181	0.999659	2.28597	0.00471224	0.109375	NOT CORRELATED
1361	g95953	Matrix metalloproteinase-14	mmp14	2	-0.624531	0.00044474	0.0220921	0.15453	0.589333	0.999845	-0.0290576	0.891835	0.999659	0.749641	0.00419518	0.102358	NOT CORRELATED	angiogenesis, cell migration, positive regulation of cell migration, response to mechanical stimulus, lung development, endodermal cell differentiation, positive regulation of myotube differentiation
1360	g95952	Matrix metalloproteinase-14	mmp14	2	-0.637038	5.15e-05	0.007795	0.105401	0.733062	0.999845	-0.021916	0.918601	0.999659	0.72008	0.00927116	0.151231	NOT CORRELATED	angiogenesis, cell migration, positive regulation of cell migration, response to mechanical stimulus, lung development, endodermal cell differentiation, positive regulation of myotube differentiation
843	g57933	72 kDa type IV collagenase	mmp2 clg4a	1	-1.11017	3.76e-06	0.00238678	-0.117555	0.694124	0.999845	-0.310439	0.29813	0.999659	0.68167	0.00413946	0.101546	NOT CORRELATED	angiogenesis, heart development, cell migration, positive regulation of cell migration, response to mechanical stimulus, female pregnancy, negative regulation of cell adhesion, endodermal cell differentiation
874	g60597	matrix metalloproteinase-23	mmp23b	1	-0.783207	0.000195234	0.0150817	0.0128901	0.96173	0.999845	-0.213728	0.383147	0.999659	0.581408	0.0141122	0.184554	NOT CORRELATED
389	g88791	Probable tumor suppressor protein MN1	mn1	1	-0.68605	0.0311371	0.186975	0.0867087	0.755215	0.999845	0.242376	0.436875	0.999659	1.01279	0.000293585	0.0274788	NOT CORRELATED
1184	g84471	Mps one binder kinase activator-like 2	mob1	1	-0.749542	0.00136156	0.0388414	0.0422817	0.816654	0.999845	-0.268085	0.278923	0.999659	0.520417	0.00103909	0.0544216	CORRELATED
750	g47734	Molybdenum cofactor biosynthesis protein 1	mocs1	1	0.505597	0.00219973	0.0488614	0.100897	0.513018	0.999845	0.128776	0.462342	0.999659	-0.276201	0.0557927	0.34915	NOT CORRELATED
141	g45397	myelin-oligodendrocyte glycoprotein-like, partial	mog	1	1.17848	0.247535	0.544136	-2.74174	0.00120651	0.249584	0.253126	0.798492	0.999659	-3.67408	2.1e-05	0.00547136	NOT CORRELATED
689	g41369	MORC family CW-type zinc finger protein 3 isoform X3	morc3	1	1.58595	3.15e-05	0.00621835	0.941941	0.0802898	0.999845	0.405888	0.449298	0.999659	-0.241083	0.550693	0.859373	NOT CORRELATED
1351	g95359	Myelin protein P0	mpz	1	-1.37356	0.000723461	0.0281614	-0.0995247	0.769971	0.999845	-0.359789	0.396437	0.999659	0.911159	0.00278643	0.0846822	CORRELATED
153	g48806	major histocompatibility complex class I-related gene protein-like isoform X2	mr1	2	0.699619	0.480451	0.739232	-5.33791	4.36e-10	4.33e-06	0.12573	0.8767	0.999659	-5.9095	3.4e-07	0.000376595	CORRELATED
763	g48819	major histocompatibility complex class I-related gene protein-like	mr1	1	2.77713	0.00184723	0.0448255	1	1	1	1	1	1	-0.986167	0.20219	0.606865	CORRELATED
511	g18265	major histocompatibility complex class I-related gene protein-like isoform X2	mr1	2	-2.944	2.14e-06	0.00208128	-1.78015	0.0033444	0.401308	-0.251777	0.552889	0.999659	1	1	1	NOT CORRELATED
971	g69222	Macrophage mannose receptor 1 (KF857326)	mrc1	2	-0.587367	0.00158894	0.0419703	-0.250114	0.38722	0.999845	0.0311965	0.901058	0.999659	0.368444	0.11866	0.490939	CORRELATED
972	g69224	Macrophage mannose receptor 1 (KF857326)	mrc1	2	-0.72394	0.000697423	0.0277155	-0.256957	0.393511	0.999845	-0.134963	0.630005	0.999659	0.332381	0.165464	0.562895	NOT CORRELATED
1405	g21661	lactose-binding lectin l-2-like	mrc2	1	-0.990853	0.234814	0.530621	5.52054	6.84e-08	0.000387888	-2.03177	0.0154864	0.795361	2.05962	0.0871059	0.430285	CORRELATED
906	g63686	39S ribosomal protein L14, mitochondrial	mrpl14 mrpl32 rpml32	1	-1.16836	0.00166547	0.0426785	-0.404189	0.392982	0.999845	0.212765	0.609255	0.999659	0.979966	0.0239999	0.23801	NOT CORRELATED
408	g91214	Protein MRVI1	mrvi1	1	-0.532018	0.00809657	0.0932682	0.0999859	0.598214	0.999845	-0.0215644	0.918692	0.999659	0.609988	0.000584941	0.041057	NOT CORRELATED		Vascular smooth muscle contraction
868	g59715	Mitochondrial GTPase 1	mtg1	1	-0.489285	0.000628084	0.0265443	0.115757	0.505538	0.999845	-0.328155	0.0397361	0.89887	0.276	0.0769775	0.405604	NOT CORRELATED
1279	g91118	Myotubularin-related protein 10	mtmr10	1	0.381615	0.000276229	0.0179091	0.0514162	0.647379	0.999845	0.0955117	0.378307	0.999659	-0.235462	0.030887	0.267391	NOT CORRELATED
1208	g85896	Microtubule-associated tumor suppressor 1 homolog A	mtus1	1	0.4143	0.000152203	0.01348	0.291362	0.114193	0.999845	-0.0810702	0.648768	0.999659	-0.204942	0.0922814	0.43996	NOT CORRELATED
641	g34756	mucin-17-like	muc17	1	-0.72631	0.00126367	0.0376265	-0.276734	0.34746	0.999845	0.168572	0.551381	0.999659	0.615131	0.00966978	0.153543	NOT CORRELATED
947	g66964	Cell surface glycoprotein MUC18 (JQ277714)	muc18	1	-0.949441	0.000913895	0.0317937	-0.25091	0.33877	0.999845	0.00675406	0.982194	0.999659	0.704722	0.00320258	0.0891743	CORRELATED
762	g48745	mucin-2	muc2	1	0.517754	0.000135421	0.0129389	0.0732605	0.726167	0.999845	-0.0201299	0.908849	0.999659	-0.466575	0.0090155	0.149154	NOT CORRELATED
465	g11717	Mucin-5B	muc2	1	1.29413	0.00208867	0.0474772	-0.0690429	0.877824	0.999845	0.744691	0.103234	0.980352	-0.618442	0.132326	0.513876	CORRELATED
467	g11723	Mucin-2-like (JQ277711)	muc2	1	1.24609	0.00130207	0.0378315	-0.269508	0.554783	0.999845	1.3981	0.00084183	0.400908	-0.118819	0.781262	0.94534	CORRELATED
466	g11722	mucin-2-like	muc2	1	1.03033	0.00162624	0.0424927	0.180423	0.676292	0.999845	0.877243	0.0211571	0.845891	0.0255741	0.947172	0.988783	CORRELATED
1218	g86081	glycoprotein gp2-like isoform X1 [Maylandia zebra] &gt;gi|498980329|ref|XP_004549792.1| glycoprotein gp2-like isoform X2 [Maylandia zebra]	muc5ac	1	-1.41371	2.13e-05	0.00527451	0.34922	0.434731	0.999845	-0.332109	0.325739	0.999659	1.4332	0.00143805	0.0628738	CORRELATED
967	g6881	myeloid-associated differentiation marker homolog	myadm	1	0.468412	0.00188294	0.0450304	-0.0630492	0.656102	0.999845	0.126802	0.406267	0.999659	-0.406461	0.00388984	0.0983416	NOT CORRELATED
1121	g80239	Transcriptional activator Myb	myb	1	-0.471448	0.00209591	0.0475957	-0.0502389	0.767214	0.999845	-0.164221	0.298372	0.999659	0.255286	0.120165	0.494008	NOT CORRELATED	cell differentiation, positive regulation of smooth muscle cell proliferation	PI3K-Akt signaling pathway
497	g16126	Myb-like protein H	myb	1	-1.1304	0.00013184	0.0127492	-0.255441	0.400181	0.999845	-0.310069	0.342205	0.999659	0.559743	0.0339212	0.277541	CORRELATED
95	g33686	transcriptional regulator Myc-1-like [Oreochromis niloticus]	myca	2	1.27537	1.76e-06	0.00189952	-0.612198	0.027141	0.855849	0.45376	0.0670042	0.955045	-1.43848	8.64e-07	0.000722621	CORRELATED
164	g50720	Probable E3 ubiquitin-protein ligase MYCBP2	mycbp2	1	-0.709683	0.0419237	0.21876	-0.71725	3.22e-05	0.0392314	0.554915	0.119888	0.993234	0.54551	0.000369788	0.0318928	CORRELATED
156	g49563	Myosin-10	myh10	4	-0.949541	0.000806196	0.0298682	0.0642855	0.807243	0.999845	0.0256794	0.919538	0.999659	1.04194	0.000376845	0.0321554	NOT CORRELATED	heart development
769	g49567	Myosin-10	myh10	4	-1.18405	1.02e-05	0.00389871	-0.221114	0.397752	0.999845	-0.135631	0.579008	0.999659	0.829239	0.00358666	0.0944311	NOT CORRELATED	heart development
770	g49568	Myosin-11	myh11	1	-1.34946	3.1e-06	0.002383	-0.118262	0.675296	0.999845	-0.306031	0.285875	0.999659	0.926662	0.00115398	0.0570954	CORRELATED
9	g1135	myosin light chain kinase, smooth muscle-like	mylk	2	-0.917296	0.00438016	0.0687907	-0.058369	0.791516	0.999845	0.113341	0.683416	0.999659	0.974425	0.000388456	0.0326673	NOT CORRELATED	positive regulation of cell migration, muscle contraction
8	g1134	Myosin light chain kinase, smooth muscle	mylk	1	-0.935343	0.00011505	0.011812	-0.0199014	0.936178	0.999845	-0.0210493	0.928023	0.999659	0.895501	0.000510282	0.0385696	NOT CORRELATED	positive regulation of cell migration, muscle contraction
912	g64714	Myosin-Ic	myo1c	2	-1.24155	4.77e-06	0.00264841	0.00937242	0.974915	0.999845	-0.301973	0.282422	0.999659	0.95004	0.00101435	0.0536886	NOT CORRELATED
876	g61182	Myosin-Ih	myo1c	1	0.478399	0.000482101	0.0233101	0.173982	0.224396	0.999845	0.141638	0.397296	0.999659	-0.163547	0.124168	0.500621	NOT CORRELATED		Pathogenic Escherichia coli infection
1077	g77546	Myosin-If	myo1f	1	-0.662383	0.00227234	0.0498095	-0.262571	0.246855	0.999845	0.114421	0.637717	0.999659	0.512646	0.0085464	0.144977	NOT CORRELATED
813	g54386	Myosin-Vc	myo5c	1	0.716918	0.000529008	0.0243405	0.337633	0.0439822	0.948938	0.625319	0.000459495	0.301835	0.245846	0.214102	0.621246	NOT CORRELATED		Pathogenic Escherichia coli infection
468	g1200	Myosin-IXa	myo9a	1	-0.9898	0.000324705	0.0190334	0.157269	0.456665	0.999845	-0.688389	0.0146079	0.786096	0.457248	0.0228605	0.233647	CORRELATED
1371	g96727	Myocardin	myocd	1	-0.736777	0.00225983	0.0496877	-0.0893468	0.723666	0.999845	0.0148642	0.946537	0.999659	0.664463	0.0140487	0.184229	NOT CORRELATED	heart development
499	g16498	Myozenin-2	myoz2	1	-1.69916	2.58e-05	0.00563736	-0.666333	0.0032466	0.395387	-0.306003	0.391811	0.999659	0.635418	0.0239233	0.237822	CORRELATED
1341	g95017	Myopalladin	mypn	1	-1.1655	4.59e-05	0.00760481	-0.114108	0.712449	0.999845	-0.0109016	0.967916	0.999659	1.04323	0.00125391	0.0586494	NOT CORRELATED	regulation of cell migration
320	g78906	Nicotinamide phosphoribosyltransferase	nampt pbef pbef1	2	0.367832	0.00542778	0.0769797	0.0640294	0.644438	0.999845	-0.120242	0.413467	0.999659	-0.42482	0.00072645	0.045757	NOT CORRELATED	positive regulation of smooth muscle cell proliferation, female pregnancy
319	g78905	Nicotinamide phosphoribosyltransferase	nampt pbef pbef1	2	0.41551	0.0218023	0.154743	-0.0281454	0.860661	0.999845	-0.0300794	0.884313	0.999659	-0.473898	0.000196312	0.0216191	NOT CORRELATED	positive regulation of smooth muscle cell proliferation, female pregnancy
376	g87002	Probable N-acetyltransferase 8	nat8	1	0.473463	0.00180537	0.0444244	-0.035606	0.783902	0.999845	0.0543086	0.730963	0.999659	-0.456157	0.000244385	0.025092	NOT CORRELATED
524	g1962	Neurobeachin-like protein 2	nbeal2	1	0.729189	0.000216775	0.0159714	0.250239	0.212308	0.999845	0.493889	0.0137824	0.779348	0.0146693	0.940698	0.987628	NOT CORRELATED	wound healing
540	g22840	neural cell adhesion molecule 1-B-like isoform X2	ncam1	1	0.684792	0.000153235	0.01348	0.132284	0.522729	0.999845	0.0816628	0.720918	0.999659	-0.469893	0.00196351	0.0726019	NOT CORRELATED
399	g89764	Nuclear receptor coactivator 7	ncoa7	2	0.3796	0.0420633	0.218997	-0.0450469	0.628604	0.999845	0.0150472	0.938866	0.999659	-0.408349	2.71e-08	5.04e-05	CORRELATED
1002	g72480	Nuclear receptor coactivator 7	ncoa7	2	0.636029	0.000240036	0.0166145	0.461083	0.0137742	0.702746	-0.109892	0.555366	0.999659	-0.284781	0.101824	0.459306	NOT CORRELATED
887	g62231	Protein NDRG2	ndrg2	1	-1.02044	3.33e-05	0.00635446	-0.0535031	0.885667	0.999845	-0.0894888	0.784279	0.999659	0.880436	0.00389102	0.0983416	NOT CORRELATED	cell differentiation, Wnt signaling pathway
975	g69350	NADH dehydrogenase [ubiquinone] 1 alpha subcomplex subunit 4-like 2 (KC217566)	ndufa4	1	-1.23228	0.000773002	0.0292073	-0.131566	0.642775	0.999845	-0.214117	0.565406	0.999659	0.884256	0.00116662	0.0573682	CORRELATED
155	g49251	Neuroepithelial cell-transforming gene 1 protein	net1 arhgef8	1	0.225599	0.0879799	0.321653	-0.103884	0.354017	0.999845	-0.0794607	0.575004	0.999659	-0.410067	5.35e-05	0.0100004	NOT CORRELATED
1249	g88679	E3 ubiquitin-protein ligase NEURL1B	neurl1b	1	-0.687396	0.00216011	0.0482792	0.00660789	0.978013	0.999845	-0.139114	0.56595	0.999659	0.553551	0.01187	0.169694	NOT CORRELATED
761	g48641	Nuclear factor NF-kappa-B p100 subunit	nfkb2	2	-0.583187	4.59e-05	0.00760481	-0.138055	0.223078	0.999845	-0.284058	0.0163049	0.803599	0.159544	0.253503	0.660612	NOT CORRELATED	extracellular matrix organization
760	g48640	Nuclear factor NF-kappa-B p100 subunit	nfkb2	2	-0.75905	5.66e-05	0.00816239	-0.215503	0.136875	0.999845	-0.25018	0.141125	0.99653	0.292268	0.0814292	0.416937	CORRELATED	extracellular matrix organization, response to lipopolysaccharide
1074	g77134	ephexin-1	ngef	1	0.472391	0.00148155	0.0404444	0.103763	0.548634	0.999845	0.162529	0.315039	0.999659	-0.206774	0.200748	0.605333	NOT CORRELATED
1019	g73338	Nidogen-1	nid1	2	-1.26513	2.24e-06	0.00208128	-0.341968	0.196439	0.999845	-0.268056	0.377033	0.999659	0.654395	0.00262915	0.082303	CORRELATED	extracellular matrix organization
1020	g73339	Nidogen-1	nid1	2	-0.769554	0.000366364	0.0202321	-0.162444	0.568176	0.999845	-0.0683724	0.80744	0.999659	0.538034	0.0137985	0.1829	NOT CORRELATED	extracellular matrix organization
629	g33575	Nipped-B-like protein	nipbl	1	0.439278	0.000595013	0.0257626	0.00510459	0.960706	0.999845	0.25183	0.0331088	0.878034	-0.182856	0.113528	0.48141	NOT CORRELATED	heart development
271	g7342	protein naked cuticle homolog 1	nkd1	1	0.281981	0.315743	0.609056	-0.356797	0.246323	0.999845	-0.289658	0.394992	0.999659	-0.924678	0.000142263	0.0179876	CORRELATED
1267	g89769	Antimicrobial peptide NK-lysin (Fragment)	nkl	1	-1.49565	0.00151844	0.040692	0.0943447	0.812052	0.999845	-0.344607	0.461645	0.999659	1.24659	0.00132069	0.0601066	CORRELATED
628	g33512	Serine/threonine-protein kinase NLK2	nlk2	1	0.614613	0.000899757	0.0317061	-0.134981	0.397349	0.999845	0.545366	0.00369393	0.631109	-0.207327	0.189634	0.591408	NOT CORRELATED	Wnt signaling pathway
1275	g90645	protein NLRC3-like	nlrc3	6	-3.45297	9e-06	0.00359612	0.0136274	0.966249	0.999845	-3.74843	3.23e-06	0.0127369	-0.241621	0.360723	0.751329	CORRELATED	response to lipopolysaccharide
1407	g31101	protein NLRC3-like	nlrc3	6	0.558294	0.0868939	0.319625	-2.43052	4.55e-05	0.0440965	2.77883	5.47e-06	0.0195827	-0.214382	0.452367	0.808133	CORRELATED	response to lipopolysaccharide
455	g9756	protein NLRC3-like	nlrc3	6	1.16328	0.00375246	0.0641561	-1.15921	0.00256127	0.356942	0.906281	0.0426382	0.904023	-1.42596	3.43e-05	0.00755608	NOT CORRELATED
1414	g61144	protein NLRC3 isoform X2	nlrc3	1	-0.542296	0.217784	0.511914	-1.57479	6.51e-05	0.0489792	0.160047	0.675675	0.999659	-0.877797	0.0531095	0.341266	NOT CORRELATED
541	g22851	protein NLRC3-like isoform X1	nlrc3	2	0.887412	0.000164136	0.0138705	-0.250603	0.382789	0.999845	0.825608	0.00680918	0.700706	-0.3186	0.138929	0.524232	NOT CORRELATED
543	g24014	protein NLRC3-like	nlrc3	6	1.01375	9.41e-05	0.0105589	-0.215673	0.523216	0.999845	0.989431	0.00106655	0.400908	-0.242336	0.422756	0.789597	NOT CORRELATED
1400	g16146	NACHT, LRR and PYD domains-containing protein 1	nlrp1 card7 defcap kiaa0926 nac nalp1	1	-0.329193	0.543534	0.779703	-1.19259	2.06e-05	0.0326496	0.616367	0.0632585	0.949772	-0.242349	0.637735	0.897837	NOT CORRELATED
456	g9762	NACHT, LRR and PYD domains-containing protein 12-like	nlrp12	3	0.841222	0.0408162	0.216052	-0.843059	0.0142033	0.704531	0.483831	0.27006	0.999659	-1.20701	0.000127827	0.0166646	NOT CORRELATED
501	g16887	NACHT, LRR and PYD domains-containing protein 3-like	nlrp3	3	1.54708	0.00226773	0.0497371	-1.87814	1.38e-05	0.0237556	2.09469	4.71e-05	0.0843021	-1.33074	0.00165564	0.0676913	NOT CORRELATED
1387	g9764	NACHT, LRR and PYD domains-containing protein 3-like	nlrp3	3	0.922373	0.000932864	0.032229	-0.129638	0.618115	0.999845	0.913916	0.00539139	0.669039	-0.140325	0.517902	0.844358	NOT CORRELATED
552	g25253	NLR family member X1	nlrx1	1	0.844368	0.00102499	0.0338053	0.177653	0.497616	0.999845	0.337434	0.26234	0.999659	-0.330207	0.125643	0.503051	NOT CORRELATED
402	g90050	1-phosphatidylinositol phosphodiesterase	norpa	1	-0.751982	0.00379528	0.0643635	0.181536	0.473862	0.999845	-0.193275	0.521476	0.999659	0.73832	0.000168061	0.0196744	NOT CORRELATED
367	g85987	Carboxyl-terminal PDZ ligand of neuronal nitric oxide synthase protein	nos1ap	1	0.900066	0.00247596	0.0526264	-0.439595	0.060516	0.998503	0.41664	0.159331	0.999659	-0.911488	0.000261112	0.025699	CORRELATED	positive regulation of nitric oxide biosynthetic process
799	g53115	neurogenic locus notch homolog protein 4-like	notch4	1	-0.917666	3.85e-05	0.00692589	-0.0569102	0.792944	0.999845	-0.231047	0.281046	0.999659	0.629345	0.00521036	0.115626	CORRELATED
666	g38248	RNA-binding protein Nova-1	nova1	1	-0.847222	0.00144064	0.0399003	-0.196008	0.589451	0.999845	0.107843	0.70227	0.999659	0.749819	0.0344963	0.279955	NOT CORRELATED
1365	g96229	NADPH oxidase organizer 1-like	noxo1	1	-3.78968	0.000768226	0.0291576	0.606061	0.346702	0.999845	-1.27853	0.278889	0.999659	1.13139	0.140659	0.526795	CORRELATED
1339	g94768	Nephrocystin-1 (Fragment)	nphp1	1	-0.860047	0.000377649	0.0204945	-0.0212716	0.946537	0.999845	-0.231404	0.369388	0.999659	0.610617	0.0446766	0.314641	NOT CORRELATED
504	g17602	Nuclear receptor subfamily 1 group D member 2	nr1d2	1	0.907312	0.000123594	0.0123403	0.136894	0.534223	0.999845	0.181391	0.28867	0.999659	-0.591844	0.0297159	0.263272	CORRELATED
1201	g85547	Oxysterols receptor LXR-alpha	nr1h3	1	-0.596694	0.00212327	0.0480449	0.0640763	0.813291	0.999845	0.0413547	0.866931	0.999659	0.699719	0.00193452	0.0723758	NOT CORRELATED
873	g60576	Bile acid receptor	nr1h4	1	-0.886216	1.86e-05	0.00505249	0.375664	0.192349	0.999845	-0.493906	0.0222449	0.849155	0.767002	0.00644517	0.126807	NOT CORRELATED
1256	g89005	COUP transcription factor 1	nr2f1	1	-0.781183	0.000640761	0.0267127	-0.0434849	0.877351	0.999845	-0.110211	0.682346	0.999659	0.62563	0.00971407	0.153962	CORRELATED
493	g15551	Neuropilin-1a	nrp1a	2	-0.604322	0.000253189	0.0171098	-0.0343816	0.85052	0.999845	-0.153552	0.38663	0.999659	0.415947	0.0145835	0.187521	NOT CORRELATED	angiogenesis, neural crest cell migration
773	g49849	Neuropilin-1a	nrp1a	2	-0.941907	0.00199559	0.046276	0.086544	0.762561	0.999845	-0.578049	0.0679595	0.955111	0.450903	0.0972793	0.45017	CORRELATED
260	g70830	Neuropilin-2	nrp2 vegf165r2	2	-0.676514	0.00789442	0.0922059	-0.0130307	0.953844	0.999845	0.188009	0.458556	0.999659	0.853264	0.000151813	0.0185652	NOT CORRELATED	angiogenesis, heart development, neural crest cell migration
930	g65676	Neuropilin-2	nrp2 vegf165r2	2	-0.569096	0.00105985	0.0342574	0.164409	0.536791	0.999845	-0.284362	0.187987	0.999659	0.445693	0.057063	0.353336	NOT CORRELATED	angiogenesis, heart development, neural crest cell migration
840	g57390	Cytosolic purine 5'-nucleotidase	nt5c2	2	0.486293	0.000885632	0.0314124	0.0572775	0.745234	0.999845	0.049019	0.796437	0.999659	-0.380621	0.00310323	0.088117	NOT CORRELATED	nucleobase-containing compound metabolic process
14	g14126	Cytosolic purine 5'-nucleotidase	nt5c2 nt5b nt5cp pnt5	2	0.662995	0.0537066	0.248673	-0.540833	0.0141069	0.70301	0.245675	0.407989	0.999659	-0.961613	0.000819382	0.0492194	NOT CORRELATED	nucleobase-containing compound metabolic process
988	g70491	nucleoside diphosphate-linked moiety X motif 6	nudt6	1	-1.24869	0.000592142	0.0257054	0.183034	0.570661	0.999845	-0.870947	0.0238723	0.856983	0.564231	0.0540943	0.343662	CORRELATED
987	g70490	nucleoside diphosphate-linked moiety X motif 6 isoform X1	nudt6	2	-1.18627	0.000207966	0.0157009	-0.0308034	0.9224	0.999845	-0.67079	0.0524962	0.925866	0.483017	0.0879965	0.431903	CORRELATED
989	g70492	nucleoside diphosphate-linked moiety X motif 6 isoform X1	nudt6	2	-0.941981	0.00061506	0.0262439	-0.00814247	0.977863	0.999845	-0.485064	0.0763032	0.963225	0.448421	0.1278	0.507346	CORRELATED
91	g31804	Protein numb homolog	numb	1	0.242903	0.0193344	0.145474	0.0215291	0.835534	0.999845	-0.0770951	0.541343	0.999659	-0.299212	0.000114802	0.0156622	NOT CORRELATED	cell differentiation, positive regulation of cell migration
602	g29813	Nuclear pore complex protein Nup88	nup88	1	-1.0038	0.000656937	0.0269081	-0.280348	0.306937	0.999845	-0.0912788	0.772281	0.999659	0.632173	0.0104661	0.160465	CORRELATED
342	g83423	Nuclear valosin-containing protein-like	nvl nvl2	1	-0.230684	0.301974	0.597782	0.412768	0.0427075	0.945465	0.0485613	0.837731	0.999659	0.69201	0.000198956	0.0218516	NOT CORRELATED
1304	g93040	Neurexophilin-4	nxph4	1	2.09567	0.0011675	0.0360549	1.22663	0.0206262	0.797696	1	1	1	0.246281	0.6653	0.908576	NOT CORRELATED
268	g72764	out at first protein homolog	oaf	1	0.287035	0.151784	0.426989	-0.159236	0.0708492	0.999845	0.121101	0.554127	0.999659	-0.32442	7.09e-05	0.0120562	CORRELATED
1311	g93396	Outer dense fiber protein 2	odf2l	1	-0.640598	0.000793776	0.0296002	-0.226124	0.415708	0.999845	-0.391862	0.0686915	0.955111	0.0241683	0.926014	0.983763	NOT CORRELATED	cell differentiation
489	g1497	Opioid growth factor receptor	ogfr	1	0.377247	0.000669059	0.0271278	-0.0771305	0.58396	0.999845	0.312691	0.0291564	0.877816	-0.141759	0.192288	0.594974	NOT CORRELATED
43	g23411	mimecan	ogn	1	-1.25369	0.000188645	0.0148018	-0.158661	0.623149	0.999845	-0.205811	0.581206	0.999659	0.88634	0.000658401	0.0439295	NOT CORRELATED
1091	g78795	Obg-like ATPase 1	ola1	1	-0.298992	0.000302876	0.0186642	-0.0346824	0.747709	0.999845	-0.0697691	0.456576	0.999659	0.193799	0.0543028	0.344358	NOT CORRELATED
1212	g85979	Olfactomedin-like protein 3	olfml3	1	1.33301	0.000101211	0.010866	-0.392208	0.180277	0.999845	0.583713	0.0394727	0.897993	-1.14343	0.00115241	0.057087	CORRELATED
1284	g91805	one cut domain family member 2 isoform X1	onecut2	1	-1.11283	0.000608392	0.0260988	-0.272519	0.547151	0.999845	-0.385366	0.310276	0.999659	0.454112	0.252351	0.659183	CORRELATED
1309	g93315	Oligophrenin-1	ophn1	1	-0.602175	0.00148431	0.0404921	-0.167648	0.495384	0.999845	-0.0496529	0.845735	0.999659	0.382323	0.0267174	0.250068	NOT CORRELATED
310	g78472	delta-type opioid receptor-like	oprd1	1	-0.90605	0.0027629	0.0553662	0.0861582	0.725391	0.999845	-0.0187989	0.948929	0.999659	0.975356	0.000122912	0.016243	CORRELATED
23	g16452	ORM1-like protein 1	ormdl1 hspc202	2	0.169619	0.201828	0.492913	-0.12233	0.379938	0.999845	-0.160585	0.32688	0.999659	-0.453716	6.9e-06	0.00287003	NOT CORRELATED
24	g16453	ORM1-like protein 1	ormdl1 hspc202	2	0.199753	0.0398111	0.212905	-0.0312575	0.846568	0.999845	-0.229496	0.142545	0.997012	-0.460915	1.3e-05	0.004226	NOT CORRELATED
1292	g92367	Oxysterol-binding protein-related protein 9	osbpl9	1	0.284178	0.000495326	0.0236914	0.0543411	0.537586	0.999845	0.066049	0.462788	0.999659	-0.164467	0.0431539	0.30975	NOT CORRELATED
223	g63233	Protein odd-skipped-related 1	osr1 odd	1	0.57899	0.0221963	0.156226	-0.198267	0.511503	0.999845	-0.467791	0.0825886	0.970835	-1.24597	1.35e-05	0.00424274	NOT CORRELATED	cell differentiation, heart development
284	g75240	Succinyl-CoA:3-ketoacid-coenzyme A transferase 1, mitochondrial	oxct1	1	-0.473204	0.0278611	0.176431	0.256533	0.206097	0.999845	0.0911542	0.696296	0.999659	0.816736	5.12e-06	0.00233068	NOT CORRELATED
359	g85053	P2Y purinoceptor 3	p2ry3	1	0.240435	0.0800997	0.306238	-0.0775068	0.553137	0.999845	-0.167746	0.256523	0.999659	-0.488339	4.84e-05	0.00954285	CORRELATED
360	g85056	P2Y purinoceptor 4	p2ry4	2	0.491851	0.001701	0.0431004	-0.0370883	0.794027	0.999845	-0.0136106	0.940747	0.999659	-0.544595	5.75e-07	0.000535757	NOT CORRELATED
231	g64747	P2Y purinoceptor 4	p2ry4	2	0.303166	0.0488598	0.237826	-0.109187	0.361614	0.999845	-0.226337	0.155961	0.999659	-0.640919	1.75e-08	3.76e-05	CORRELATED		PI3K-Akt signaling pathway
1039	g74822	prolyl 3-hydroxylase 3-like [Maylandia zebra]	p3h3	1	-0.732831	9.11e-05	0.0104428	-0.0386372	0.896125	0.999845	-0.0270991	0.913808	0.999659	0.663211	0.00701705	0.131614	NOT CORRELATED
555	g25388	Polyadenylate-binding protein 1	pabpc1	1	-0.229039	0.000374283	0.0204489	-0.0483101	0.473206	0.999845	-0.240481	0.00108634	0.400908	-0.0600442	0.27661	0.682403	CORRELATED
445	g96849	Polyadenylate-binding protein 4	pabpc4	1	-0.61619	0.000199729	0.0153565	0.0653281	0.716448	0.999845	-0.0239677	0.872893	0.999659	0.65632	0.000688043	0.0449554	NOT CORRELATED
1232	g87399	pH-response regulator protein palI/RIM9-like	palI	1	-0.583856	0.0010289	0.0338209	-0.166452	0.430205	0.999845	0.149556	0.43418	0.999659	0.567244	0.0044615	0.106264	NOT CORRELATED
1338	g94766	Pantothenate kinase 1	pank1 pank	1	0.738193	0.00141082	0.0395025	0.2542	0.468391	0.999845	0.493321	0.0822946	0.97052	0.00726791	0.981354	0.996736	NOT CORRELATED
480	g13299	Pannexin-1	panx1 mrs1 unq2529/pro6028	1	0.657661	0.000180499	0.0144499	0.187009	0.287611	0.999845	0.263326	0.14079	0.99626	-0.207313	0.232954	0.640457	NOT CORRELATED
923	g65111	Bifunctional 3'-phosphoadenosine 5'-phosphosulfate synthase 2	papss2	1	0.676769	0.000295311	0.0184775	0.45852	0.0212443	0.804481	0.0581398	0.774743	0.999659	-0.162478	0.372033	0.758527	NOT CORRELATED	skeletal system development
228	g63885	Partitioning defective 3 homolog B	pard3b als2cr19 par3b par3l	1	-0.335531	0.13875	0.407606	0.326499	0.0836451	0.999845	0.0413895	0.85593	0.999659	0.702361	0.000159944	0.0191077	NOT CORRELATED		Axon guidance
833	g56147	protein PAT1 homolog 2	patl2	1	-1.2289	0.000522391	0.0242033	-0.0636831	0.84601	0.999845	-0.39108	0.251055	0.999659	0.775162	0.0236767	0.236461	CORRELATED
1320	g93745	Pre-B-cell leukemia transcription factor 1	pbx1	1	-0.889974	0.00056241	0.0251039	-0.191432	0.502421	0.999845	-0.133142	0.607861	0.999659	0.564506	0.0471335	0.321873	NOT CORRELATED
636	g34354	Propionyl-CoA carboxylase beta chain, mitochondrial	pccb	1	0.461472	0.000760309	0.0290877	0.119815	0.339461	0.999845	0.158706	0.30266	0.999659	-0.18296	0.0810934	0.41615	NOT CORRELATED
596	g2907	Pecanex-like protein 3	pcnx3	1	0.412659	0.00202252	0.0466102	0.0717016	0.613382	0.999845	0.27519	0.0488035	0.921578	-0.0662025	0.628652	0.894671	NOT CORRELATED
560	g25531	Procollagen C-endopeptidase enhancer 2	pcolce2	1	-0.78286	0.000862609	0.0311209	0.0300867	0.91155	0.999845	-0.190738	0.39767	0.999659	0.622752	0.0252495	0.244019	NOT CORRELATED
69	g29517	Ethanolamine-phosphate cytidylyltransferase	pcyt2	1	0.395979	0.00673975	0.085462	-0.0356965	0.783364	0.999845	0.00849594	0.958713	0.999659	-0.423548	7.89e-05	0.0128788	NOT CORRELATED		Glycerophospholipid metabolism
251	g68771	cGMP-inhibited 3',5'-cyclic phosphodiesterase B	pde3b	1	-0.751819	0.0417581	0.218249	0.17943	0.595125	0.999845	0.366347	0.310492	0.999659	1.30035	0.000139695	0.0177729	NOT CORRELATED	angiogenesis, negative regulation of cell adhesion
1062	g76165	cAMP-specific 3&apos;,5&apos;-cyclic phosphodiesterase 4D isoform X6	pde4d	1	0.589144	0.00207623	0.0473831	-0.0319732	0.841002	0.999845	0.572207	0.00329072	0.611765	-0.0501576	0.747558	0.936484	CORRELATED
107	g35924	myomegalin-like	pde4dip	1	-1.19824	0.00235329	0.0509431	0.0362501	0.919638	0.999845	0.137715	0.682847	0.999659	1.37671	0.00082834	0.0495983	NOT CORRELATED
106	g35923	myomegalin-like isoform X8	pde4dip	1	-1.01194	0.00192608	0.0454365	-0.199154	0.444642	0.999845	0.15177	0.615562	0.999659	0.965277	0.000770487	0.0471817	CORRELATED
1116	g79955	Macrophage colony-stimulating factor 1 receptor 1	pdgfrb	1	-1.18395	5.03e-06	0.00275069	-0.101852	0.716664	0.999845	-0.356425	0.207155	0.999659	0.723487	0.00458382	0.107599	CORRELATED		PI3K-Akt signaling pathway, Focal adhesion
1115	g79954	platelet-derived growth factor receptor beta-like isoform X1	pdgfrb	1	-0.76833	0.000270228	0.0177506	0.00560189	0.98617	0.999845	-0.110222	0.673961	0.999659	0.661494	0.019987	0.219402	NOT CORRELATED
11	g12253	Protein disulfide-isomerase A4	pdia4	1	-1.17567	0.00253221	0.0529392	0.90777	0.00956611	0.63061	-0.700842	0.0663671	0.954223	1.37814	0.000114248	0.0156622	CORRELATED
791	g52128	PDZ and LIM domain protein 3	pdlim3	2	-0.975763	0.000385834	0.0207395	-0.0810832	0.779186	0.999845	-0.0292649	0.917913	0.999659	0.866798	0.0019634	0.0726019	NOT CORRELATED	heart development
961	g68453	Pyridoxal kinase	pdxk	1	0.38952	0.000361845	0.0201553	0.18862	0.21855	0.999845	0.116579	0.352562	0.999659	-0.0856164	0.543483	0.856402	CORRELATED
114	g36966	platelet endothelial aggregation receptor 1-like isoform X2	pear1	1	-0.691349	0.00633677	0.0826512	-0.0578632	0.823148	0.999845	0.315957	0.271059	0.999659	0.949245	1.23e-05	0.0041202	NOT CORRELATED
245	g6779	6-phosphofructokinase type C	pfkp	1	-0.229961	0.423881	0.69843	0.143625	0.582561	0.999845	0.399364	0.202126	0.999659	0.772058	0.000725593	0.045757	NOT CORRELATED		Glycolysis / Gluconeogenesis
77	g30459	Post-GPI attachment to proteins factor 2	pgap2	1	-0.878171	0.175111	0.458866	0.00699074	0.978002	0.999845	-1.1596	0.00900697	0.735753	0.823452	1.74e-06	0.00121239	CORRELATED
154	g48963	PiggyBac transposable element-derived protein 3	pgbd3	1	-0.996895	0.00026706	0.0176295	0.0311749	0.928187	0.999845	0.0655321	0.824117	0.999659	1.10311	0.000839004	0.0496698	NOT CORRELATED
1367	g96491	Gastricsin	pgc	1	-1.26183	0.00030081	0.0185971	0.495483	0.12497	0.999845	-0.871578	0.0119193	0.760153	0.888454	0.00645714	0.126847	CORRELATED		Protein digestion and absorption
1073	g77106	PHD finger protein 12	phf12	1	0.300957	0.000972616	0.0329387	0.0522731	0.613263	0.999845	0.191243	0.0953862	0.976526	-0.0563812	0.485672	0.827401	NOT CORRELATED
1176	g84100	Pleckstrin homology-like domain family B member 1 (Fragment)	phldb1	2	-0.722544	0.00110832	0.035186	-0.0494433	0.809159	0.999845	0.0302262	0.884955	0.999659	0.704963	0.00123858	0.0584441	NOT CORRELATED
978	g69486	Pleckstrin homology-like domain family B member 1 (Fragment)	phldb1	2	-0.711468	0.000648071	0.0267937	-0.249204	0.315971	0.999845	0.0441723	0.850682	0.999659	0.50392	0.0241682	0.238923	NOT CORRELATED
1316	g93656	PH domain leucine-rich repeat protein phosphatase 1	phlpp1	2	0.687475	0.000611266	0.0261658	0.00861074	0.959791	0.999845	0.287343	0.184895	0.999659	-0.391814	0.00923796	0.150911	NOT CORRELATED		PI3K-Akt signaling pathway
1280	g91134	PH domain leucine-rich repeat protein phosphatase 1	phlpp2	2	1.0217	0.00212679	0.0480972	0.296981	0.450972	0.999845	0.631047	0.0908477	0.973879	-0.0933109	0.793115	0.948409	NOT CORRELATED		PI3K-Akt signaling pathway
1228	g87121	PTB-containing, cubilin and LRP1-interacting protein	pid1	1	-0.547435	0.00226057	0.0496877	-0.180817	0.460153	0.999845	0.0564827	0.792757	0.999659	0.423605	0.0491271	0.329126	NOT CORRELATED
289	g75675	p53-induced death domain-containing protein 1-like	pidd1	1	0.264948	0.0289388	0.179951	-0.0214364	0.867324	0.999845	-0.0850163	0.554066	0.999659	-0.371087	0.000484361	0.037565	CORRELATED
119	g38598	Piezo-type mechanosensitive ion channel component 2	piezo1	4	-0.31654	0.0903808	0.325456	0.212146	0.239952	0.999845	0.122145	0.562564	0.999659	0.646724	1.29e-05	0.004226	NOT CORRELATED	response to mechanical stimulus
1350	g95196	Piezo-type mechanosensitive ion channel component 2	piezo2	4	-0.696178	0.000495314	0.0236914	0.0273298	0.908835	0.999845	-0.0176865	0.938103	0.999659	0.704469	0.000873514	0.0502283	NOT CORRELATED	response to mechanical stimulus
757	g48490	Piezo-type mechanosensitive ion channel component 2	piezo2	4	-0.760409	0.000117922	0.0119999	-0.000983531	0.997179	0.999845	-0.228354	0.359634	0.999659	0.529607	0.0233158	0.235103	NOT CORRELATED	response to mechanical stimulus
1349	g95195	Piezo-type mechanosensitive ion channel component 2	piezo2	4	-1.15241	0.000606667	0.0260528	-0.0163211	0.957439	0.999845	-0.458473	0.225798	0.999659	0.668173	0.00461566	0.107989	CORRELATED
591	g2852	GPI transamidase component PIG-S	pigs	1	-0.887895	0.000391974	0.0208729	-0.079845	0.741112	0.999845	-0.163173	0.555111	0.999659	0.645133	0.00191315	0.0719046	CORRELATED
1128	g80809	GPI transamidase component PIG-T	pigt	1	-1.14973	0.000138102	0.0130388	-0.105332	0.726758	0.999845	-0.478833	0.178536	0.999659	0.565851	0.0118076	0.169694	CORRELATED
383	g88327	Probable myosin regulatory light chain	piin_06198	1	-1.2641	1.23e-05	0.00418883	0.125869	0.688779	0.999845	-0.219376	0.397023	0.999659	1.17275	0.000556242	0.0402607	NOT CORRELATED
308	g78325	Phosphatidylinositol-4-phosphate 3-kinase C2 domain-containing subunit alpha	pik3c2a	1	0.0901783	0.531546	0.772437	-0.118376	0.23865	0.999845	-0.123589	0.432831	0.999659	-0.333902	2.28e-05	0.0056988	CORRELATED
738	g46868	Phosphatidylinositol 3-kinase regulatory subunit alpha	pik3r1	2	0.719782	3.77e-06	0.00238678	-0.027283	0.860713	0.999845	0.298584	0.0220355	0.849155	-0.450498	0.0105283	0.160697	NOT CORRELATED	positive regulation of cell migration, response to ethanol, negative regulation of cell adhesion	PI3K-Akt signaling pathway, Focal adhesion, Axon guidance, Insulin signaling pathway, Amoebiasis, Insulin resistance
737	g46867	Phosphatidylinositol 3-kinase regulatory subunit alpha	pik3r1	2	0.577074	0.000287895	0.0183059	-0.0571087	0.778374	0.999845	0.152725	0.298838	0.999659	-0.485152	0.0208089	0.223798	NOT CORRELATED	positive regulation of cell migration, response to ethanol, negative regulation of cell adhesion
746	g47439	Membrane-associated phosphatidylinositol transfer protein 2	pitpnm2	1	0.588261	0.000702553	0.0278092	0.265684	0.160132	0.999845	0.220606	0.240607	0.999659	-0.102795	0.559019	0.86302	NOT CORRELATED
922	g6510	Platelet-activating factor acetylhydrolase	pla2g7	1	0.417894	0.00213988	0.0482019	0.1772	0.283015	0.999845	0.305806	0.0703712	0.955111	0.0614453	0.645705	0.901158	NOT CORRELATED
391	g89078	Phospholipase B1, membrane-associated	plb1 plb	1	0.375146	0.00875963	0.0972106	0.0490993	0.746014	0.999845	-0.426265	0.00937442	0.743409	-0.752928	5.91e-09	1.71e-05	NOT CORRELATED		Glycerophospholipid metabolism, Arachidonic acid metabolism
1151	g8300	1-phosphatidylinositol-4,5-bisphosphate phosphodiesterase beta-3	plcb3	1	0.56455	0.000929723	0.0321761	0.108715	0.526006	0.999845	0.296227	0.0923488	0.974201	-0.1592	0.341099	0.737483	NOT CORRELATED
1359	g95909	1-phosphatidylinositol-4,5-bisphosphate phosphodiesterase delta-1	plcd1	2	0.467035	0.00143837	0.0398688	0.0856916	0.440044	0.999845	0.0985989	0.495955	0.999659	-0.284141	0.0130716	0.177909	NOT CORRELATED
1358	g95908	1-phosphatidylinositol-4,5-bisphosphate phosphodiesterase delta-1	plcd1	2	0.560337	0.000768888	0.0291576	0.0814872	0.588642	0.999845	0.147657	0.369601	0.999659	-0.332181	0.0302922	0.265564	CORRELATED
929	g65557	pleckstrin homology domain-containing family G member 2 isoform X1	plekhg2	1	-0.932371	0.00119694	0.0365426	0.0192961	0.936658	0.999845	-0.524558	0.0773475	0.964159	0.420273	0.0665277	0.380389	CORRELATED
1245	g88341	Puratrophin-1	plekhg4 prtphn1	1	-0.717808	1.91e-05	0.00511541	0.11372	0.671055	0.999845	-0.076161	0.711064	0.999659	0.755935	0.001791	0.0699692	NOT CORRELATED
328	g80896	Probable pleckstrin homology domain-containing family N member 1	plekhn1	1	0.520723	0.00178462	0.0441873	-0.024748	0.875928	0.999845	-0.014781	0.934769	0.999659	-0.564084	0.000115076	0.0156622	NOT CORRELATED
285	g75311	Serine/threonine-protein kinase PLK2	plk2	1	-0.829464	0.000652133	0.0268215	0.249748	0.390487	0.999845	-0.160748	0.544953	0.999659	0.918424	0.000662578	0.0439881	NOT CORRELATED
1088	g78716	Procollagen-lysine,2-oxoglutarate 5-dioxygenase 2	plod2	1	-1.192	0.000169709	0.0141418	-0.17583	0.558983	0.999845	-0.0340168	0.909316	0.999659	0.983083	0.0021102	0.0751611	NOT CORRELATED
739	g46925	Lipid phosphate phosphohydrolase 3	plpp1	2	-0.747877	0.00214701	0.0482266	-0.208643	0.433422	0.999845	-0.228101	0.379615	0.999659	0.311068	0.213589	0.620861	CORRELATED
740	g46926	Lipid phosphate phosphohydrolase 3	plpp1	2	-0.858569	0.00145649	0.0402214	-0.19759	0.452144	0.999845	-0.421755	0.144093	0.998625	0.239153	0.319174	0.718754	CORRELATED
79	g30673	Phospholipid scramblase 1	plscr1	1	0.454907	0.739005	0.888163	-4.90975	8.94e-06	0.0186818	0.176596	0.900812	0.999659	-5.19689	6.57e-07	0.000597623	CORRELATED	cellular response to lipopolysaccharide
183	g53753	prepronociceptin	pnoc	1	1	1	1	-0.178249	0.70862	0.999845	0.749913	0.187561	0.999659	2.49653	3.85e-07	0.000404546	NOT CORRELATED	female pregnancy
1069	g76706	Neuropathy target esterase	pnpla6	2	0.771586	0.00112783	0.0354673	0.27286	0.222805	0.999845	0.324229	0.18561	0.999659	-0.175437	0.415295	0.784863	NOT CORRELATED	angiogenesis	Glycerophospholipid metabolism
1070	g76707	Neuropathy target esterase	pnpla6	2	0.528933	0.00120082	0.0365538	0.290054	0.111409	0.999845	0.199265	0.213609	0.999659	-0.0409073	0.824686	0.957112	NOT CORRELATED	angiogenesis
774	g4985	Podocan	podn	3	-0.986242	3.42e-06	0.00238678	-0.0812812	0.751768	0.999845	-0.389094	0.0724245	0.956104	0.515824	0.041624	0.305374	NOT CORRELATED
1264	g8954	Podocan	podn	3	-1.02961	8.75e-06	0.00359612	-0.0656893	0.789851	0.999845	-0.509551	0.0316887	0.877816	0.454387	0.0587648	0.357548	CORRELATED
1392	g99422	Podocan	podn	3	-1.06965	0.000326187	0.0190334	-0.123973	0.634661	0.999845	-0.447736	0.127691	0.993952	0.497619	0.0596062	0.360213	CORRELATED
67	g29311	DNA polymerase delta subunit 3	pold3 kiaa0039	1	0.165471	0.181395	0.46694	-0.213885	0.099284	0.999845	-0.0675571	0.599151	0.999659	-0.44792	0.000414149	0.0336504	NOT CORRELATED
393	g89177	DNA-directed RNA polymerase II subunit RPB1	polr2a polr2	1	-0.841064	0.0228747	0.158799	-0.526138	0.00245997	0.353759	0.434595	0.236015	0.999659	0.748693	4.72e-05	0.00942246	NOT CORRELATED
1224	g86747	Periostin	postn	3	-0.837724	0.000425698	0.0217133	0.0883208	0.840793	0.999845	-0.0678844	0.82321	0.999659	0.859399	0.0319044	0.270973	CORRELATED	cell adhesion, extracellular matrix organization, cellular response to tumor necrosis factor
577	g2694	Periostin	postn	3	-0.919842	0.00111456	0.0352338	-0.279215	0.455537	0.999845	0.401314	0.207291	0.999659	1.03856	0.0025093	0.0810714	NOT CORRELATED	extracellular matrix organization, response to mechanical stimulus, skeletal system development
1058	g75740	Inorganic pyrophosphatase 2, mitochondrial	ppa2	1	-1.17368	4.71e-05	0.00761713	-0.208149	0.571465	0.999845	-0.100027	0.771242	0.999659	0.866394	0.00536465	0.116987	NOT CORRELATED
614	g31420	Pancreatic progenitor cell differentiation and proliferation factor A	ppdpfa	1	-2.72875	0.00130342	0.0378315	1.54418	0.0294073	0.877427	-2.06839	0.00847289	0.724155	1	1	1	CORRELATED
1125	g80621	Liprin-beta-2	ppfibp2	1	0.438308	0.00102839	0.0338209	0.198555	0.211514	0.999845	-0.00879176	0.958294	0.999659	-0.249723	0.0416903	0.305642	NOT CORRELATED
1087	g78377	Inositol hexakisphosphate and diphosphoinositol-pentakisphosphate kinase 1	ppip5k1 hisppd2a ip6k ips1 kiaa0377 vip1	1	0.42653	0.000992169	0.033187	-0.0414011	0.798115	0.999845	0.091502	0.561043	0.999659	-0.377902	0.00556756	0.119086	NOT CORRELATED
1108	g79648	protein phosphatase 1H-like	ppm1h	1	1.03432	0.000174771	0.0143326	0.239825	0.401976	0.999845	0.282093	0.364384	0.999659	-0.514583	0.0408813	0.302468	CORRELATED
675	g39509	Serine/threonine-protein phosphatase PP1-beta	ppp1cb	1	0.273316	0.000130316	0.0126632	0.104218	0.259798	0.999845	0.0422322	0.606948	0.999659	-0.128289	0.127848	0.507346	NOT CORRELATED		Focal adhesion, Vascular smooth muscle contraction, Insulin signaling pathway, Insulin resistance
19	g15511	RelA-associated inhibitor	ppp1r13l	2	0.479174	0.0766762	0.299006	0.0744298	0.707276	0.999845	-0.253462	0.386155	0.999659	-0.656392	8.96e-05	0.0135132	NOT CORRELATED
20	g15512	RelA-associated inhibitor	ppp1r13l iaspp nkip1 ppp1r13bl rai	2	0.438536	0.0666812	0.278728	0.00847369	0.971041	0.999845	-0.396149	0.171687	0.999659	-0.829558	1.73e-06	0.00121239	NOT CORRELATED
1283	g91479	Protein phosphatase 1 regulatory subunit 14A	ppp1r14a	1	-0.986486	0.00189479	0.0451785	0.08819	0.771664	0.999845	-0.022632	0.933508	0.999659	1.05316	0.00235241	0.0790019	NOT CORRELATED		Vascular smooth muscle contraction
778	g50698	Serine/threonine-protein phosphatase 2A 55 kDa regulatory subunit B alpha isoform	ppp2r2a	1	0.569925	0.00219136	0.0487298	-0.00195006	0.991147	0.999845	0.230571	0.268739	0.999659	-0.339784	0.0289595	0.259887	NOT CORRELATED
1227	g87104	Serine/threonine-protein phosphatase 2B catalytic subunit alpha isoform	ppp3ca calna cna	1	0.375052	0.000823475	0.0301724	-0.0195002	0.874019	0.999845	0.201025	0.152277	0.999659	-0.193034	0.0361737	0.287084	NOT CORRELATED		MAPK signaling pathway, Axon guidance, Renin secretion
1258	g89352	Serine/threonine-protein phosphatase 4 regulatory subunit 3	ppp4r3a	1	0.208923	0.00146501	0.0402683	-0.0362355	0.466904	0.999845	0.115038	0.096766	0.976526	-0.133667	0.0057364	0.120329	NOT CORRELATED
378	g87357	basic proline-rich protein-like, partial	prb2	1	-0.624238	0.030643	0.185455	-0.5724	0.00188166	0.298943	0.50812	0.0872059	0.972596	0.558611	0.000767462	0.0471373	NOT CORRELATED
298	g77376	Prolargin	prelp	1	-0.972361	5.57e-05	0.00811604	-0.0411765	0.868883	0.999845	-0.0713832	0.777631	0.999659	0.859194	0.000277783	0.026465	NOT CORRELATED	skeletal system development
102	g34765	perforin-1-like [Oryzias latipes]	prf1	1	2.60691	0.331211	0.622093	1	1	1	1	1	1	-22.773	1.6e-14	6.56e-10	CORRELATED
826	g55563	Amiloride-sensitive amine oxidase [copper-containing]	primary amine oxidase, liver isozyme	1	-0.591973	0.00201538	0.0465531	0.0615723	0.826367	0.999845	-0.121623	0.590847	0.999659	0.532283	0.0365223	0.288342	CORRELATED
1003	g72681	Serine/threonine-protein kinase D2	prkd2	1	-0.523213	0.000813986	0.0299528	0.0355091	0.83005	0.999845	-0.099877	0.540547	0.999659	0.458945	0.00356718	0.0943763	CORRELATED	cell adhesion
122	g39477	Probable proline dehydrogenase 2	prodh2	1	-2.72127	0.000957146	0.0326601	1.82451	0.0172678	0.755293	-2.10431	0.0173062	0.807545	2.44102	0.000385565	0.0325009	CORRELATED
299	g77466	Plasticin	prph	1	-1.12147	0.0577322	0.257924	0.226186	0.572436	0.999845	0.360586	0.492651	0.999659	1.71269	0.0002964	0.0275343	NOT CORRELATED
653	g35952	Ribose-phosphate pyrophosphokinase 2	prps2	3	-0.662577	0.000191738	0.0148692	-0.126684	0.566951	0.999845	-0.162882	0.41011	0.999659	0.374266	0.0668903	0.381444	NOT CORRELATED	nucleobase-containing compound metabolic process
654	g35953	Ribose-phosphate pyrophosphokinase 2	prps2	3	-0.558074	0.0012652	0.0376265	-0.153809	0.495147	0.999845	-0.0569382	0.77364	0.999659	0.348932	0.0888692	0.433986	NOT CORRELATED	nucleobase-containing compound metabolic process
652	g35951	Ribose-phosphate pyrophosphokinase 2	prps2	3	-0.638451	0.000174084	0.0143057	-0.231213	0.298452	0.999845	-0.177763	0.367547	0.999659	0.230383	0.246578	0.654196	NOT CORRELATED	nucleobase-containing compound metabolic process
1080	g77693	Protein PRRC2C	prrc2c	1	0.443709	0.00026211	0.0173982	-0.0263325	0.838562	0.999845	0.120044	0.372455	0.999659	-0.35075	0.00271557	0.0836219	CORRELATED
1007	g72748	proline-rich transmembrane protein 1	prrt1	1	-1.10147	0.000221098	0.0160067	-0.0193433	0.946219	0.999845	-0.439995	0.194161	0.999659	0.642425	0.00570687	0.120151	CORRELATED
624	g32703	Brain-specific serine protease 4	prss22	1	-0.884666	0.000973972	0.0329387	-0.338372	0.267602	0.999845	0.0669033	0.827132	0.999659	0.613211	0.0207544	0.223638	NOT CORRELATED
7	g11100	Prostasin	prss8	1	1.88154	0.00530801	0.0763108	-1.1597	0.027586	0.860016	0.311199	0.584596	0.999659	-2.72934	2.82e-06	0.00165057	CORRELATED
767	g49128	prostate stem cell antigen-like [Maylandia zebra]	psca	1	-1.3262	4.47e-07	0.00116962	-0.432578	0.317979	0.999845	0.0576593	0.88195	0.999659	0.95006	0.00269689	0.0833525	CORRELATED
1402	g17330	Proteasome subunit beta type-6-A like protein	psmb6	1	-0.152412	0.529431	0.771104	-0.73706	6.43e-05	0.0489792	0.107489	0.54279	0.999659	-0.478491	0.0551881	0.346763	NOT CORRELATED
1334	g94411	Homologous-pairing protein 2 homolog	psmc3ip	1	0.391611	0.000956173	0.0326601	0.125008	0.122477	0.999845	0.0925713	0.427191	0.999659	-0.172449	0.0473389	0.322416	NOT CORRELATED		Insulin resistance
1045	g75265	Protein patched homolog 1	ptch1	2	-0.796772	0.000238718	0.0166096	-0.177956	0.498692	0.999845	-0.0392471	0.867634	0.999659	0.577513	0.0195867	0.217337	NOT CORRELATED	response to mechanical stimulus	Axon guidance, Hedgehog signaling pathway
1321	g93861	Protein patched homolog 1	ptch2	2	-0.720573	0.000411321	0.0214271	-0.0228394	0.9383	0.999845	-0.146529	0.548379	0.999659	0.550557	0.0371641	0.290336	CORRELATED
274	g73691	Phosphatidylserine synthase 2	ptdss2	1	0.347402	0.0997352	0.34229	-0.188693	0.40165	0.999845	-0.216529	0.389867	0.999659	-0.752776	4.26e-05	0.00863492	NOT CORRELATED
1213	g85996	Prostaglandin E synthase	ptges	2	-1.23174	0.000364391	0.0202125	-0.258952	0.371418	0.999845	-0.428093	0.245484	0.999659	0.542693	0.030269	0.265564	CORRELATED	response to lipopolysaccharide
1214	g85997	Prostaglandin E synthase	ptges	2	-1.09464	0.000560833	0.0251039	-0.168348	0.522099	0.999845	-0.391637	0.19277	0.999659	0.534419	0.0584933	0.35726	NOT CORRELATED
275	g74073	prostacyclin receptor	ptgir	1	-0.937944	0.00354919	0.0623524	-0.133603	0.620239	0.999845	0.223749	0.463861	0.999659	1.02864	0.000273248	0.0262402	NOT CORRELATED		Vascular smooth muscle contraction
1219	g86173	tyrosine-protein phosphatase non-receptor type 13-like isoform X1 [Maylandia zebra]	ptpn13	1	-0.774999	0.000381323	0.0205546	-0.0761183	0.760778	0.999845	-0.0756083	0.729582	0.999659	0.624866	0.0130293	0.177481	NOT CORRELATED
655	g36253	Receptor-type tyrosine-protein phosphatase delta	ptprd	1	-1.05987	0.000128086	0.012538	0.0193121	0.953524	0.999845	-0.450002	0.133269	0.995554	0.626453	0.0440714	0.312803	NOT CORRELATED
656	g36254	Receptor-type tyrosine-protein phosphatase S	ptprs	2	-1.01609	0.000142792	0.0131843	-0.239896	0.460966	0.999845	-0.311189	0.313859	0.999659	0.459257	0.104061	0.463793	NOT CORRELATED	extracellular matrix organization
800	g53140	Receptor-type tyrosine-protein phosphatase S	ptprs	2	0.466873	0.00226779	0.0497371	0.143439	0.412892	0.999845	0.12169	0.503789	0.999659	-0.20283	0.162486	0.559093	NOT CORRELATED	extracellular matrix organization	Insulin signaling pathway, Insulin resistance
193	g56833	Peroxidasin homolog	pxdn	1	-0.65886	0.0026977	0.05458	-0.0530517	0.821797	0.999845	0.244652	0.258848	0.999659	0.850234	0.000366338	0.0316619	CORRELATED	extracellular matrix organization
956	g68144	Glutaminyl-tRNA synthetase	qars	1	-0.692413	0.000902646	0.0317061	-0.383396	0.0479297	0.968518	-0.121061	0.554665	0.999659	0.187155	0.341258	0.73767	NOT CORRELATED
60	g26625	Ral GTPase-activating protein subunit alpha-1	ralgapa1 garnl1 kiaa0884 tulip1	1	-0.00789255	0.955413	0.983359	0.175872	0.19141	0.999845	0.289412	0.032801	0.877816	0.47218	0.000662872	0.0439881	NOT CORRELATED
334	g82121	Ran GTPase-activating protein 1	rangap1	1	0.36091	0.083228	0.312508	0.159388	0.173241	0.999845	-0.187714	0.3888	0.999659	-0.389585	6.8e-05	0.0119086	CORRELATED
915	g64871	Rap1 GTPase-activating protein 1	rap1gap	2	0.708998	0.000867419	0.0311686	0.781212	3.84e-05	0.0423334	-0.133421	0.526948	0.999659	-0.0640555	0.737371	0.933694	NOT CORRELATED
916	g64872	Rap1 GTPase-activating protein 1	rap1gap	2	0.675709	0.00148027	0.0404371	0.734238	5.22e-05	0.044415	-0.101712	0.622963	0.999659	-0.0463826	0.805612	0.951943	NOT CORRELATED
516	g1879	Rap guanine nucleotide exchange factor 4	rapgef4	1	-1.21178	8.53e-05	0.010109	-0.464261	0.160144	0.999845	-0.14444	0.62864	0.999659	0.600021	0.0794428	0.413056	NOT CORRELATED	heart development
553	g25291	Rap guanine nucleotide exchange factor 6	rapgef6	1	0.508076	0.000138661	0.0130388	0.211582	0.16902	0.999845	0.156646	0.303618	0.999659	-0.140144	0.305549	0.707142	CORRELATED
1313	g93560	RB1-inducible coiled-coil protein 1	rb1cc1	1	-0.467788	0.00180186	0.0444244	-0.0275311	0.865312	0.999845	-0.257885	0.126177	0.993952	0.182465	0.196641	0.600321	CORRELATED
1263	g89529	RNA-binding protein 25	rbm25 rnpc7	1	-1.28389	0.000193227	0.0149556	-0.247743	0.469653	0.999845	0.016196	0.949	0.999659	1.0608	0.0120801	0.171478	NOT CORRELATED
1100	g79089	Retinol-binding protein 4-A	rbp4	1	-0.813786	0.00180038	0.0444244	-0.096698	0.786787	0.999845	-0.0513013	0.86979	0.999659	0.668306	0.0328602	0.273615	NOT CORRELATED
471	g1227	RNA-binding protein with multiple splicing 2 isoform X3	rbpms2	2	-1.27567	1.31e-05	0.00429136	0.0430197	0.883131	0.999845	-0.254451	0.334374	0.999659	1.06706	0.000852294	0.0500228	NOT CORRELATED	positive regulation of smooth muscle cell proliferation
470	g1226	RNA-binding protein with multiple splicing 2 isoform X3	rbpms2	2	-1.22426	5.37e-05	0.00803782	-0.0437147	0.885417	0.999845	-0.186058	0.50816	0.999659	0.997309	0.00212035	0.0751908	NOT CORRELATED	positive regulation of smooth muscle cell proliferation
485	g13748	Roquin	rc3h1	2	0.360431	0.00121431	0.0366152	-0.00323713	0.982327	0.999845	0.112457	0.474392	0.999659	-0.251819	0.0101621	0.157993	NOT CORRELATED
472	g12440	Roquin	rc3h1	2	0.58104	0.000262249	0.0173982	0.0313135	0.844543	0.999845	0.376604	0.0599071	0.941926	-0.167341	0.161293	0.557942	NOT CORRELATED
700	g4219	Calumenin	rcn1	2	-0.935038	0.00161885	0.0423959	-0.602199	0.225519	0.999845	0.514869	0.198586	0.999659	0.816822	0.055103	0.346442	CORRELATED
145	g47056	Retinol dehydrogenase 8	rdh8	1	0.433675	0.00745304	0.0893367	0.0203191	0.86683	0.999845	-0.114368	0.474773	0.999659	-0.529241	2.11e-05	0.00547136	CORRELATED		Retinol metabolism
781	g51037	Reversion-inducing cysteine-rich protein with Kazal motifs	reck	1	-0.869748	0.000576695	0.025408	0.0946835	0.757375	0.999845	-0.177603	0.562058	0.999659	0.783958	0.00162411	0.0669367	NOT CORRELATED	extracellular matrix organization
1178	g84158	LisH domain and HEAT repeat-containing protein KIAA1468 homolog	relch	1	0.322648	0.000857183	0.0309531	0.0271415	0.680262	0.999845	0.133878	0.137511	0.995747	-0.163657	0.0345074	0.279989	CORRELATED
424	g94406	protein FAM134C	retreg3	1	0.414675	0.0103389	0.104987	-0.0105515	0.894881	0.999845	0.113762	0.490528	0.999659	-0.313459	7.74e-05	0.0127279	CORRELATED
1044	g75246	Regulator of G-protein signaling 7-binding protein B	rgs7bp	1	-1.42162	2.52e-05	0.00561805	-0.192536	0.472467	0.999845	-0.772434	0.0194737	0.835686	0.457279	0.0945381	0.44492	CORRELATED
949	g67158	GTP-binding protein Rheb	rheb	1	-0.704983	0.00198915	0.0462145	-0.146346	0.669066	0.999845	-0.00913618	0.971289	0.999659	0.546091	0.0974555	0.450565	NOT CORRELATED		PI3K-Akt signaling pathway, Insulin signaling pathway
427	g94814	Regulating synaptic membrane exocytosis protein 2	rims2 kiaa0751 rab3ip3 rim2	1	-1.14493	0.00707641	0.0874436	-0.125923	0.739556	0.999845	0.719928	0.0604734	0.943844	1.74123	2.79e-05	0.00657994	NOT CORRELATED	cell differentiation
539	g22777	Receptor-interacting serine/threonine-protein kinase 4	ripk4	1	-0.643698	0.000331574	0.0191886	-0.0243844	0.924695	0.999845	-0.133604	0.488083	0.999659	0.486212	0.0510322	0.335522	CORRELATED
613	g31349	E3 ubiquitin-protein ligase RNF139	rnf139	1	0.519345	0.000816748	0.0300085	0.0361515	0.769567	0.999845	0.19017	0.270399	0.999659	-0.292916	0.00389362	0.0983416	CORRELATED
1118	g80096	E3 ubiquitin-protein ligase RNF14	rnf14	1	-1.53149	0.000404532	0.0212124	-0.0547849	0.886428	0.999845	-1.33556	0.000574977	0.340714	0.131535	0.7614	0.940197	CORRELATED
307	g78278	RING finger protein 165-like	rnf165	1	0.357923	0.00172844	0.0434701	-0.112011	0.335259	0.999845	0.144676	0.280598	0.999659	-0.325183	0.00065972	0.043946	NOT CORRELATED
372	g86664	roundabout homolog 2-like [Takifugu rubripes]	robo2	1	-0.59084	0.151292	0.426385	0.0578246	0.865456	0.999845	0.661598	0.167472	0.999659	1.30762	6.25e-09	1.71e-05	NOT CORRELATED		Axon guidance, Axon regeneration
538	g22769	Nuclear receptor ROR-alpha	rora	1	0.702305	0.00219787	0.0488473	-0.0243919	0.895064	0.999845	0.386557	0.0700423	0.955111	-0.33915	0.0980003	0.451759	NOT CORRELATED	angiogenesis
1149	g82828	retinitis pigmentosa 1-like 1 protein	rp1l1	1	-1.43586	7.62e-05	0.00951311	0.0466736	0.889362	0.999845	-0.26417	0.400089	0.999659	1.21859	0.00146146	0.0633819	NOT CORRELATED
84	g30933	60S ribosomal protein L10a	rpl10a	3	-0.767529	0.0440539	0.224882	-0.471492	0.00542393	0.505699	0.427227	0.263508	0.999659	0.720986	1.9e-05	0.00513655	CORRELATED
162	g50718	60S ribosomal protein L10a	rpl10a	3	-0.907125	0.000105955	0.0111948	-0.566663	0.0014068	0.261099	0.359729	0.142167	0.997012	0.698958	1.39e-05	0.00433154	CORRELATED
394	g89178	60S ribosomal protein L10a	rpl10a nedd6	3	-0.811314	0.0199502	0.147903	-0.438523	0.00839422	0.603988	0.356883	0.287802	0.999659	0.728834	0.000210082	0.0224711	NOT CORRELATED	response to ethanol
1408	g34870	60S ribosomal protein L14	rpl14	1	-0.183039	0.483777	0.741382	6.03959	3.08e-16	1.22e-11	0.0552419	0.850986	0.999659	1.68806	0.13445	0.517351	NOT CORRELATED
494	g15675	60S ribosomal protein L38	rpl38	1	2.87339	0.000930683	0.0321815	1.30639	0.146516	0.999845	0.435308	0.504383	0.999659	0.0778914	0.933166	0.98569	NOT CORRELATED	skeletal system development
1175	g84035	60S ribosomal protein L7	rpl7	1	0.624583	0.000917655	0.031869	0.399177	0.0363787	0.90571	0.0571369	0.77278	0.999659	-0.169124	0.354781	0.747228	NOT CORRELATED
182	g53714	60S acidic ribosomal protein P2	rplp2	1	-0.639075	0.0360521	0.201857	-0.547158	0.00195322	0.309076	0.522954	0.0949896	0.975979	0.613884	0.000127812	0.0166646	CORRELATED
81	g30683	40S ribosomal protein S4	rps4y1	1	-0.744122	3.78e-05	0.00691958	-0.528542	0.00724347	0.582348	0.382119	0.0612157	0.944836	0.596348	0.000523602	0.0392864	CORRELATED
863	g59602	regulatory-associated protein of mTOR isoform X4	rptor	1	0.398711	0.0012397	0.0371706	-0.0722374	0.650696	0.999845	0.211421	0.244613	0.999659	-0.251025	0.00913441	0.150164	NOT CORRELATED		PI3K-Akt signaling pathway, Insulin signaling pathway
1001	g72472	R-spondin-3 isoform X1	rspo3	1	-1.15353	0.0014948	0.0405082	0.032697	0.928225	0.999845	-0.0590832	0.866485	0.999659	1.1286	0.00257858	0.0818891	NOT CORRELATED	angiogenesis, Wnt signaling pathway
630	g33647	ras suppressor protein 1	rsu1	1	-0.641189	0.00142657	0.0397311	-0.180323	0.474899	0.999845	-0.110403	0.670378	0.999659	0.344751	0.0657355	0.378601	CORRELATED
663	g38081	RNA polymerase-associated protein RTF1 homolog	rtf1	1	0.271329	0.00103835	0.0339081	0.0562686	0.596072	0.999845	-0.00395833	0.963937	0.999659	-0.219702	0.0288207	0.259096	CORRELATED
452	g97268	Reticulon-4	rtn1	1	-0.726123	0.00160644	0.0421814	0.30827	0.148476	0.999845	-0.219691	0.329934	0.999659	0.813732	0.000180054	0.0205468	NOT CORRELATED	regulation of cell migration
453	g97269	Reticulon-1-A	rtn1-a	1	-1.02547	0.000230891	0.016408	0.166954	0.432586	0.999845	-0.364129	0.147988	0.999659	0.823959	0.000704091	0.0455624	NOT CORRELATED
729	g45267	Ubiquitin-like protein-NEDD8-like protein RUB3	rub3	1	-0.373979	0.000366627	0.0202321	-0.0623997	0.581713	0.999845	-0.178948	0.132391	0.994675	0.13288	0.176233	0.574545	CORRELATED
1329	g94162	RUN domain-containing protein 3A	rundc3a rap2ip rpip8	1	-0.661149	0.000555926	0.0249569	-0.119356	0.650688	0.999845	-0.122975	0.589804	0.999659	0.417688	0.0715047	0.392789	NOT CORRELATED
1133	g81124	Protein S100-A16	s100a16	1	-1.0265	0.000447161	0.0221298	-0.184928	0.563397	0.999845	-0.0880152	0.798956	0.999659	0.753394	0.00336589	0.0915365	CORRELATED
1136	g81160	Protein S100-G	s100g	1	-1.17412	0.000126428	0.0124969	-0.0914661	0.757869	0.999845	-0.214359	0.512928	0.999659	0.867966	0.00135755	0.0606487	CORRELATED
1134	g81154	protein S100-G-like	s100g cabp9k calb3 s100d	1	-1.157	0.000175689	0.0143784	-0.207735	0.618921	0.999845	0.259664	0.472767	0.999659	1.21071	0.00127489	0.0590154	NOT CORRELATED
1123	g80401	L-rhamnose-binding lectin CSL2 (KF857330)	sal	1	-1.12301	8.75e-05	0.0102433	-0.0930169	0.783397	0.999845	-0.468292	0.199559	0.999659	0.561876	0.0210084	0.224948	CORRELATED
205	g59682	Sphingomyelin synthase-related protein 1	samd8	1	0.555901	0.0159263	0.131179	-0.205692	0.285622	0.999845	-0.167695	0.481181	0.999659	-0.93022	6.71e-07	0.000597623	CORRELATED
784	g51461	U4/U6.U5 tri-snRNP-associated protein 1	sart1	1	0.366347	0.00106861	0.0343349	0.0460238	0.714093	0.999845	0.144742	0.263768	0.999659	-0.176366	0.106292	0.467318	NOT CORRELATED
871	g6008	SAM and SH3 domain-containing protein 1	sash1	1	0.769507	0.000396899	0.021023	0.0829061	0.689564	0.999845	0.527897	0.0443955	0.904131	-0.156562	0.33091	0.729193	NOT CORRELATED
937	g66636	DNA-binding protein SATB2	satb2	1	1.03885	0.00126984	0.0376611	0.293633	0.358667	0.999845	0.17018	0.560528	0.999659	-0.573117	0.0968222	0.449498	NOT CORRELATED
1174	g84034	RPE-spondin	sbspon	1	0.660307	0.00070732	0.0278485	0.56551	0.00753916	0.589027	0.00581497	0.977448	0.999659	-0.0901591	0.656029	0.905449	NOT CORRELATED
850	g58491	Secretory carrier-associated membrane protein 2	scamp2	1	0.389395	0.000367077	0.0202321	-0.0670161	0.671009	0.999845	0.0817712	0.586877	0.999659	-0.375169	0.00205424	0.0743475	NOT CORRELATED
336	g8261	Scavenger receptor class B member 1	scarb1	1	0.597875	0.000346985	0.0197125	0.286524	0.167122	0.999845	-0.368152	0.0439362	0.904131	-0.680285	0.000441398	0.035596	NOT CORRELATED	wound healing
171	g51728	Acyl-CoA desaturase (SCD1a) (JQ277703)	scd1a	1	0.308338	0.466298	0.729084	0.398223	0.242148	0.999845	-1.70167	3.22e-06	0.0127369	-1.61392	6.98e-05	0.0119614	NOT CORRELATED		Biosynthesis of unsaturated fatty acids
764	g4882	sodium channel subunit beta-4-like	scn4b	1	1.96024	0.000395041	0.0210068	1	1	1	1	1	1	-1.5801	0.00549186	0.1186	CORRELATED
65	g28385	protein sidekick-2-like	sdk2	1	-1.10296	0.00291134	0.0565621	0.364323	0.335681	0.999845	-0.0310874	0.934182	0.999659	1.43432	0.000113661	0.0156622	NOT CORRELATED
1342	g95031	SEC23-interacting protein	sec23ip	1	0.286739	0.00129437	0.0377963	0.00914651	0.915477	0.999845	0.111729	0.174832	0.999659	-0.16727	0.0685692	0.386446	NOT CORRELATED
412	g92205	P-selectin	sele	2	-0.958093	1.52e-05	0.00473906	-0.583127	0.0965679	0.999845	0.566925	0.074318	0.959101	0.939155	0.000481899	0.037461	CORRELATED	cell adhesion, response to lipopolysaccharide, cellular response to interleukin-6
398	g89759	selenoprotein N	selenon	1	-0.939146	0.00086407	0.0311455	-0.171035	0.564107	0.999845	0.181267	0.555353	0.999659	0.947909	0.000399849	0.0331298	NOT CORRELATED
269	g72880	semaphorin-3E isoform X1	sema3e	1	-0.688555	0.00741907	0.0892969	0.0227317	0.949331	0.999845	0.225001	0.536691	0.999659	0.931965	0.000145351	0.018169	NOT CORRELATED	cell differentiation, angiogenesis	Axon guidance
592	g28557	semaphorin-5B isoform X1	sema5b	1	-0.818066	3.1e-05	0.00616391	-0.464951	0.142551	0.999845	0.0979566	0.704174	0.999659	0.438069	0.107442	0.469511	NOT CORRELATED
642	g35031	Semaphorin-6D	sema6d	1	-0.814809	0.00122328	0.0368442	-0.165524	0.558519	0.999845	-0.30949	0.241637	0.999659	0.338874	0.210763	0.617266	CORRELATED
910	g64489	Serpin H1	serpinh1	2	-1.09714	1.12e-05	0.00398875	-0.219491	0.520699	0.999845	-0.135041	0.690164	0.999659	0.739794	0.00286188	0.0855786	CORRELATED	collagen fibril organization, collagen biosynthetic process
1282	g91415	Serpin H1	serpinh1	2	-0.929466	0.00039596	0.0210068	-0.14133	0.631998	0.999845	0.0450214	0.87833	0.999659	0.832775	0.00150836	0.0645696	NOT CORRELATED
990	g70543	Histone-lysine N-methyltransferase SETD7	setd7	1	-1.07895	0.000137022	0.0130295	-0.202054	0.481301	0.999845	-0.187838	0.540118	0.999659	0.685768	0.00721721	0.133128	CORRELATED
559	g25410	Epsilon-sarcoglycan	sgce	2	-0.72928	0.000889404	0.0315182	0.151675	0.539305	0.999845	-0.259091	0.286869	0.999659	0.621778	0.00528548	0.116205	NOT CORRELATED
556	g25401	Epsilon-sarcoglycan	sgce	2	-0.710878	1.57e-05	0.00479969	-0.206999	0.466644	0.999845	-0.0485721	0.833892	0.999659	0.452761	0.0547722	0.345633	NOT CORRELATED
104	g3506	Phosphatidylcholine:ceramide cholinephosphotransferase 2	sgms2	2	0.469634	0.00321906	0.0593548	0.0085187	0.952279	0.999845	-0.0254063	0.874683	0.999659	-0.48775	0.000631463	0.0430598	CORRELATED
1419	g71539	salivary glue protein Sgs-3-like	sgs3	1	-3.31093	0.0213446	0.153135	-3.7602	8.02e-06	0.0186818	0.315019	0.743349	0.999659	1	1	1	CORRELATED
993	g71309	SH3 domain-binding protein 4	sh3bp4 bog25 ehb10 ttp	1	-1.04003	3.53e-05	0.00665574	-0.025878	0.941132	0.999845	-0.067279	0.804503	0.999659	0.949435	0.00568903	0.120135	NOT CORRELATED
233	g65094	SH3 and PX domain-containing protein 2A	sh3pxd2a	2	-1.28039	1.77e-05	0.00487445	0.183469	0.558097	0.999845	-0.371858	0.234576	0.999659	1.09198	0.000242207	0.0249309	CORRELATED	extracellular matrix organization
921	g65095	SH3 and PX domain-containing protein 2A	sh3pxd2a	2	-0.702892	0.000191481	0.0148692	0.0514639	0.84619	0.999845	-0.0315163	0.881523	0.999659	0.723712	0.00357263	0.0943763	NOT CORRELATED	extracellular matrix organization, neural crest cell migration
1033	g7451	TSC22 domain family protein 2	sh3pxd2b	1	-0.781485	0.000227191	0.0162115	-0.0152458	0.950215	0.999845	-0.171367	0.505525	0.999659	0.59218	0.00193235	0.0723758	NOT CORRELATED
1172	g83909	protein shisa-2 homolog	shisa2	1	-0.907175	0.00178186	0.0441804	0.00568545	0.983607	0.999845	-0.0862636	0.747777	0.999659	0.828585	0.00555962	0.119086	NOT CORRELATED	negative regulation of Wnt signaling pathway
173	g51979	SID1 transmembrane family member 2	sidt2 cgi-40 psec0072 unq685/pro1325	1	0.235714	0.0529276	0.246876	0.061222	0.711448	0.999845	-0.275493	0.0805499	0.969674	-0.451438	0.000714663	0.0456284	NOT CORRELATED
142	g45910	Serine/threonine-protein kinase SIK2	sik2	2	-0.978224	3.3e-07	0.00116962	-0.570714	0.00241606	0.352799	0.318782	0.127312	0.993952	0.725123	1.57e-05	0.0046626	CORRELATED
1004	g72737	Serine/threonine-protein kinase SIK2	sik2	2	0.528915	0.0019063	0.0452347	0.126677	0.511545	0.999845	0.183714	0.30388	0.999659	-0.219217	0.236892	0.64492	NOT CORRELATED
449	g97093	Signal-induced proliferation-associated 1-like protein 1	sipa1l1 e6tp1 kiaa0440	1	0.286087	0.0313363	0.187689	-0.10844	0.461559	0.999845	-0.166154	0.254416	0.999659	-0.560051	3.14e-05	0.00705696	NOT CORRELATED
448	g97092	Signal-induced proliferation-associated 1-like protein 2	sipa1l2 kiaa1389	1	0.435347	0.0172572	0.137021	-0.115793	0.37911	0.999845	0.0501284	0.788716	0.999659	-0.501709	8.47e-05	0.0131003	NOT CORRELATED
1399	g15201	SLAM family member 9	slamf9	1	-2.95856	0.168366	0.44978	-5.27905	1.22e-05	0.0219781	-0.522343	0.744537	0.999659	1	1	1	CORRELATED
1075	g77427	Natural resistance-associated macrophage protein 1	slc11a1	2	0.663647	0.00115562	0.0358333	0.172221	0.378802	0.999845	0.161924	0.391257	0.999659	-0.329628	0.118567	0.490939	NOT CORRELATED	wound healing
158	g49680	Natural resistance-associated macrophage protein 1	slc11a1 lsh nramp nramp1	2	0.275	0.250913	0.547713	0.0156004	0.956068	0.999845	-0.562791	0.0442614	0.904131	-0.823566	0.000694377	0.045225	NOT CORRELATED	wound healing
143	g46536	Solute carrier family 12 member 7	slc12a7	1	0.527294	0.000666806	0.0270914	0.0589448	0.663482	0.999845	0.0931783	0.605933	0.999659	-0.374009	0.000193458	0.0213697	NOT CORRELATED
1049	g75420	Solute carrier family 15 member 1	slc15a1 pept1	1	0.572375	0.0009932	0.0331936	0.167503	0.434662	0.999845	-0.167073	0.406098	0.999659	-0.573441	0.00240329	0.0796078	NOT CORRELATED
239	g66584	Solute carrier family 15 member 2	slc15a2 pept2	1	0.323139	0.144953	0.417525	0.0587188	0.785732	0.999845	-0.490458	0.0451797	0.905271	-0.75539	6.74e-05	0.0118964	NOT CORRELATED
312	g78550	Monocarboxylate transporter 9	slc16a9	1	0.674533	7.93e-05	0.00977246	-0.0127803	0.964281	0.999845	-0.102236	0.698297	0.999659	-0.792206	9.34e-05	0.0138613	CORRELATED
428	g94830	Neutral amino acid transporter B(0)	slc1a4	1	-0.84222	0.0307671	0.185672	1.04488	0.000883874	0.218048	-0.802026	0.0544883	0.925866	1.09462	0.000193338	0.0213697	CORRELATED
75	g30441	Sodium-dependent phosphate transporter 1-A	slc20a1	1	0.500721	0.00269331	0.0545516	-0.208278	0.129158	0.999845	0.2027	0.271891	0.999659	-0.506755	1e-05	0.00359218	CORRELATED
76	g30442	Sodium-dependent phosphate transporter 1-B	slc20a1-b	1	0.321057	0.0836353	0.31296	-0.300313	0.0546542	0.987047	0.071387	0.70188	0.999659	-0.549654	0.000458308	0.0363566	NOT CORRELATED
1090	g78761	solute carrier family 22 member 13-like	slc22a13	1	0.757149	0.00176668	0.0440161	0.060808	0.857175	0.999845	-0.0572438	0.854765	0.999659	-0.75587	0.00559587	0.119202	CORRELATED
1042	g75122	solute carrier family 22 member 16	slc22a16	1	-2.12703	0.00124556	0.0372625	-0.527927	0.443339	0.999845	-1.79181	0.0029045	0.590077	1.15567	0.0415788	0.305216	CORRELATED
986	g70437	Mitochondrial dicarboxylate carrier	slc25a10	1	0.357491	0.00106265	0.0342811	0.15797	0.255988	0.999845	0.0515454	0.700937	0.999659	-0.149301	0.195395	0.598242	NOT CORRELATED
753	g48177	Mitochondrial carnitine/acylcarnitine carrier protein	slc25a20	1	0.803784	0.000828496	0.0302507	0.285644	0.29565	0.999845	-0.026365	0.921535	0.999659	-0.546873	0.0271603	0.252008	NOT CORRELATED
288	g75674	mitochondrial glutamate carrier 1	slc25a22	1	0.440329	0.00014777	0.0132703	-0.0888498	0.58702	0.999845	0.0628243	0.70678	0.999659	-0.466309	3.76e-05	0.00787444	CORRELATED
623	g32545	Calcium-binding mitochondrial carrier protein SCaMC-1	slc25a24	1	0.403367	0.000210945	0.015787	0.0648879	0.595437	0.999845	0.145271	0.210584	0.999659	-0.192987	0.0972821	0.45017	NOT CORRELATED
1274	g90491	Calcium-binding mitochondrial carrier protein SCaMC-2-A	slc25a25	1	0.979656	4.21e-06	0.00247501	-0.0898076	0.603683	0.999845	0.424673	0.0137368	0.779006	-0.647634	0.00237004	0.0791309	NOT CORRELATED
1197	g85251	Solute carrier family 25 member 33	slc25a33	1	0.439814	0.000880966	0.0313915	0.0782	0.608543	0.999845	-0.0656813	0.631143	0.999659	-0.429002	0.00390573	0.0984652	NOT CORRELATED
1161	g83344	Solute carrier family 25 member 34	slc25a34	1	0.641368	7.89e-05	0.00975823	-0.0519698	0.778548	0.999845	0.311428	0.129429	0.993952	-0.382353	0.00522639	0.115672	CORRELATED
216	g61797	Solute carrier family 25 member 38-A	slc25a38	1	0.662499	0.00260794	0.0534407	-0.066499	0.751463	0.999845	-0.0746366	0.756394	0.999659	-0.805875	1.34e-05	0.00424274	NOT CORRELATED
927	g65535	Long-chain fatty acid transport protein 4	slc27a4	2	0.775058	0.00025496	0.0171689	0.0807925	0.668222	0.999845	0.252359	0.270197	0.999659	-0.442169	0.00872726	0.147135	CORRELATED	skin development
928	g65536	Long-chain fatty acid transport protein 4	slc27a4	2	1.23428	0.000110385	0.0115407	0.0525593	0.851232	0.999845	0.507656	0.148766	0.999659	-0.675542	0.00825817	0.142748	CORRELATED	skin development
1337	g94609	Rho GTPase-activating protein 44	slc29a1	1	-0.834532	0.00139973	0.0394513	0.178841	0.489555	0.999845	-0.358891	0.191125	0.999659	0.653267	0.00719173	0.133073	CORRELATED
463	g1109	Solute carrier family 2, facilitated glucose transporter member 10	slc2a10	1	-0.864488	0.000766751	0.0291576	-0.20711	0.463898	0.999845	-0.164111	0.596815	0.999659	0.488501	0.0216109	0.227851	CORRELATED
1063	g76338	solute carrier family 35 member E1 isoform X2	slc35e1	1	0.429656	0.00170993	0.0431768	0.100652	0.560383	0.999845	0.0124625	0.936586	0.999659	-0.320532	0.0372811	0.290581	NOT CORRELATED
208	g60073	Sodium-coupled neutral amino acid transporter 3	slc38a3	2	-1.49708	2.15e-07	0.00107109	0.274738	0.39092	0.999845	-0.583456	0.0577969	0.93105	1.1875	7.33e-05	0.012344	NOT CORRELATED	female pregnancy
765	g48854	Sodium-coupled neutral amino acid transporter 3	slc38a3	2	-0.889305	0.000876677	0.0313453	-0.114756	0.64731	0.999845	-0.0480537	0.847268	0.999659	0.725053	0.00696984	0.131364	NOT CORRELATED	female pregnancy
823	g55515	Putative sodium-coupled neutral amino acid transporter 9	slc38a9	1	0.428478	0.00194132	0.0455409	0.0233928	0.87733	0.999845	-0.0650706	0.646335	0.999659	-0.471223	0.00142646	0.0625004	NOT CORRELATED
1147	g82657	Solute carrier family 43 member 3	slc43a3	1	-0.854816	0.000358931	0.020077	0.0341984	0.907231	0.999845	-0.160889	0.596342	0.999659	0.725338	0.00104917	0.0546338	NOT CORRELATED
945	g66888	Proton-coupled folate transporter	slc46a1 hcp1 pcft	1	0.522246	0.000391955	0.0208729	0.0374471	0.816909	0.999845	0.0953236	0.533658	0.999659	-0.391038	0.0125682	0.174608	NOT CORRELATED
587	g2838	Multidrug and toxin extrusion protein 1	slc47a1	1	0.341498	0.00150614	0.0406109	0.0752372	0.716828	0.999845	0.0569489	0.773556	0.999659	-0.208623	0.101804	0.459306	NOT CORRELATED
385	g88369	Heme transporter HRG1	slc48a1	1	0.332785	0.00186404	0.0449068	0.0544858	0.726732	0.999845	-0.163171	0.271151	0.999659	-0.441759	0.000177072	0.0204023	NOT CORRELATED
856	g59190	Riboflavin transporter 2-A	slc52a2	2	0.530396	0.00148791	0.0405082	-0.00838122	0.964041	0.999845	0.0937378	0.540531	0.999659	-0.444061	0.0233679	0.235121	CORRELATED
857	g59191	Riboflavin transporter 2-A	slc52a3	2	0.525059	0.00146728	0.0402761	-0.0669896	0.674463	0.999845	0.0911438	0.51693	0.999659	-0.50093	0.00552852	0.118766	CORRELATED
805	g53840	Sodium-dependent multivitamin transporter	slc5a6	1	0.760167	0.000507915	0.0240345	0.102402	0.710148	0.999845	0.371321	0.146785	0.999659	-0.287106	0.235361	0.643027	NOT CORRELATED
686	g40577	high affinity choline transporter 1-like	slc5a7 cht1	1	-0.989243	0.0014947	0.0405082	-0.0160334	0.960304	0.999845	-0.316663	0.296473	0.999659	0.654933	0.0468834	0.321168	NOT CORRELATED
570	g26185	Large neutral amino acids transporter small subunit 2	slc7a8	1	0.44056	0.000652265	0.0268215	0.31274	0.0651142	0.999845	0.0185231	0.910651	0.999659	-0.109454	0.413285	0.783793	NOT CORRELATED
1169	g83756	Na(+)/H(+) exchanger beta	slc9a1	1	1.42216	0.000225727	0.0162115	0.472746	0.268545	0.999845	0.937831	0.0265906	0.866919	-0.0122108	0.975217	0.995652	CORRELATED
18	g14938	sodium/hydrogen exchanger 5	slc9a5 nhe5	1	-0.340492	0.24284	0.539024	0.362991	0.225471	0.999845	0.30715	0.308596	0.999659	1.00786	0.000520384	0.0391886	NOT CORRELATED
1238	g87977	Sodium/hydrogen exchanger 8	slc9a8 kiaa0939 nhe8	1	0.379866	0.00129921	0.0378203	-0.0981726	0.475251	0.999845	0.175626	0.237179	0.999659	-0.303018	0.00397056	0.0994397	NOT CORRELATED
1127	g80808	Antileukoproteinase	slpi	1	-0.908779	5.03e-05	0.00766431	-0.0108632	0.970151	0.999845	-0.242586	0.372944	0.999659	0.654959	0.00741925	0.134548	NOT CORRELATED
830	g56094	SWI/SNF-related matrix-associated actin-dependent regulator of chromatin subfamily D member 2	smarcd2	1	-0.779976	0.000584657	0.0254635	-0.235624	0.176341	0.999845	-0.376568	0.107144	0.984626	0.161234	0.318358	0.717904	CORRELATED
640	g34724	SWI/SNF-related matrix-associated actin-dependent regulator of chromatin subfamily D member 3	smarcd3	1	-0.799915	0.000144786	0.0132703	-0.147795	0.613525	0.999845	-0.05491	0.827227	0.999659	0.600999	0.0220763	0.229649	NOT CORRELATED
1163	g83552	Smoothened homolog	smo	1	-0.518286	0.00194923	0.0456858	0.0071981	0.97698	0.999845	0.139502	0.484397	0.999659	0.663518	0.00342546	0.0920807	NOT CORRELATED	neural crest cell migration	Axon guidance, Hedgehog signaling pathway
1347	g95100	SPARC-related modular calcium-binding protein 2	smoc2	1	-1.02046	0.00166297	0.0426785	-0.0451525	0.909736	0.999845	0.142063	0.665599	0.999659	1.12155	0.00568034	0.120076	NOT CORRELATED	extracellular matrix organization
1415	g6249	Schwann cell myelin protein	smp	1	0.0566862	0.85236	0.941649	-1.47187	4.81e-05	0.044415	0.645996	0.0767631	0.963958	-0.884383	0.00275022	0.0841719	NOT CORRELATED
605	g30466	Smoothelin-like protein 1	smtnl1	1	-1.06678	0.000155343	0.013546	-0.084114	0.771194	0.999845	-0.0568584	0.837005	0.999659	0.926314	0.00166634	0.0679931	NOT CORRELATED
1000	g72337	Synaptosomal-associated protein 23	snap23	1	0.313693	5.12e-05	0.00777644	-0.111932	0.305239	0.999845	0.164542	0.0537351	0.925866	-0.260201	0.0121319	0.171619	NOT CORRELATED
1389	g98920	sushi, nidogen and EGF-like domain-containing protein 1 isoform X3	sned1	1	-1.12895	5.86e-07	0.00116962	-0.30537	0.445998	0.999845	-0.0634427	0.823956	0.999659	0.74502	0.0454883	0.317202	CORRELATED
807	g54008	Sushi, nidogen and EGF-like domain-containing protein 1	sned1	1	-0.719803	1.31e-05	0.00429136	-0.329794	0.359589	0.999845	-0.0700124	0.81042	0.999659	0.315962	0.249366	0.656837	CORRELATED
1137	g81163	Sorting nexin-27	snx27	1	0.629736	0.00212827	0.0481034	0.0535272	0.752393	0.999845	0.349458	0.100595	0.976526	-0.227139	0.159585	0.555447	NOT CORRELATED
1306	g93072	Sterol O-acyltransferase 2	soat2 acact2 acat2	2	0.750738	6.52e-05	0.0089514	0.234184	0.310426	0.999845	0.130082	0.540039	0.999659	-0.387515	0.0624293	0.368681	NOT CORRELATED
430	g95049	Sorbin and SH3 domain-containing protein 2	sorbs2	1	-0.815874	0.00187994	0.0450173	0.0606201	0.821741	0.999845	0.148096	0.520199	0.999659	1.02775	0.000552715	0.0401473	NOT CORRELATED	cell migration	Insulin signaling pathway
914	g64863	Cytosolic sulfotransferase 3	sot3	1	0.867789	0.00180542	0.0444244	-0.0675975	0.814113	0.999845	0.210518	0.500232	0.999659	-0.726246	0.00350836	0.0932687	CORRELATED
645	g35370	ankyrin repeat domain-containing protein SOWAHC-like	sowahc ankrd57 c2orf26	1	-0.918527	0.000668229	0.0271217	-0.00575332	0.986712	0.999845	-0.308135	0.282535	0.999659	0.614126	0.0664439	0.380348	NOT CORRELATED
1119	g80171	transcription factor SOX-7	sox7	1	-0.652159	0.000634234	0.0267061	0.00621312	0.979901	0.999845	0.00238072	0.990648	0.999659	0.657733	0.00556481	0.119086	NOT CORRELATED	cell differentiation, heart development, negative regulation of Wnt signaling pathway
478	g12931	SPARC	sparc	2	-0.814524	7.8e-05	0.00967694	0.0721475	0.793991	0.999845	-0.153451	0.520138	0.999659	0.732557	0.0031992	0.0891743	NOT CORRELATED	extracellular matrix organization, heart development, wound healing, response to ethanol, lung development
477	g12930	SPARC	sparc	2	-1.13107	5.64e-05	0.00816239	-0.019315	0.943943	0.999845	-0.414124	0.167631	0.999659	0.696494	0.00562544	0.119639	CORRELATED	extracellular matrix organization, response to lipopolysaccharide
786	g5165	Striated muscle preferentially expressed protein kinase	speg	2	-1.38103	0.000185854	0.0146119	0.0909156	0.80298	0.999845	-0.198742	0.487478	0.999659	1.27463	0.00361867	0.0948471	NOT CORRELATED
644	g35245	Striated muscle preferentially expressed protein kinase	speg	2	-1.53446	0.000623238	0.0265079	-0.249444	0.472086	0.999845	-0.198669	0.486948	0.999659	1.08546	0.0298415	0.2637	NOT CORRELATED
1315	g93585	Uncharacterized protein KIAA0146	spidr	1	0.697913	0.00197829	0.0460963	-0.176141	0.369936	0.999845	0.285307	0.116314	0.991854	-0.592602	0.0124205	0.173425	NOT CORRELATED
711	g43448	Spondin-1	spon1 kiaa0762 vsgp	1	-0.7128	0.00189015	0.045095	0.0432398	0.882779	0.999845	-0.186701	0.436564	0.999659	0.570075	0.0450264	0.315532	NOT CORRELATED
397	g89594	sprouty-related, EVH1 domain-containing protein 1-like [Oreochromis niloticus]	spred1	1	0.399283	0.0272708	0.174667	-0.159825	0.375831	0.999845	-0.0919517	0.658063	0.999659	-0.654751	1.98e-05	0.00526999	NOT CORRELATED
127	g40113	sprouty-related, EVH1 domain-containing protein 2	spred2	1	0.346977	0.207618	0.499682	-0.249438	0.214939	0.999845	-0.360844	0.19054	0.999659	-0.955436	3.26e-06	0.00178254	NOT CORRELATED
258	g70475	Protein sprouty homolog 1 (Fragment)	spry1	1	0.65182	0.014247	0.124433	-0.265749	0.249152	0.999845	-0.163546	0.509468	0.999659	-1.08194	1.66e-05	0.00475591	NOT CORRELATED
1196	g85247	SPRY domain-containing SOCS box protein 1	spsb1	1	0.458591	0.00158591	0.0419457	0.298954	0.0110991	0.668943	0.277409	0.0664528	0.954223	0.118548	0.289311	0.693281	CORRELATED
1029	g74115	protein kinase C delta type	sptb	1	0.438036	0.00141367	0.0395025	0.209801	0.263394	0.999845	0.0979852	0.459808	0.999659	-0.131973	0.486858	0.827845	NOT CORRELATED	response to mechanical stimulus, response to ethanol
267	g72348	Spectrin beta chain, brain 1	sptbn1	1	-0.576784	0.0443294	0.225647	0.227085	0.364117	0.999845	0.29506	0.245147	0.999659	1.10091	0.000101072	0.0144776	NOT CORRELATED
1393	g99431	spectrin beta chain, non-erythrocytic 5	sptbn5 bspecv hubspecv huspecv	1	5.22665	9.4e-09	0.000340767	0.679596	0.373837	0.999845	1	1	1	-0.204087	0.721346	0.929257	NOT CORRELATED
512	g18336	Serine palmitoyltransferase small subunit A	sptssa c14orf147 ssspta	1	0.346256	0.00183028	0.0446514	0.127246	0.380441	0.999845	0.0471578	0.659373	0.999659	-0.17451	0.23375	0.641217	NOT CORRELATED	sphingolipid biosynthetic process, ceramide biosynthetic process
185	g54427	Sulfide:quinone oxidoreductase, mitochondrial	sqor	1	1.01733	0.00284156	0.0560702	0.111483	0.828217	0.999845	-0.581832	0.256625	0.999659	-1.49123	7.41e-06	0.00300504	CORRELATED
1325	g94040	Sterol regulatory element-binding protein 2	srebf1	1	0.774791	0.000451594	0.0222664	0.317121	0.241876	0.999845	0.307863	0.114252	0.991854	-0.150333	0.601672	0.882296	NOT CORRELATED		Insulin signaling pathway, Insulin resistance
1324	g94039	Sterol regulatory element-binding protein 1	srebf1 bhlhd1 srebp1	1	0.716508	0.000850543	0.0308249	0.175682	0.517739	0.999845	0.351217	0.0464993	0.907552	-0.190657	0.51605	0.843326	NOT CORRELATED	lung development
817	g54567	Serine/threonine-protein kinase SRPK3	srpk3	1	-0.884097	0.000176986	0.0144051	-0.00900092	0.97616	0.999845	-0.084344	0.699331	0.999659	0.792757	0.0118359	0.169694	NOT CORRELATED
1382	g97368	sushi repeat-containing protein SRPX	srpx	2	-1.1825	0.00126148	0.0376265	0.317697	0.365865	0.999845	-0.668937	0.077504	0.964159	1	1	1	CORRELATED	cell adhesion
1383	g97369	sushi repeat-containing protein SRPX	srpx	2	-0.791989	0.00163775	0.0425051	0.0117393	0.966369	0.999845	-0.112304	0.673066	0.999659	0.689611	0.00876873	0.147486	NOT CORRELATED
601	g2962	serine/arginine repetitive matrix protein 2-like isoform X1	srrm2	1	0.352711	0.00116091	0.0359413	0.148902	0.241124	0.999845	0.207781	0.0718271	0.955424	0.0031534	0.979161	0.996455	NOT CORRELATED
1388	g97642	Sperm-specific antigen 2	ssfa2	1	0.728513	0.0020762	0.0473831	0.303233	0.308447	0.999845	0.43814	0.104576	0.981342	0.0113917	0.966242	0.993327	NOT CORRELATED
230	g64534	CMP-N-acetylneuraminate-beta-galactosamide-alpha-2, 3-sialyltransferase 4	st3gal4	1	0.336115	0.0556235	0.253197	0.119662	0.373787	0.999845	-0.283381	0.115647	0.991854	-0.50027	0.000138896	0.0177263	NOT CORRELATED
562	g25582	beta-galactoside alpha-2,6-sialyltransferase 1-like	st6gal1	1	1.67878	0.00122739	0.0369122	0.130233	0.830535	0.999845	1.8579	0.00313664	0.608988	0.298202	0.556518	0.861505	CORRELATED
1217	g86063	Alpha-2,8-sialyltransferase 8E	st8sia5	1	-0.886565	8.47e-05	0.0100711	-0.149297	0.580512	0.999845	-0.27007	0.316239	0.999659	0.466588	0.0372062	0.290336	CORRELATED
101	g34380	Stabilin-1	stab1	2	-0.894023	0.00310206	0.0581098	0.632169	0.00497816	0.48225	-0.578113	0.0453991	0.907236	0.951095	9.17e-05	0.0137427	CORRELATED	cell adhesion, defense response to bacterium
1266	g89768	SH3 and cysteine-rich domain-containing protein isoform X1	stac	1	-0.984615	0.000365258	0.0202321	0.136881	0.602784	0.999845	-0.424694	0.111364	0.987394	0.694373	0.0103537	0.159699	NOT CORRELATED	muscle contraction
974	g69242	Signal transducing adapter molecule 1	stam	1	0.620887	0.00054204	0.0246666	0.273527	0.0749502	0.999845	0.161689	0.357512	0.999659	-0.185951	0.245026	0.653395	CORRELATED
302	g77806	Signal-transducing adaptor protein 2	stap2 bks	2	0.197338	0.284084	0.580175	0.113554	0.648363	0.999845	-0.626303	0.00982128	0.749232	-0.709785	0.000183838	0.0205771	NOT CORRELATED
1332	g94323	StAR-related lipid transfer protein 7, mitochondrial	stard7	1	-0.564157	0.00221915	0.0491017	0.0282295	0.88507	0.999845	-0.171852	0.405675	0.999659	0.417001	0.0135095	0.180805	CORRELATED
1048	g75419	Lipopolysaccharide-induced tumor necrosis factor-alpha factor homolog	stk24	1	0.499647	0.00177481	0.0441519	-0.0972093	0.619251	0.999845	0.179391	0.368741	0.999659	-0.418616	0.00751873	0.135397	CORRELATED	response to lipopolysaccharide, cellular response to lipopolysaccharide
344	g83678	Serine/threonine-protein kinase 40	stk40 sgk495 shik	1	0.265	0.0194441	0.14586	-0.0456803	0.750472	0.999845	-0.0848229	0.56995	0.999659	-0.393802	0.000252633	0.0254737	NOT CORRELATED	lung development
190	g55736	Stathmin-2	stmn2 scg10 scgn10	1	-0.815543	0.0339323	0.195123	0.197198	0.58692	0.999845	0.332354	0.336098	0.999659	1.34887	0.000735062	0.0459044	NOT CORRELATED
518	g19435	Band 7 protein AAEL010189	stom	1	-0.655737	0.000473636	0.0230684	-0.136716	0.543402	0.999845	0.0814415	0.711171	0.999659	0.599954	0.00187785	0.0714296	NOT CORRELATED
991	g71053	Syntaxin-4	stx4	1	-0.491906	0.00163222	0.0425051	0.048819	0.763151	0.999845	-0.30894	0.0656997	0.954223	0.232596	0.120153	0.494008	NOT CORRELATED	positive regulation of cell migration
237	g66373	Neoverrucotoxin subunit beta	stxb_synve	1	2.56978	0.00785626	1	-4.3539	0.000782625	0.20862	2.23515	0.0418447	0.904023	-4.62262	5.98e-05	0.0108576	CORRELATED
1236	g87707	Syntaxin-binding protein 2	stxbp2	1	0.268812	0.00162537	0.0424927	0.0301434	0.7613	0.999845	0.0992244	0.262896	0.999659	-0.139844	0.1515	0.543993	NOT CORRELATED
1036	g74744	Tyrosine-protein kinase STYK1	styk1	1	0.666421	0.00223369	0.0493686	0.27232	0.260129	0.999845	0.308759	0.0857454	0.972596	-0.0877418	0.744247	0.93583	CORRELATED	cell adhesion
1173	g83996	Extracellular sulfatase Sulf-2	sulf1	1	-0.627284	0.00218354	0.048637	-0.0107923	0.965059	0.999845	-0.0996688	0.682694	0.999659	0.516007	0.0123491	0.173035	NOT CORRELATED
913	g64862	Sulfotransferase 1C1	sult1c2	1	0.584624	0.0012266	0.0369122	0.181448	0.387617	0.999845	0.332156	0.109551	0.985951	-0.0716021	0.696464	0.920299	NOT CORRELATED
880	g61423	amine sulfotransferase isoform X1	sult1d1	1	0.46609	0.000401876	0.0211356	0.0867289	0.733634	0.999845	0.0211501	0.929222	0.999659	-0.359232	0.027029	0.251316	CORRELATED
1353	g95387	supervillin-like isoform X2	svil	1	-0.891714	1.17e-05	0.00409672	-0.0143122	0.956391	0.999845	-0.100434	0.625554	0.999659	0.779053	0.00290876	0.0858521	NOT CORRELATED
844	g58029	Synaptopodin-2	synpo2	2	-1.24967	0.000190184	0.0148435	-0.107903	0.715512	0.999845	0.0652958	0.802131	0.999659	1.20967	0.000876626	0.050298	NOT CORRELATED	positive regulation of cell migration
529	g20162	Synaptopodin-2	synpo2	2	-1.12862	4.16e-05	0.00719192	0.0347101	0.895734	0.999845	-0.220547	0.343987	0.999659	0.943928	0.00183918	0.0708537	NOT CORRELATED	positive regulation of cell migration
875	g61049	Synaptotagmin-like protein 2	syt1	1	-1.23702	0.000749141	0.0289354	-0.60965	0.070156	0.999845	-0.0813256	0.821269	0.999659	0.546494	0.107582	0.469511	CORRELATED
33	g20078	synaptotagmin-4	syt4	1	-0.861634	0.0302209	0.18434	0.0316631	0.936665	0.999845	0.424666	0.337162	0.999659	1.3238	0.000161426	0.0191481	NOT CORRELATED
1194	g84957	Transforming acidic coiled-coil-containing protein 2	tacc2	2	0.680516	0.000326955	0.0190334	0.157097	0.355662	0.999845	0.301191	0.142343	0.997012	-0.222736	0.141791	0.528864	NOT CORRELATED
1193	g84956	Transforming acidic coiled-coil-containing protein 2	tacc2	2	0.537052	1.89e-05	0.00508677	0.170125	0.310391	0.999845	0.192217	0.171206	0.999659	-0.175512	0.257651	0.66527	NOT CORRELATED
45	g23839	Transgelin	tagln	1	-1.15484	4.79e-05	0.00761713	0.125826	0.692891	0.999845	-0.0485408	0.854893	0.999659	1.23426	0.000220682	0.023342	NOT CORRELATED	actin crosslink formation
263	g71338	Serine/threonine-protein kinase TAO3	taok3	1	0.284364	0.144876	0.417465	-0.00322575	0.983821	0.999845	-0.237829	0.27955	0.999659	-0.525915	1.65e-05	0.00474773	NOT CORRELATED		MAPK signaling pathway
280	g74784	Tapasin-related protein	tapbpl	1	0.408259	0.0077629	0.0912135	-0.299417	0.13186	0.999845	0.242207	0.284868	0.999659	-0.466279	6.49e-06	0.00274257	CORRELATED
165	g50721	Protein TAR1	tar1	1	-0.682454	0.0168658	0.135558	-0.569489	0.00119118	0.247704	0.532824	0.0703526	0.955111	0.644919	5.3e-05	0.0100004	CORRELATED
892	g62828	TBC1 domain family member 12	tbc1d12 kiaa0608	1	0.671726	0.00156153	0.0414658	0.0174983	0.928035	0.999845	0.337716	0.154486	0.999659	-0.314837	0.0562523	0.350652	NOT CORRELATED
893	g62830	TBC1 domain family member 14	tbc1d14	2	0.72883	0.000665752	0.0270914	-0.00215043	0.994235	0.999845	0.34741	0.20905	0.999659	-0.379888	0.118606	0.490939	NOT CORRELATED
891	g62827	TBC1 domain family member 14	tbc1d14	2	0.549441	0.00142114	0.0396073	0.124054	0.564865	0.999845	0.191742	0.366362	0.999659	-0.2327	0.191984	0.594528	NOT CORRELATED
224	g63303	TBC1 domain family member 9	tbc1d9 kiaa0882 tbc1d9a	1	0.347299	0.0380988	0.208053	0.178165	0.0808653	0.999845	-0.1093	0.553332	0.999659	-0.278118	2.19e-05	0.00556681	NOT CORRELATED
1140	g81604	Thromboxane A2 receptor	tbxa2r	1	-0.917948	0.000354754	0.0199328	-0.0178742	0.943126	0.999845	-0.275232	0.308766	0.999659	0.625068	0.00771375	0.137157	CORRELATED	response to lipopolysaccharide, cellular response to lipopolysaccharide
1086	g78334	G/T mismatch-specific thymine DNA glycosylase	tdg	1	1.00529	0.0016363	0.0425051	0.388458	0.317456	0.999845	1	1	1	-0.551158	0.108361	0.471404	CORRELATED
1120	g80173	L-threonine 3-dehydrogenase, mitochondrial	tdh	1	-1.10488	0.00131317	0.0380674	0.114887	0.732504	0.999845	-0.536687	0.135836	0.995747	0.681488	0.031621	0.269825	CORRELATED
627	g3331	Tyrosyl-DNA phosphodiesterase 2	tdp2	2	1.03131	0.00089462	0.0315909	-0.0941218	0.772592	0.999845	0.337062	0.269708	0.999659	-0.789699	0.0163229	0.19784	CORRELATED
935	g6615	Tyrosyl-DNA phosphodiesterase 2	tdp2	2	1.3998	3.19e-06	0.00238678	0.376367	0.43732	0.999845	0.563944	0.226608	0.999659	-0.462534	0.173918	0.571531	NOT CORRELATED
648	g35776	Tensin-like C1 domain-containing phosphatase	tenc1	2	-0.672314	0.000486954	0.0234595	-0.218671	0.315112	0.999845	0.110231	0.530808	0.999659	0.564878	0.0164193	0.198188	NOT CORRELATED
832	g56145	Transforming growth factor beta-1-induced transcript 1 protein	tgfb1i1	2	-1.06705	0.000710473	0.0278721	-0.0016817	0.995186	0.999845	-0.244212	0.360348	0.999659	0.822592	0.0117233	0.169467	NOT CORRELATED	cell differentiation, Wnt signaling pathway
831	g56144	Transforming growth factor beta-1-induced transcript 1 protein	tgfb1i1	2	-0.900229	0.000141033	0.0130812	0.0138577	0.955926	0.999845	-0.161115	0.459725	0.999659	0.75451	0.00480808	0.11054	NOT CORRELATED	cell differentiation, Wnt signaling pathway
526	g19702	Transforming growth factor-beta-induced protein ig-h3	tgfbi	2	-0.85126	0.000101572	0.0108755	-0.037041	0.891011	0.999845	0.037766	0.866784	0.999659	0.852985	0.00132799	0.0601813	NOT CORRELATED	extracellular matrix organization, angiogenesis, negative regulation of cell adhesion
525	g19701	Transforming growth factor-beta-induced protein ig-h3	tgfbi	2	-1.11497	3.92e-06	0.00238678	-0.131593	0.634759	0.999845	-0.144078	0.581172	0.999659	0.839636	0.00114966	0.0570548	NOT CORRELATED	extracellular matrix organization, angiogenesis, negative regulation of cell adhesion
527	g19703	Periostin	tgfbi	3	-0.83355	8.68e-05	0.0102356	-0.0442513	0.871575	0.999845	0.07822	0.725992	0.999659	0.869199	0.00106603	0.0548828	NOT CORRELATED	extracellular matrix organization, response to mechanical stimulus, skeletal system development
1190	g84829	Thrombospondin-2	thbs2	1	-0.72863	0.0014177	0.0395392	-0.13156	0.680715	0.999845	-0.0626532	0.795101	0.999659	0.527332	0.0884224	0.432991	NOT CORRELATED
97	g3411	threonine synthase-like 1	thnsl1	1	-0.0466208	0.823402	0.929553	0.190801	0.403662	0.999845	0.49883	0.0302623	0.877816	0.73824	0.000389931	0.0326673	CORRELATED
434	g9564	threonine synthase-like 2	thnsl2	2	0.226224	0.32882	0.620067	-0.480732	0.00113198	0.239149	0.137154	0.561096	0.999659	-0.574967	5.33e-05	0.0100004	CORRELATED
436	g9565	Threonine synthase-like 2	thnsl2	2	0.259987	0.203357	0.494981	-0.466549	0.00500834	0.483076	0.144617	0.501823	0.999659	-0.582976	0.000118297	0.0157346	NOT CORRELATED
305	g78000	Metalloproteinase inhibitor 2	timp2	1	-1.017	8.95e-05	0.0104174	0.26942	0.382901	0.999845	-0.234417	0.421953	0.999659	1.05243	0.0001502	0.0185339	NOT CORRELATED
1289	g92247	Transducin-like enhancer protein 3	tle3	3	-0.619731	0.00113161	0.0355301	0.00511077	0.984673	0.999845	-0.0719547	0.748146	0.999659	0.554581	0.0214426	0.227046	NOT CORRELATED	cell differentiation, Wnt signaling pathway
287	g75627	Transducin-like enhancer protein 3	tle3 kiaa1547	3	0.147621	0.314942	0.608639	0.110507	0.473261	0.999845	-0.470829	0.00647613	0.692342	-0.510068	3.99e-05	0.00821091	NOT CORRELATED	cell differentiation, Wnt signaling pathway
687	g41026	Amino-terminal enhancer of split	tle5 aes hcg_2005178	1	0.510123	0.00111275	0.0352338	-0.190925	0.203245	0.999845	0.373885	0.0222591	0.849155	-0.326542	0.024727	0.241829	NOT CORRELATED	Wnt signaling pathway, skeletal system development, negative regulation of canonical Wnt signaling pathway
568	g26060	Transmembrane 4 L6 family member 4	tm4sf4	1	0.458599	0.000152926	0.01348	0.192334	0.269638	0.999845	0.319345	0.0215298	0.846323	0.0513845	0.748864	0.937032	CORRELATED
772	g49686	Bax inhibitor 1	tmbim6	1	0.369007	0.00187994	0.0450173	0.229973	0.113971	0.999845	-0.0948799	0.460663	0.999659	-0.235023	0.0865321	0.429036	NOT CORRELATED	lung development, very long-chain fatty acid metabolic process	Pathogenic Escherichia coli infection
324	g79336	transmembrane protein 109-like isoform X2	tmem109	1	-0.924196	0.000413856	0.0214271	-0.00323467	0.989961	0.999845	-0.067124	0.803392	0.999659	0.854658	0.000576022	0.0407998	NOT CORRELATED
576	g26786	Transmembrane protein 164	tmem164	1	0.516015	3.29e-05	0.00631051	0.142192	0.282098	0.999845	0.0234208	0.867415	0.999659	-0.351316	0.0023839	0.0794638	NOT CORRELATED
210	g60425	Transmembrane protein 170A	tmem170a tmem170	1	0.134245	0.232988	0.528757	-0.142828	0.292581	0.999845	-0.120663	0.352378	0.999659	-0.399594	0.000697824	0.0453774	NOT CORRELATED
366	g85906	Transmembrane protein 173	tmem173	1	0.135594	0.705636	0.870661	-0.988774	0.00169516	0.28609	-0.679418	0.0872642	0.972596	-1.80444	6.37e-12	6.52e-08	CORRELATED
699	g42117	Transmembrane protein 198-B	tmem198b	1	-1.18726	0.00087163	0.0312208	-0.0485943	0.890602	0.999845	-0.0217922	0.939531	0.999659	1.11957	0.00645171	0.126827	NOT CORRELATED
1210	g85942	Trimeric intracellular cation channel type B	tmem38b	2	0.367389	0.00100915	0.0335582	-0.0288374	0.840942	0.999845	0.0986125	0.518974	0.999659	-0.298607	0.00271684	0.0836219	NOT CORRELATED
1209	g85941	Trimeric intracellular cation channel type B	tmem38b	2	0.308326	0.00154001	0.0411403	-0.0476549	0.745075	0.999845	0.0356815	0.800699	0.999659	-0.320442	0.00266696	0.0828963	NOT CORRELATED
561	g25532	transmembrane protein 88-like	tmem88	1	-0.801144	0.00133948	0.0384036	-0.483787	0.24688	0.999845	0.542381	0.164448	0.999659	0.862156	0.00291174	0.0858521	CORRELATED
1239	g88103	Transmembrane protein 97	tmem97 hcg_31811	1	-1.0539	8.34e-06	0.00358188	-0.0871009	0.784125	0.999845	-0.280194	0.240623	0.999659	0.693881	0.0291447	0.260863	NOT CORRELATED
1107	g79433	transmembrane protease serine 9-like	tmprss9	1	-4.14978	6.82e-05	0.00905637	2.82328	0.0205401	0.795915	-3.39598	0.00201084	0.498449	3.57606	0.00202108	0.0735323	CORRELATED		Protein digestion and absorption
736	g46861	Tenascin	tnc	2	-1.40505	2.65e-05	0.00564752	-0.341836	0.34789	0.999845	0.0199962	0.955461	0.999659	1.08166	0.00147673	0.0637482	NOT CORRELATED	extracellular matrix organization, wound healing, response to mechanical stimulus, response to ethanol, negative regulation of cell adhesion
735	g46860	Tenascin	tnc	2	-1.01925	0.000634585	0.0267061	-0.248476	0.486808	0.999845	0.203545	0.532256	0.999659	0.975017	0.00337632	0.0916197	NOT CORRELATED	extracellular matrix organization, wound healing, response to mechanical stimulus, response to ethanol, negative regulation of cell adhesion
870	g59996	tumor necrosis factor ligand superfamily member 12	tnfsf12 apo3l dr3lg unq181/pro207	1	-0.787526	0.00051422	0.0240663	0.361449	0.234991	0.999845	-0.39108	0.145837	0.999659	0.753052	0.00490824	0.111709	NOT CORRELATED	cell differentiation, angiogenesis
375	g86927	Troponin T, cardiac muscle isoforms	tnnt2	1	-1.44967	3.95e-06	0.00238678	0.0341221	0.913516	0.999845	-0.396201	0.224128	0.999659	1.08846	0.000291304	0.0274341	NOT CORRELATED
1110	g79707	Troponin T, cardiac muscle	tnnt2	2	-1.15381	0.000313347	0.0188268	-0.290454	0.28892	0.999845	-0.356691	0.283272	0.999659	0.50566	0.0487078	0.327376	CORRELATED
135	g43020	Tensin	tns	3	-0.967107	0.000147269	0.0132703	-0.0328468	0.895002	0.999845	0.0138855	0.956216	0.999659	0.950227	0.000153921	0.0186558	NOT CORRELATED
643	g35206	Tensin	tns	3	-0.901844	1.96e-05	0.00517824	-0.0127037	0.95388	0.999845	-0.145568	0.471172	0.999659	0.74504	0.00110628	0.0558848	NOT CORRELATED
650	g35781	Tensin	tns	3	-0.728384	0.000100761	0.010866	-0.205755	0.280206	0.999845	0.044648	0.785419	0.999659	0.56763	0.00721399	0.133128	NOT CORRELATED
649	g35780	Tensin-1	tns1	1	-0.670911	2.47e-05	0.0056064	-0.0581452	0.742006	0.999845	0.0195572	0.882558	0.999659	0.633137	0.00132589	0.0601524	NOT CORRELATED
878	g61330	Protein Tob1	tob1 tob trob1	1	0.47915	8.99e-05	0.0104225	0.198189	0.317644	0.999845	-0.0640665	0.696219	0.999659	-0.347244	0.0367698	0.289404	NOT CORRELATED
720	g44081	Two pore calcium channel protein 2	tpcn2	1	1.04364	2.16e-05	0.00527451	0.080155	0.695301	0.999845	0.679765	0.00567585	0.683783	-0.284306	0.167081	0.565023	NOT CORRELATED
825	g55537	Tropomyosin beta chain	tpm2	2	-1.24908	0.000154815	0.0135295	-0.0924336	0.762976	0.999845	0.024227	0.928547	0.999659	1.18256	0.00104955	0.0546338	NOT CORRELATED	muscle contraction
1290	g92318	Targeting protein for Xklp2	tpx2	1	-1.38488	1.78e-05	0.00487445	-0.340333	0.255225	0.999845	-0.572405	0.107826	0.98463	0.472197	0.0630345	0.370333	CORRELATED
620	g32117	Transmembrane protein C7orf23 homolog	Transmembrane protein C7orf23 homolog	1	0.55788	0.000581985	0.0254635	0.164253	0.184425	0.999845	0.305731	0.0377881	0.894314	-0.0875359	0.537115	0.853318	NOT CORRELATED
381	g8782	tripartite motif-containing protein 16-like	trim16	4	0.252967	0.407879	0.685658	-1.15867	5.06e-05	0.044415	0.424262	0.20319	0.999659	-0.987542	8.54e-05	0.0131549	NOT CORRELATED
1406	g28029	tripartite motif-containing protein 16-like	trim16	4	0.49348	0.217431	0.511412	-1.99437	5.75e-05	0.047547	1.02263	0.0216007	0.846323	-1.47453	0.00104016	0.0544216	CORRELATED
523	g19586	tripartite motif-containing protein 16-like isoform X2	trim16	1	1.09691	0.000697433	0.0277155	0.126263	0.722477	0.999845	0.609963	0.146215	0.999659	-0.36309	0.145135	0.534518	NOT CORRELATED
776	g50232	E3 ubiquitin-protein ligase TRIM21-like isoform X4	trim21 rnf81 ro52 ssa1	1	0.784824	0.00182166	0.0445794	0.185193	0.337649	0.999845	0.450836	0.0947701	0.975979	-0.142707	0.43166	0.794648	NOT CORRELATED
585	g28166	E3 ubiquitin/ISG15 ligase TRIM25-like, partial	trim25	2	1.35893	0.000159317	0.013713	0.637802	0.115116	0.999845	0.0840015	0.857357	0.999659	-0.63793	0.0303557	0.265893	NOT CORRELATED
1057	g7574	E3 ubiquitin/ISG15 ligase TRIM25-like, partial	trim25	2	1.60618	2.02e-05	0.0052669	0.737378	0.0484527	0.968518	0.678233	0.12318	0.993234	-0.191934	0.53486	0.852333	NOT CORRELATED
469	g12245	E3 ubiquitin/ISG15 ligase TRIM25-like	trim25	1	0.949488	0.000612721	0.0262001	0.158737	0.615521	0.999845	0.965373	0.00139503	0.430377	0.168363	0.564728	0.866585	CORRELATED
110	g36645	tripartite motif-containing protein 47-like	trim47	2	0.385662	0.0414325	0.217385	-0.051505	0.812442	0.999845	-0.263528	0.22785	0.999659	-0.701823	0.000184338	0.0205771	NOT CORRELATED
999	g72243	tripartite motif-containing protein 47-like	trim47	2	1.00608	0.00109277	0.0348309	0.376324	0.276769	0.999845	0.418761	0.180438	0.999659	-0.20807	0.54434	0.856778	CORRELATED
220	g62278	Triple functional domain protein	trio	1	-0.974067	5.46e-05	0.00807138	0.0336021	0.892835	0.999845	0.0290996	0.907664	0.999659	1.03769	1.62e-05	0.00469915	NOT CORRELATED
170	g51727	tRNA (uracil-5-)-methyltransferase homolog-B	trmt2b	1	0.345251	0.441153	0.710962	0.606515	0.125533	0.999845	-1.89939	1.63e-06	0.00804903	-1.64193	0.000287867	0.0271729	NOT CORRELATED
578	g2695	Short transient receptor potential channel 4	trpc4	1	-0.976855	0.000307166	0.0186642	0.00539682	0.985173	0.999845	-0.120799	0.667949	0.999659	0.862528	0.00211557	0.0751611	NOT CORRELATED		Axon guidance
725	g44710	Tetraspanin-3	tspan3	1	-1.26991	7.72e-05	0.00960572	-0.0122922	0.973761	0.999845	-0.302229	0.414578	0.999659	0.955209	0.0030593	0.0877796	CORRELATED
1009	g72998	Tetraspanin-4	tspan9	1	-1.18848	1.85e-06	0.00189952	0.118568	0.766198	0.999845	-0.808429	0.0314591	0.877816	0.492627	0.0681332	0.384889	CORRELATED
594	g28813	tau-tubulin kinase 1-like	ttbk1	1	-0.78509	0.000211479	0.015787	0.0559889	0.866055	0.999845	-0.202773	0.396616	0.999659	0.629429	0.046408	0.319917	NOT CORRELATED
388	g88786	Tetratricopeptide repeat protein 28	ttc28	1	-0.850639	6.63e-05	0.00903703	0.0198093	0.939168	0.999845	-0.100755	0.683663	0.999659	0.769085	0.000724795	0.045757	NOT CORRELATED
429	g94895	tetratricopeptide repeat protein 7A-like	ttc7a	1	0.444298	0.0112046	0.109357	-0.0992077	0.478769	0.999845	0.021286	0.909889	0.999659	-0.521757	2.53e-05	0.00612967	NOT CORRELATED
582	g27625	Protein tweety homolog 3	ttyh3	1	-0.826818	0.00189876	0.0452347	-0.109546	0.730818	0.999845	-0.361476	0.220386	0.999659	0.354043	0.223488	0.631161	CORRELATED
855	g59134	Tubulin alpha-1 chain (Fragment)	tuba1c	1	-0.640993	0.00196265	0.0458387	-0.00594643	0.980699	0.999845	-0.0114529	0.95543	0.999659	0.623234	0.012167	0.171937	NOT CORRELATED
611	g30957	Tubulin beta-6 chain	tubb6	1	-1.64888	3.75e-05	0.0069018	-0.435712	0.249784	0.999845	0.128586	0.726513	0.999659	1.3453	0.00109079	0.0555802	NOT CORRELATED		Pathogenic Escherichia coli infection
1348	g95182	Twisted gastrulation protein homolog 1-A	twsg1	1	-0.907256	0.000641915	0.0267196	-0.0899706	0.745205	0.999845	-0.240985	0.401132	0.999659	0.576043	0.0227898	0.233572	NOT CORRELATED	blood vessel development
851	g58536	Thioredoxin domain-containing protein 5	txndc5	1	0.564058	0.000653156	0.0268215	0.148285	0.361154	0.999845	0.0258977	0.870041	0.999659	-0.391989	0.0202589	0.221097	NOT CORRELATED
476	g12858	Thioredoxin reductase 3 (Fragment)	txnrd3	1	0.491365	0.00147971	0.0404371	0.0397547	0.79435	0.999845	0.213175	0.16372	0.999659	-0.240138	0.120008	0.493863	NOT CORRELATED
1148	g8271	tRNA wybutosine-synthesizing protein 5	tyw5	1	-1.01379	0.00102709	0.033817	-0.0764358	0.78481	0.999845	-0.335034	0.265121	0.999659	0.602897	0.037536	0.291345	CORRELATED
1398	g11582	polyubiquitin-B isoform X2	ubb	1	0.599465	0.494522	0.748767	3.08836	1.79e-07	0.000788486	0.0993053	0.700574	0.999659	0.246582	0.750638	0.937519	CORRELATED
1047	g75393	Ubiquitin-conjugating enzyme E2 C	ube2c	1	-0.724501	0.00165841	0.0426785	-0.212424	0.534607	0.999845	-0.478039	0.113679	0.991854	0.03237	0.906864	0.978342	NOT CORRELATED
227	g63784	nucleolar transcription factor 1-like [Maylandia zebra]	ubtf	1	-0.267043	0.163307	0.44308	0.190664	0.18704	0.999845	0.00335805	0.986879	0.999659	0.453949	0.00050966	0.0385696	NOT CORRELATED
1237	g87961	Uridine-cytidine kinase-like 1	uckl1	1	0.449271	0.000475065	0.0231098	0.17335	0.288761	0.999845	0.132761	0.378188	0.999659	-0.144031	0.318168	0.717766	NOT CORRELATED
939	g66719	UDP-glucuronosyltransferase (Fragment)	ugt1a1	1	0.565592	0.000793139	0.0296002	-0.0608504	0.797355	0.999845	0.264399	0.172037	0.999659	-0.361579	0.0979569	0.451739	NOT CORRELATED
1018	g73200	UDP-glucuronosyltransferase 1-5	ugt2a2	2	0.500591	0.000317955	0.0188966	0.00413605	0.983508	0.999845	0.0106095	0.939285	0.999659	-0.487964	0.013667	0.181961	CORRELATED		Retinol metabolism
1017	g73199	UDP-glucuronosyltransferase 1-5	ugt2a2	2	0.492655	0.00016026	0.0137645	0.0524414	0.7565	0.999845	0.128	0.358688	0.999659	-0.313074	0.0533346	0.341977	NOT CORRELATED		Steroid hormone biosynthesis
403	g90442	UDP-glucuronosyltransferase 2B17	ugt2b17	1	0.507689	0.00114499	0.0357121	0.0586484	0.771085	0.999845	-0.158732	0.434407	0.999659	-0.609576	8.34e-05	0.0131003	NOT CORRELATED		Steroid hormone biosynthesis
261	g70972	UDP-glucuronosyltransferase 2B31	ugt2b31	1	0.231071	0.186519	0.473774	-0.349114	0.103476	0.999845	-0.0391793	0.850045	0.999659	-0.620857	0.000701423	0.045485	NOT CORRELATED		Steroid hormone biosynthesis
1143	g82013	2-hydroxyacylsphingosine 1-beta-galactosyltransferase	ugt8	1	0.572142	0.000977451	0.0329708	0.176049	0.330258	0.999845	0.152713	0.380361	0.999659	-0.243524	0.178623	0.577365	NOT CORRELATED
235	g66216	Protein unc-50 homolog	unc50 uncl hsd-23 hsd23	1	0.0827068	0.508358	0.757786	-0.269385	0.0139647	0.702746	-0.0290674	0.818334	0.999659	-0.378293	0.000529926	0.0395896	NOT CORRELATED
996	g71508	Uncharacterized protein C11orf95 homolog	Uncharacterized protein C11orf95 homolog	1	0.596654	4.11e-05	0.00714235	-0.0175064	0.918852	0.999845	0.444206	0.00354959	0.621777	-0.170305	0.301761	0.704521	NOT CORRELATED
1369	g96553	Uncharacterized protein C17orf109	Uncharacterized protein C17orf109	1	-0.956763	0.00151915	0.040692	0.343421	0.379342	0.999845	-0.366418	0.300639	0.999659	0.932273	0.00676322	0.129396	NOT CORRELATED
1235	g87699	uncharacterized protein LOC100692291	uncharacterized protein LOC100692291	1	-0.975153	0.000117864	0.0119999	0.382145	0.15142	0.999845	-0.491736	0.0492711	0.921578	0.863552	0.00132341	0.0601066	NOT CORRELATED
1401	g17184	uncharacterized protein LOC103366691	uncharacterized protein LOC103366691	1	1	1	1	-2.73371	6.11e-05	0.0489792	1.60689	0.00991758	0.749232	1	1	1	NOT CORRELATED
631	g33896	uncharacterized protein LOC106456017 isoform X2	uncharacterized protein LOC106456017 isoform X2	1	-1.06593	1.8e-06	0.00189952	0.256678	0.491755	0.999845	-0.611106	0.055145	0.925866	0.708092	0.0163838	0.19809	NOT CORRELATED
1129	g80831	uncharacterized protein LOC106604997, partial	uncharacterized protein LOC106604997, partial	1	-1.131	0.00204705	0.0469586	-0.0568955	0.866134	0.999845	-0.356011	0.33099	0.999659	0.718828	0.0326197	0.27283	NOT CORRELATED
1403	g20501	uncharacterized protein LOC107680470	uncharacterized protein LOC107680470	1	3.96532	0.000950312	1	5.60363	2e-05	0.0326496	1.8976	0.0662573	0.954223	2.1963	0.156046	0.55105	NOT CORRELATED
995	g71464	uncharacterized protein LOC108895203	uncharacterized protein LOC108895203	1	-0.944933	9.92e-05	0.0107686	-0.304346	0.304065	0.999845	-0.0616669	0.841865	0.999659	0.579135	0.00876861	0.147486	NOT CORRELATED
1336	g94532	uncharacterized protein LOC108902988 isoform X2	uncharacterized protein LOC108902988 isoform X2	1	-0.550638	0.000902347	0.0317061	-0.151558	0.402491	0.999845	-0.0881673	0.608066	0.999659	0.312543	0.0745827	0.401028	NOT CORRELATED
1300	g92881	uncharacterized protein LOC109137974	uncharacterized protein LOC109137974	1	-0.562882	6e-05	0.00838274	-0.0906345	0.524577	0.999845	-0.156678	0.353726	0.999659	0.309645	0.00476133	0.11014	NOT CORRELATED
1410	g45467	uncharacterized protein LOC109990879 isoform X1	uncharacterized protein LOC109990879 isoform X1	1	0.845381	0.31046	0.604932	2.75903	4.95e-05	0.044415	1	1	1	1.69614	0.0678483	0.383885	NOT CORRELATED
13	g13300	UPF0366 protein C11orf67 homolog	UPF0366	1	0.231735	0.395988	0.676628	-0.566979	0.00795557	0.594083	-0.0669095	0.793156	0.999659	-0.867751	0.000259683	0.025699	NOT CORRELATED
89	g31767	UPF0405 protein C3orf75 homolog	UPF0405	1	0.531063	0.00704813	0.0873374	-0.0760007	0.578816	0.999845	0.0739333	0.711467	0.999659	-0.533296	9.65e-05	0.0139785	NOT CORRELATED
277	g74607	UPF0469 protein KIAA0907 homolog	upf0469	1	0.184189	0.00455811	0.0703938	-0.0794721	0.264645	0.999845	-0.0275886	0.721138	0.999659	-0.291765	1.13e-06	0.000883324	NOT CORRELATED
1106	g79267	UPF0498 protein KIAA1191 homolog	UPF0498 protein KIAA1191 homolog	1	0.29629	0.000265565	0.0175702	0.108663	0.356728	0.999845	0.0624079	0.483101	0.999659	-0.126509	0.261608	0.669369	NOT CORRELATED
566	g25679	UPF0764 protein C16orf89 homolog	upf0764	1	-0.72689	0.000387491	0.0207735	-0.314094	0.247401	0.999845	-0.0391651	0.864578	0.999659	0.374753	0.140442	0.526443	NOT CORRELATED
1117	g80042	Ubiquitin carboxyl-terminal hydrolase 3	usp3	1	0.721308	0.00131346	0.0380674	0.101322	0.732611	0.999845	0.192458	0.46916	0.999659	-0.428644	0.100358	0.456203	NOT CORRELATED
440	g96191	Ubiquitin carboxyl-terminal hydrolase 42	usp42	1	0.13577	0.22484	0.520619	-0.230196	0.0359786	0.902824	-0.0641986	0.504828	0.999659	-0.43238	0.00049412	0.0378366	NOT CORRELATED	cell differentiation
734	g46681	Ubiquitin carboxyl-terminal hydrolase 43	usp43	1	1.11168	0.00192263	0.0454085	0.252889	0.354781	0.999845	0.730024	0.0336847	0.881388	-0.130936	0.655156	0.905128	NOT CORRELATED
2	g100010	Ubiquitin carboxyl-terminal hydrolase 49	usp49	1	-0.771875	0.0311233	0.186974	-0.532176	0.00178073	0.291882	0.463412	0.189966	0.999659	0.702291	0.000128136	0.0166646	CORRELATED
377	g87323	Vasodilator-stimulated phosphoprotein	vasp	1	0.354046	0.00671561	0.085335	0.0217029	0.760404	0.999845	0.0911771	0.510988	0.999659	-0.241431	1.33e-05	0.00424274	CORRELATED		Focal adhesion
1330	g94280	synaptic vesicle membrane protein VAT-1 homolog	vat1	1	-1.21711	0.000697197	0.0277155	-0.258575	0.512192	0.999845	-0.00217641	0.99556	0.999659	0.956286	0.00827862	0.14292	CORRELATED
635	g34272	Vascular cell adhesion protein 1	vcam1	1	-0.6772	0.000460648	0.022629	-0.332583	0.177675	0.999845	0.213125	0.320138	0.999659	0.558647	0.0151032	0.190496	NOT CORRELATED	extracellular matrix organization, heart development, response to ethanol
581	g27493	Vasoactive intestinal polypeptide receptor 2	vipr2	2	-0.898371	0.00138734	0.039242	-0.131136	0.583803	0.999845	-0.295395	0.318683	0.999659	0.474168	0.0281839	0.256068	CORRELATED
580	g27492	Vasoactive intestinal polypeptide receptor 2	vipr2	2	-0.652514	1.69e-05	0.00487445	-0.0463826	0.837686	0.999845	-0.411466	0.0351129	0.885348	0.192473	0.30969	0.710298	NOT CORRELATED
547	g2430	Vacuole membrane protein 1	vmp1	1	-0.817614	0.000906755	0.0317272	-0.130774	0.658021	0.999845	-0.0165162	0.926821	0.999659	0.672595	0.0492292	0.329377	NOT CORRELATED	cell junction assembly
809	g54250	Vacuolar protein sorting-associated protein 13A	vps13a chac kiaa0986	1	0.533361	0.00186017	0.0448804	0.392223	0.0407449	0.940923	-0.028079	0.889362	0.999659	-0.170872	0.292374	0.696085	NOT CORRELATED
708	g43103	Vacuolar protein sorting-associated protein 28 homolog	vps28	1	0.334615	0.00171982	0.0433077	0.22124	0.0787181	0.999845	0.04625	0.705383	0.999659	-0.0691457	0.534616	0.852333	NOT CORRELATED
884	g61705	hemicentin-1-like [Maylandia zebra]	vsig10	1	-2.47784	0.00226458	0.0497371	0.542135	0.461466	0.999845	-0.5126	0.493025	0.999659	0.513933	0.631076	0.89589	CORRELATED
716	g4371	Venom serine proteinase-like	vsp2_maclb	2	-1.23412	3.28e-06	0.00238678	-0.446696	0.19835	0.999845	-0.380162	0.301065	0.999659	0.407608	0.0709066	0.391857	CORRELATED
715	g4370	Venom serine proteinase-like	vsp2_maclb	2	-1.03753	1.3e-05	0.00429136	-0.546066	0.152495	0.999845	-0.0708931	0.843583	0.999659	0.42112	0.115403	0.485257	CORRELATED
55	g25735	Verrucotoxin subunit beta	vtx subunit beta	1	1.99856	0.0016309	0.0425051	1	1	1	1	1	1	-2.44478	2.65e-05	0.00636032	CORRELATED
1182	g84439	von Willebrand factor	vwf	2	-1.19898	0.000759806	0.0290877	-0.0149608	0.971492	0.999845	-0.390106	0.372119	0.999659	0.789076	0.0122495	0.172618	CORRELATED	cell adhesion, extracellular matrix organization, cellular response to lipopolysaccharide
1183	g84440	von Willebrand factor	vwf	2	-0.894717	0.00166863	0.0426785	-0.0903636	0.813739	0.999845	0.0399171	0.913282	0.999659	0.843994	0.00540882	0.117426	NOT CORRELATED	extracellular matrix organization
283	g75116	Wiskott-Aldrich syndrome protein family member 3	wasf3 kiaa0900 scar3 wave3	1	-0.622948	0.0134212	0.12053	0.0760568	0.818354	0.999845	0.175423	0.592032	0.999659	0.861922	0.00083454	0.0496206	NOT CORRELATED		Pathogenic Escherichia coli infection
56	g26158	Williams-Beuren syndrome chromosomal region 27 protein-like	wbscr27	1	1.85604	0.0152707	0.128727	1	1	1	1	1	1	-3.19246	6.92e-05	0.0119614	CORRELATED
404	g90559	WD repeat- and FYVE domain-containing protein 4	wdfy4 c10orf64 kiaa1607	1	0.307551	0.141665	0.412437	-0.121012	0.439726	0.999845	-0.13061	0.538391	0.999659	-0.557454	0.000475707	0.0370855	NOT CORRELATED
622	g32397	WD repeat-containing protein 20	wdr20	1	0.318489	0.0018558	0.044865	0.0806058	0.387256	0.999845	0.157414	0.16039	0.999659	-0.0808863	0.329367	0.72819	CORRELATED
1370	g96690	WD repeat domain phosphoinositide-interacting protein 3	wdr45b	1	0.303721	0.00185491	0.044865	0.125008	0.23341	0.999845	0.155727	0.168484	0.999659	-0.024262	0.786271	0.946736	NOT CORRELATED
672	g38766	Protein Wiz	wiz	1	-0.852271	0.00187516	0.0450173	0.0663587	0.805125	0.999845	-0.145364	0.54269	0.999659	0.775637	0.0103753	0.159909	NOT CORRELATED
364	g85431	Serine/threonine-protein kinase WNK3	wnk3 kiaa1566 prkwnk3	1	-0.420827	0.120011	0.376602	0.086052	0.762026	0.999845	0.406473	0.154987	0.999659	0.914684	0.000687151	0.0449554	NOT CORRELATED
804	g53652	XK-related protein 8	xkr8	1	0.575656	0.00077559	0.0292222	-0.265267	0.214676	0.999845	0.233584	0.203987	0.999659	-0.614996	0.00217409	0.0764514	CORRELATED
545	g24192	Protein ycf2 (Fragment)	ycf2	1	-0.7745	0.00190467	0.0452347	-0.340235	0.106981	0.999845	0.0928602	0.735177	0.999659	0.523693	0.00206894	0.0745456	CORRELATED
802	g53307	zinc finger BED domain-containing protein 1-like	zbed1	1	-1.22058	2.05e-05	0.0052722	0.0104259	0.981189	0.999845	-0.343442	0.368198	0.999659	0.887061	0.0150399	0.190225	NOT CORRELATED
37	g21412	zinc finger and BTB domain-containing protein 24 isoform X2	zbtb24	1	0.401784	0.245843	0.542297	-0.576602	0.0733414	0.999845	0.0873329	0.825911	0.999659	-0.909312	0.000519734	0.0391886	NOT CORRELATED
859	g59365	zinc finger and BTB domain-containing protein 34	zbtb34	1	0.691404	3.67e-05	0.00684925	0.123203	0.569924	0.999845	0.281708	0.137874	0.995747	-0.286481	0.146725	0.536631	NOT CORRELATED
801	g53297	Zinc finger CCHC domain-containing protein 2	zcchc2 c18orf49 kiaa1744	1	0.402831	0.00206729	0.0472601	0.00195179	0.988906	0.999845	0.241677	0.0693436	0.955111	-0.15941	0.248493	0.656251	NOT CORRELATED
498	g16175	Zinc finger CCHC domain-containing protein 24	zcchc24	1	-0.81755	0.00114981	0.0357362	-0.159052	0.534328	0.999845	-0.271361	0.257325	0.999659	0.387438	0.147214	0.537516	NOT CORRELATED
446	g96947	Probable palmitoyltransferase ZDHHC14	zdhhc14	1	0.328443	0.00309698	0.0580691	-0.0253544	0.858778	0.999845	-0.017068	0.908277	0.999659	-0.371472	0.000341176	0.0302532	NOT CORRELATED
668	g38463	palmitoyltransferase ZDHHC9 isoform X1	zdhhc9 cxorf11 zdhhc10 znf379 znf380 cgi-89 unq261/pro298	1	0.636812	0.00147584	0.0404267	0.0275362	0.898143	0.999845	0.173085	0.415409	0.999659	-0.435969	0.0328293	0.273532	NOT CORRELATED
667	g38460	palmitoyltransferase ZDHHC9-like [Maylandia zebra]	zdhhc9 cxorf11 zdhhc10 znf379 znf380 cgi-89 unq261/pro298	1	0.520861	0.000805874	0.0298682	0.111898	0.561844	0.999845	0.0836849	0.609761	0.999659	-0.325313	0.0805292	0.415601	NOT CORRELATED
1135	g8116	Zinc finger E-box-binding homeobox 2	zeb2	2	-0.957762	1.1e-06	0.001759	0.0295969	0.915627	0.999845	-0.340516	0.152412	0.999659	0.646533	0.00850408	0.144775	NOT CORRELATED	neural crest cell migration
1138	g8117	Zinc finger E-box-binding homeobox 2	zeb2	2	-0.584653	0.000904183	0.0317272	0.00466464	0.985329	0.999845	-0.00850873	0.967153	0.999659	0.581372	0.0117943	0.169694	NOT CORRELATED	neural crest cell migration
1203	g85576	zinc finger protein 740-like isoform X1	zfn740	1	-1.51368	0.000425047	0.0217133	0.447385	0.0899065	0.999845	-0.858034	0.0864168	0.972596	0.484345	0.108076	0.471015	CORRELATED
569	g26182	Zinc finger MYM-type protein 4	zmym4 kiaa0425 znf262	1	0.3064	0.00080221	0.029797	0.00728444	0.940153	0.999845	0.19351	0.05082	0.922749	-0.106387	0.23886	0.64718	NOT CORRELATED
896	g63064	Zinc finger protein 521	znf423	1	-0.781214	0.00141126	0.0395025	0.163179	0.575812	0.999845	-0.19459	0.436023	0.999659	0.749687	0.0089635	0.148848	NOT CORRELATED	cell differentiation
744	g47268	zinc finger protein with KRAB and SCAN domains 3-like	znf425	1	0.898585	0.0020305	0.0466695	-0.000779824	0.997561	0.999845	0.611075	0.0191462	0.830793	-0.288525	0.313939	0.713375	CORRELATED
1211	g85944	Zinc finger protein 462	znf462	1	0.651927	0.00129466	0.0377963	-0.0030881	0.984035	0.999845	0.376233	0.0482934	0.918624	-0.27769	0.103062	0.461486	CORRELATED
586	g28238	Zinc finger protein 503	znf503 nolz1	2	-1.03054	0.000140673	0.0130812	0.0452476	0.898088	0.999845	-0.264406	0.426929	0.999659	0.809394	0.00611315	0.123795	NOT CORRELATED
1093	g78934	Zinc finger protein 503	znf503 nolz1	2	-0.835656	0.00105798	0.0342574	0.0250685	0.928578	0.999845	-0.295883	0.252672	0.999659	0.564977	0.0405306	0.301839	NOT CORRELATED
834	g5618	Zinc finger protein 704	znf704	1	-1.0711	0.000908454	0.0317276	-0.414058	0.178397	0.999845	-0.0366789	0.906213	0.999659	0.617729	0.0534689	0.342117	CORRELATED
549	g2461	Zinc finger ZZ-type and EF-hand domain-containing protein 1	zzef1	1	0.611582	0.000901847	0.0317061	0.188985	0.319043	0.999845	0.230599	0.183765	0.999659	-0.193411	0.331327	0.729659	CORRELATED
83	g30932	rRNA promoter binding protein		1	-0.649429	0.0370881	0.205145	-0.394004	0.0422496	0.945465	0.463823	0.144846	0.999186	0.715462	8.37e-05	0.0131003	NOT CORRELATED	response to ethanol
