# Supplementary material for: Genetics and Nutrition Drive the Gut Microbiota Succession and Host-Transcriptome Interactions through the Gilthead Sea Bream (Sparus aurata) Production Cycle
Source: Biology (Basel). 2022 Nov 30;11(12):1744. doi: 10.3390/biology11121744 (PMC9774573; doi:10.3390/biology11121744)
Supplement: Supplementary file 1 [file biology-11-01744-s001.zip › Supplementary Table S8.xlsx]

## Sheet: Hoja1
Supplementary Table S8. List of significant (P < 0.01) correlations between the anterior intestine OTUs and DE genes obtained at t1. Cells shaded in yellow are abundant (>1% in at least one of the groups) OTUs at t1.
OTU Genus	GSB Gene	Annotation	Gene symbol	Corr. Coef.	p	FDR	Gene enriched term	Gene enriched supra-category
d.Bacteria.p.Proteobacteria.c.Gammaproteobacteria.o.Vibrionales.f.Vibrionaceae.g.Vibrio_OTU1	g92203	P-selectin	selp	0.615341	0.000324809	1	cell adhesion	Cell-extracellular matrix adhesion
d.Bacteria.p.Firmicutes.c.Bacilli.o.Bacillales.f.Staphylococcaceae.g.Staphylococcus_OTU1	g22729	Cadherin-11	cdh11	0.517991	0.00606388	1	cell adhesion	Cell-extracellular matrix adhesion
d.Bacteria.p.Firmicutes.c.Bacilli.o.Lactobacillales.f.Enterococcaceae.g.Enterococcus_OTU1	g35632	Collagen alpha-1(XVIII) chain	COL18A1	0.637093	0.000146999	1	cell adhesion	Cell-extracellular matrix adhesion
d.Bacteria.p.Firmicutes.c.Bacilli.o.Lactobacillales.f.Enterococcaceae.g.Enterococcus_OTU1	g57362	Laminin subunit alpha-2	lama2	0.613362	0.000348086	1	cell adhesion	Cell-extracellular matrix adhesion
d.Bacteria.p.Firmicutes.c.Bacilli.o.Lactobacillales.f.Enterococcaceae.g.Enterococcus_OTU1	g89993	Protein-tyrosine kinase 2-beta	ptk2b	0.569366	0.00144996	1	cell adhesion	Cell-extracellular matrix adhesion
d.Bacteria.p.Actinobacteria.c.Actinobacteria.o.Bifidobacteriales.f.Bifidobacteriaceae.g.Bifidobacterium_OTU3	g63185	muscarinic acetylcholine receptor M2-like	chrm2	0.59559	0.000635146	1	cell adhesion	Cell-extracellular matrix adhesion
d.Bacteria.p.Firmicutes.c.Bacilli.o.Lactobacillales.f.Enterococcaceae.g.Enterococcus_OTU1	g71909	integrin subunit alpha 6, transcript variant X1	itga6	0.528492	0.00460948	1	cell adhesion	Cell-extracellular matrix adhesion
d.Bacteria.p.Firmicutes.c.Bacilli.o.Lactobacillales.f.Enterococcaceae.g.Enterococcus_OTU1	g74894	Sialic acid-binding Ig-like lectin 6	siglec12	0.542159	0.00318262	1	cell adhesion	Cell-extracellular matrix adhesion
d.Bacteria.p.Firmicutes.c.Bacilli.o.Lactobacillales.f.Enterococcaceae.g.Enterococcus_OTU1	g76973	Periostin	postn	0.535914	0.00377693	1	cell adhesion	Cell-extracellular matrix adhesion
d.Bacteria.p.Proteobacteria.c.Gammaproteobacteria.o.Vibrionales.f.Vibrionaceae.g.Vibrio_OTU1	g67440	Myosin heavy chain 8	myh8	0.509093	0.00759853	1	cell adhesion	Cell-extracellular matrix adhesion
d.Bacteria.p.Actinobacteria.c.Actinobacteria.o.Actinomycetales.f.Nocardioidaceae.g.Nocardioides	g57363	stabilin-1 isoform X2	stab1	0.531893	0.00420974	1	cell adhesion	Cell-extracellular matrix adhesion
d.Bacteria.p.Fusobacteria.c.Fusobacteriia.o.Fusobacteriales.f.Fusobacteriaceae.g.Fusobacterium_OTU1	g66420	arginase 1	arg1	-0.538255	0.00354352	1	extracellular matrix organization	Cell-extracellular matrix adhesion
d.Bacteria.p.Proteobacteria.c.Gammaproteobacteria.o.Vibrionales.f.Vibrionaceae.g.Vibrio_OTU1	g84294	annexin A2	anxa2	0.704279	8.20149e-06	0.0820149	extracellular matrix organization	Cell-extracellular matrix adhesion
d.Bacteria.p.Actinobacteria.c.Actinobacteria.o.Solirubrobacterales.f.Solirubrobacteraceae.g.Solirubrobacter	g66420	arginase 1	arg1	-0.584276	0.000914734	1	extracellular matrix organization	Cell-extracellular matrix adhesion
d.Bacteria.p.Firmicutes.c.Bacilli.o.Bacillales.f.Bacillales_Incertae_Sedis_XI.g.Gemella	g66420	arginase 1	arg1	-0.877808	1.03961e-11	1.03961e-07	extracellular matrix organization	Cell-extracellular matrix adhesion
d.Bacteria.p.Proteobacteria.c.Alphaproteobacteria.o.Rhizobiales.f.Bradyrhizobiaceae	g44711	Hepcidin	hamp	0.542225	0.00317684	1	cellular response to tumor necrosis factor	Response to chemokine/cytokine/growth factor
d.Bacteria.p.Firmicutes.c.Bacilli.o.Lactobacillales.f.Lactobacillaceae.g.Lactobacillus_OTU1	g96412	mitogen-activated protein kinase 8, transcript variant X1	mapk8	-0.519243	0.00587145	1	cellular response to tumor necrosis factor	Response to chemokine/cytokine/growth factor
d.Bacteria.p.Firmicutes.c.Clostridia.o.Clostridiales.f.Peptoniphilaceae.g.Peptoniphilus_OTU2	g96412	mitogen-activated protein kinase 8, transcript variant X1	mapk8	-0.632779	0.000172859	1	cellular response to tumor necrosis factor	Response to chemokine/cytokine/growth factor
d.Bacteria.p.Fusobacteria.c.Fusobacteriia.o.Fusobacteriales.f.Fusobacteriaceae.g.Fusobacterium_OTU1	g65657	C-X-C motif chemokine 9-like	cxcl9	-0.517878	0.00608154	1	chemokine-mediated signaling pathway	Response to chemokine/cytokine/growth factor
d.Bacteria.p.Actinobacteria.c.Actinobacteria.o.Solirubrobacterales.f.Solirubrobacteraceae.g.Solirubrobacter	g65657	C-X-C motif chemokine 9-like	cxcl9	-0.562772	0.00176528	1	chemokine-mediated signaling pathway	Response to chemokine/cytokine/growth factor
d.Bacteria.p.Firmicutes.c.Bacilli	g79271	interleukin-8-like	il8	-0.506468	0.00811197	1	chemokine-mediated signaling pathway	Response to chemokine/cytokine/growth factor
d.Bacteria.p.Firmicutes.c.Bacilli.o.Bacillales.f.Bacillales_Incertae_Sedis_XI.g.Gemella	g65657	C-X-C motif chemokine 9-like	cxcl9	-0.864491	5.42255e-11	5.42255e-07	chemokine-mediated signaling pathway	Response to chemokine/cytokine/growth factor
d.Bacteria.p.Spirochaetes.c.Spirochaetia.o.Spirochaetales.f.Brevinemataceae.g.Brevinema	g63685	interferon-induced transmembrane protein 3-like, transcript variant X1	ifitm3	0.549775	0.00257118	1	response to growth factor	Response to chemokine/cytokine/growth factor
d.Bacteria.p.Firmicutes.c.Clostridia.o.Clostridiales.f.Clostridiaceae_1.g.Clostridium_sensu_stricto_OTU1	g64996	NACHT, LRR and PYD domains-containing protein 3-like	NLRP3	0.558143	0.00202189	1	cellular response to lipopolysaccharide	Response to lipid and other organisms
d.Bacteria.p.Firmicutes.c.Bacilli.o.Bacillales.f.Staphylococcaceae.g.Staphylococcus_OTU1	g67376	lysozyme g-like, transcript variant X1	lysg	0.733989	1.75214e-06	0.0175214	defense response to bacterium	Response to lipid and other organisms
d.Bacteria.p.Proteobacteria.c.Gammaproteobacteria.o.Pseudomonadales.f.Pseudomonadaceae.g.Pseudomonas_OTU1	g24831	Midkine-B	mdkb	-0.601705	0.000518498	1	defense response to bacterium	Response to lipid and other organisms
d.Bacteria.p.Proteobacteria.c.Betaproteobacteria.o.Burkholderiales.f.Alcaligenaceae.g.Achromobacter	g95067	molybdenum cofactor sulfurase	mocos	0.550967	0.00248564	1	defense response to bacterium	Response to lipid and other organisms
d.Bacteria.p.Proteobacteria.c.Gammaproteobacteria	g67376	lysozyme g-like, transcript variant X1	lysg	0.726756	2.59817e-06	0.0259817	defense response to bacterium	Response to lipid and other organisms
d.Bacteria.p.Actinobacteria.c.Actinobacteria.o.Bifidobacteriales.f.Bifidobacteriaceae.g.Bifidobacterium_OTU3	g24099	protein NLRC3-like isoform X1	nlrc3	0.594141	0.000666021	1	response to lipopolysaccharide	Response to lipid and other organisms
d.Bacteria.p.Firmicutes.c.Bacilli.o.Lactobacillales.f.Lactobacillaceae.g.Lactobacillus_OTU1	g24099	protein NLRC3-like isoform X1	nlrc3	0.511984	0.00706614	1	response to lipopolysaccharide	Response to lipid and other organisms
d.Bacteria.p.Proteobacteria.c.Alphaproteobacteria.o.Rhodospirillales.g.Reyranella_OTU3	g25325	protein NLRC3-like	nlrc3	0.506599	0.00808569	1	response to lipopolysaccharide	Response to lipid and other organisms
d.Bacteria.p.Proteobacteria.c.Gammaproteobacteria.o.Vibrionales.f.Vibrionaceae.g.Vibrio_OTU1	g75944	haptoglobin-like	HP	0.760586	3.66552e-07	0.00366552	response to lipopolysaccharide	Response to lipid and other organisms
d.Bacteria.p.Actinobacteria.c.Actinobacteria.o.Actinomycetales	g24099	protein NLRC3-like isoform X1	nlrc3	0.509613	0.0075002	1	response to lipopolysaccharide	Response to lipid and other organisms
d.Bacteria.p.Proteobacteria.c.Alphaproteobacteria.o.Rhodobacterales.f.Rhodobacteraceae.g.Rubellimicrobium	g24099	protein NLRC3-like isoform X1	nlrc3	0.625454	0.00022635	1	response to lipopolysaccharide	Response to lipid and other organisms
d.Bacteria.p.Actinobacteria.c.Actinobacteria.o.Actinomycetales.f.Actinomycetaceae.g.Actinomyces_OTU3	g92205	selectin E	sele	0.609403	0.000399233	1	cell adhesion	Cell-extracellular matrix adhesion
d.Bacteria.p.Actinobacteria.c.Actinobacteria.o.Actinomycetales.f.Microbacteriaceae	g397	Stromal cell-derived factor 1	cxcl12	0.542192	0.00317973	1	cell adhesion	Cell-extracellular matrix adhesion
d.Bacteria.p.Actinobacteria.c.Actinobacteria.o.Actinomycetales.f.Microbacteriaceae	g33125	Collagen alpha-3(VI) chain	col6a3	0.796848	3.04491e-08	0.000304491	cell adhesion	Cell-extracellular matrix adhesion
d.Bacteria.p.Actinobacteria.c.Actinobacteria.o.Actinomycetales.f.Microbacteriaceae	g35394	Collagen alpha-1(V) chain	col5a1	0.54645	0.00282397	1	cell adhesion	Cell-extracellular matrix adhesion
d.Bacteria.p.Actinobacteria.c.Actinobacteria.o.Actinomycetales.f.Microbacteriaceae	g54793	Collagen alpha-1(XII) chain	col12a1	0.678954	2.65627e-05	0.265627	cell adhesion	Cell-extracellular matrix adhesion
d.Bacteria.p.Actinobacteria.c.Actinobacteria.o.Actinomycetales.f.Microbacteriaceae	g6973	Cadherin-11	cdh11	0.508884	0.00763834	1	cell adhesion	Cell-extracellular matrix adhesion
d.Bacteria.p.Actinobacteria.c.Actinobacteria.o.Actinomycetales.f.Microbacteriaceae	g84439	von Willebrand factor	vwf	0.533367	0.00404618	1	cell adhesion	Cell-extracellular matrix adhesion
d.Bacteria.p.Actinobacteria.c.Actinobacteria.o.Actinomycetales.f.Microbacteriaceae	g95877	Collagen alpha-2(VI) chain	col6a2	0.531227	0.00428546	1	cell adhesion	Cell-extracellular matrix adhesion
d.Bacteria.p.Actinobacteria.c.Actinobacteria.o.Actinomycetales.f.Microbacteriaceae	g95881	Collagen alpha-1(VI) chain	col6a1	0.594201	0.000664716	1	cell adhesion	Cell-extracellular matrix adhesion
d.Bacteria.p.Actinobacteria.c.Actinobacteria.o.Actinomycetales.f.Microbacteriaceae	g96913	Collagen alpha-1(XII) chain	col12a1	0.668087	4.2498e-05	0.42498	cell adhesion	Cell-extracellular matrix adhesion
d.Bacteria.p.Actinobacteria.c.Actinobacteria.o.Actinomycetales.f.Microbacteriaceae	g11551	Epidermal growth factor-like protein 7	egfl7	0.646839	0.000101001	1	cell adhesion	Cell-extracellular matrix adhesion
d.Bacteria.p.Actinobacteria.c.Actinobacteria.o.Actinomycetales.f.Microbacteriaceae	g2556	flotillin 2, transcript variant X1	flot2	-0.514529	0.00662495	1	cell adhesion	Cell-extracellular matrix adhesion
d.Bacteria.p.Actinobacteria.c.Actinobacteria.o.Actinomycetales.f.Microbacteriaceae	g2560	Flotillin-2a	flot2a	0.75304	5.82748e-07	0.00582748	cell adhesion	Cell-extracellular matrix adhesion
d.Bacteria.p.Actinobacteria.c.Actinobacteria.o.Actinomycetales.f.Microbacteriaceae	g53405	epithelial membrane protein 2-like isoform X1	emp2	0.760874	3.60015e-07	0.00360015	cell adhesion	Cell-extracellular matrix adhesion
d.Bacteria.p.Actinobacteria.c.Actinobacteria.o.Actinomycetales.f.Microbacteriaceae	g72681	Serine/threonine-protein kinase D2	prkd2	0.54083	0.00330165	1	cell adhesion	Cell-extracellular matrix adhesion
d.Bacteria.p.Actinobacteria.c.Actinobacteria.o.Actinomycetales.f.Microbacteriaceae	g83672	Granulocyte colony-stimulating factor receptor	csf3r	0.650267	8.82325e-05	0.882325	cell adhesion	Cell-extracellular matrix adhesion
d.Bacteria.p.Actinobacteria.c.Actinobacteria.o.Actinomycetales.f.Microbacteriaceae	g97368	sushi repeat-containing protein SRPX	srpx	0.576866	0.00115324	1	cell adhesion	Cell-extracellular matrix adhesion
d.Bacteria.p.Actinobacteria.c.Actinobacteria.o.Actinomycetales.f.Micrococcaceae	g75831	ectonucleoside triphosphate diphosphohydrolase 1-like, transcript variant X1	loc115571665	0.508003	0.00780806	1	cell adhesion	Cell-extracellular matrix adhesion
d.Bacteria.p.Actinobacteria.c.Actinobacteria.o.Actinomycetales.f.Micrococcaceae	g31619	Adenosine deaminase	ada	0.640227	0.000130476	1	cell adhesion	Cell-extracellular matrix adhesion
d.Bacteria.p.Actinobacteria.c.Actinobacteria.o.Actinomycetales.f.Micrococcaceae	g31620	Adenosine deaminase	ada	0.517299	0.00617247	1	cell adhesion	Cell-extracellular matrix adhesion
d.Bacteria.p.Actinobacteria.c.Actinobacteria.o.Actinomycetales.f.Micrococcaceae	g31621	adenosine deaminase	ada	0.58194	0.000984634	1	cell adhesion	Cell-extracellular matrix adhesion
d.Bacteria.p.Aquificae.c.Aquificae.o.Aquificales.f.Hydrogenothermaceae.g.Sulfurihydrogenibium_OTU2	g31619	Adenosine deaminase	ada	0.611237	0.000374752	1	cell adhesion	Cell-extracellular matrix adhesion
d.Bacteria.p.Bacteroidetes.c.Bacteroidia.o.Bacteroidales.f.Prevotellaceae.g.Prevotella_OTU2	g79042	Integrin beta-3	itgb3	0.552608	0.00237192	1	cell adhesion	Cell-extracellular matrix adhesion
d.Bacteria.p.Bacteroidetes.c.Flavobacteriia.o.Flavobacteriales.f.Flavobacteriaceae.g.Chryseobacterium_OTU11	g86313	ephrin type-A receptor 2-like	loc115584108	0.50082	0.00932139	1	cell adhesion	Cell-extracellular matrix adhesion
d.Bacteria.p.Firmicutes.c.Negativicutes.o.Selenomonadales.f.Veillonellaceae.g.Megasphaera_OTU1	g54793	Collagen alpha-1(XII) chain	col12a1	0.506547	0.00809609	1	cell adhesion	Cell-extracellular matrix adhesion
d.Bacteria.p.Firmicutes.c.Negativicutes.o.Selenomonadales.f.Veillonellaceae.g.Megasphaera_OTU1	g96913	Collagen alpha-1(XII) chain	col12a1	0.550632	0.0025094	1	cell adhesion	Cell-extracellular matrix adhesion
d.Bacteria.p.Firmicutes.c.Negativicutes.o.Selenomonadales.f.Veillonellaceae.g.Megasphaera_OTU1	g11551	Epidermal growth factor-like protein 7	egfl7	0.559695	0.00193236	1	cell adhesion	Cell-extracellular matrix adhesion
d.Bacteria.p.Firmicutes.c.Negativicutes.o.Selenomonadales.f.Veillonellaceae.g.Megasphaera_OTU1	g53405	epithelial membrane protein 2-like isoform X1	emp2	0.51453	0.00662473	1	cell adhesion	Cell-extracellular matrix adhesion
d.Bacteria.p.Proteobacteria.c.Alphaproteobacteria.o.Rhizobiales.f.Methylobacteriaceae.g.Methylobacterium_OTU1	g74894	integrin subunit alpha 6, transcript variant X1	itga6	0.501651	0.00913418	1	cell adhesion	Cell-extracellular matrix adhesion
d.Bacteria.p.Proteobacteria.c.Alphaproteobacteria.o.Sphingomonadales.f.Sphingomonadaceae	g96548	integrin subunit beta 4, transcript variant X1	itgb4	0.507778	0.00785202	1	cell adhesion	Cell-extracellular matrix adhesion
d.Bacteria.p.Proteobacteria.c.Betaproteobacteria.o.Burkholderiales.f.Comamonadaceae.g.Pelomonas_OTU1	g22729	Cadherin-11	cdh11	0.565725	0.00161718	1	cell adhesion	Cell-extracellular matrix adhesion
d.Bacteria.p.Proteobacteria.c.Betaproteobacteria.o.Burkholderiales.f.Comamonadaceae.g.Pelomonas_OTU1	g6973	Cadherin-11	cdh11	0.530452	0.00437518	1	cell adhesion	Cell-extracellular matrix adhesion
d.Bacteria.p.Proteobacteria.c.Betaproteobacteria.o.Burkholderiales.f.Comamonadaceae.g.Pelomonas_OTU1	g21061	uncharacterized protein LOC106534640	uncharacterized protein LOC106534640	0.604466	0.00047246	1	cell adhesion	Cell-extracellular matrix adhesion
d.Bacteria.p.Proteobacteria.c.Betaproteobacteria.o.Burkholderiales.f.Oxalobacteraceae	g397	Stromal cell-derived factor 1	cxcl12	0.516118	0.00636193	1	cell adhesion	Cell-extracellular matrix adhesion
d.Bacteria.p.Proteobacteria.c.Betaproteobacteria.o.Burkholderiales.f.Oxalobacteraceae	g33125	Collagen alpha-3(VI) chain	col6a3	0.795468	3.37727e-08	0.000337727	cell adhesion	Cell-extracellular matrix adhesion
d.Bacteria.p.Proteobacteria.c.Betaproteobacteria.o.Burkholderiales.f.Oxalobacteraceae	g35394	Collagen alpha-1(V) chain	col5a1	0.543736	0.00304637	1	cell adhesion	Cell-extracellular matrix adhesion
d.Bacteria.p.Proteobacteria.c.Betaproteobacteria.o.Burkholderiales.f.Oxalobacteraceae	g54793	Collagen alpha-1(XII) chain	col12a1	0.659785	6.00836e-05	0.600836	cell adhesion	Cell-extracellular matrix adhesion
d.Bacteria.p.Proteobacteria.c.Betaproteobacteria.o.Burkholderiales.f.Oxalobacteraceae	g84439	von Willebrand factor	vwf	0.506886	0.00802829	1	cell adhesion	Cell-extracellular matrix adhesion
d.Bacteria.p.Proteobacteria.c.Betaproteobacteria.o.Burkholderiales.f.Oxalobacteraceae	g95877	Collagen alpha-2(VI) chain	col6a2	0.520629	0.0056649	1	cell adhesion	Cell-extracellular matrix adhesion
d.Bacteria.p.Proteobacteria.c.Betaproteobacteria.o.Burkholderiales.f.Oxalobacteraceae	g95881	Collagen alpha-1(VI) chain	col6a1	0.587851	0.000816347	1	cell adhesion	Cell-extracellular matrix adhesion
d.Bacteria.p.Proteobacteria.c.Betaproteobacteria.o.Burkholderiales.f.Oxalobacteraceae	g96913	Collagen alpha-1(XII) chain	col12a1	0.639811	0.000132566	1	cell adhesion	Cell-extracellular matrix adhesion
d.Bacteria.p.Proteobacteria.c.Betaproteobacteria.o.Burkholderiales.f.Oxalobacteraceae	g11551	Epidermal growth factor-like protein 7	egfl7	0.61872	0.000288285	1	cell adhesion	Cell-extracellular matrix adhesion
d.Bacteria.p.Proteobacteria.c.Betaproteobacteria.o.Burkholderiales.f.Oxalobacteraceae	g2560	Flotillin-2a	flot2a	0.71971	3.76942e-06	0.0376942	cell adhesion	Cell-extracellular matrix adhesion
d.Bacteria.p.Proteobacteria.c.Betaproteobacteria.o.Burkholderiales.f.Oxalobacteraceae	g53405	epithelial membrane protein 2-like isoform X1	emp2	0.739904	1.25752e-06	0.0125752	cell adhesion	Cell-extracellular matrix adhesion
d.Bacteria.p.Proteobacteria.c.Betaproteobacteria.o.Burkholderiales.f.Oxalobacteraceae	g72681	Serine/threonine-protein kinase D2	prkd2	0.526898	0.00480822	1	cell adhesion	Cell-extracellular matrix adhesion
d.Bacteria.p.Proteobacteria.c.Betaproteobacteria.o.Burkholderiales.f.Oxalobacteraceae	g83672	Granulocyte colony-stimulating factor receptor	csf3r	0.632231	0.000176424	1	cell adhesion	Cell-extracellular matrix adhesion
d.Bacteria.p.Proteobacteria.c.Betaproteobacteria.o.Burkholderiales.f.Oxalobacteraceae	g97368	sushi repeat-containing protein SRPX	srpx	0.594316	0.000662235	1	cell adhesion	Cell-extracellular matrix adhesion
d.Bacteria.p.Proteobacteria.c.Betaproteobacteria.o.Burkholderiales.f.Oxalobacteraceae.g.Massilia_OTU12	g397	Stromal cell-derived factor 1	cxcl12	0.541949	0.00320115	1	cell adhesion	Cell-extracellular matrix adhesion
d.Bacteria.p.Proteobacteria.c.Betaproteobacteria.o.Burkholderiales.f.Oxalobacteraceae.g.Massilia_OTU12	g35394	Collagen alpha-1(V) chain	col5a1	0.542941	0.0031144	1	cell adhesion	Cell-extracellular matrix adhesion
d.Bacteria.p.Proteobacteria.c.Betaproteobacteria.o.Burkholderiales.f.Oxalobacteraceae.g.Massilia_OTU12	g54793	Collagen alpha-1(XII) chain	col12a1	0.677469	2.83577e-05	0.283577	cell adhesion	Cell-extracellular matrix adhesion
d.Bacteria.p.Proteobacteria.c.Betaproteobacteria.o.Burkholderiales.f.Oxalobacteraceae.g.Massilia_OTU12	g96913	Collagen alpha-1(XII) chain	col12a1	0.66087	5.746e-05	0.5746	cell adhesion	Cell-extracellular matrix adhesion
d.Bacteria.p.Proteobacteria.c.Betaproteobacteria.o.Burkholderiales.f.Oxalobacteraceae.g.Massilia_OTU12	g95881	Collagen alpha-1(VI) chain	col6a1	0.587186	0.000833891	1	cell adhesion	Cell-extracellular matrix adhesion
d.Bacteria.p.Proteobacteria.c.Betaproteobacteria.o.Burkholderiales.f.Oxalobacteraceae.g.Massilia_OTU12	g95877	Collagen alpha-2(VI) chain	col6a2	0.525943	0.00493077	1	cell adhesion	Cell-extracellular matrix adhesion
d.Bacteria.p.Proteobacteria.c.Betaproteobacteria.o.Burkholderiales.f.Oxalobacteraceae.g.Massilia_OTU12	g33125	Collagen alpha-3(VI) chain	col6a3	0.777772	1.1941e-07	0.0011941	cell adhesion	Cell-extracellular matrix adhesion
d.Bacteria.p.Proteobacteria.c.Betaproteobacteria.o.Burkholderiales.f.Oxalobacteraceae.g.Massilia_OTU12	g84439	von Willebrand factor	vwf	0.533199	0.00406454	1	cell adhesion	Cell-extracellular matrix adhesion
d.Bacteria.p.Proteobacteria.c.Betaproteobacteria.o.Burkholderiales.f.Oxalobacteraceae.g.Massilia_OTU12	g83672	Granulocyte colony-stimulating factor receptor	csf3r	0.643092	0.00011686	1	cell adhesion	Cell-extracellular matrix adhesion
d.Bacteria.p.Proteobacteria.c.Betaproteobacteria.o.Burkholderiales.f.Oxalobacteraceae.g.Massilia_OTU12	g11551	Epidermal growth factor-like protein 7	egfl7	0.645442	0.000106669	1	cell adhesion	Cell-extracellular matrix adhesion
d.Bacteria.p.Proteobacteria.c.Betaproteobacteria.o.Burkholderiales.f.Oxalobacteraceae.g.Massilia_OTU12	g53405	epithelial membrane protein 2-like isoform X1	emp2	0.757328	4.48703e-07	0.00448703	cell adhesion	Cell-extracellular matrix adhesion
d.Bacteria.p.Proteobacteria.c.Betaproteobacteria.o.Burkholderiales.f.Oxalobacteraceae.g.Massilia_OTU12	g2556	flotillin 2, transcript variant X1	flot2	-0.516158	0.00635545	1	cell adhesion	Cell-extracellular matrix adhesion
d.Bacteria.p.Proteobacteria.c.Betaproteobacteria.o.Burkholderiales.f.Oxalobacteraceae.g.Massilia_OTU12	g2560	Flotillin-2a	flot2a	0.759751	3.8617e-07	0.0038617	cell adhesion	Cell-extracellular matrix adhesion
d.Bacteria.p.Proteobacteria.c.Betaproteobacteria.o.Burkholderiales.f.Oxalobacteraceae.g.Massilia_OTU12	g72681	Serine/threonine-protein kinase D2	prkd2	0.537252	0.00364188	1	cell adhesion	Cell-extracellular matrix adhesion
d.Bacteria.p.Proteobacteria.c.Betaproteobacteria.o.Burkholderiales.f.Oxalobacteraceae.g.Massilia_OTU12	g97368	sushi repeat-containing protein SRPX	srpx	0.556475	0.00212217	1	cell adhesion	Cell-extracellular matrix adhesion
d.Bacteria_OTU3	g34380	stabilin 1, transcript variant X1	stab1	0.540759	0.0033081	1	cell adhesion	Cell-extracellular matrix adhesion
d.Bacteria_OTU3	g96548	integrin subunit beta 4, transcript variant X1	itgb4	0.508041	0.00780079	1	cell adhesion	Cell-extracellular matrix adhesion
d.Bacteria_OTU3	g74744	tyrosine-protein kinase STYK1-like, transcript variant X1	STYK1	0.520748	0.00564747	1	cell adhesion	Cell-extracellular matrix adhesion
d.Bacteria.p.Cyanobacteria.Chloroplast.c.Chloroplast.f.Chloroplast.g.Chlorophyta	g33128	Collagen alpha-6(VI) chain	col6a6	0.565528	0.0016267	1	cell adhesion	Cell-extracellular matrix adhesion
d.Bacteria.p.Cyanobacteria.Chloroplast.c.Chloroplast.f.Chloroplast.g.Chlorophyta	g63761	Collagen alpha-4(VI) chain	col6a4	0.52557	0.00497941	1	cell adhesion	Cell-extracellular matrix adhesion
d.Bacteria.p.Proteobacteria.c.Betaproteobacteria.o.Neisseriales.f.Neisseriaceae	g21061	uncharacterized protein LOC106534640	uncharacterized protein LOC106534640	0.54367	0.00305193	1	cell adhesion	Cell-extracellular matrix adhesion
d.Bacteria.p.Actinobacteria.c.Actinobacteria.o.Actinomycetales.f.Microbacteriaceae	g36901	Collagen alpha-1(I) chain	col1a1	0.620696	0.000268685	1	extracellular matrix organization	Cell-extracellular matrix adhesion
d.Bacteria.p.Actinobacteria.c.Actinobacteria.o.Actinomycetales.f.Microbacteriaceae	g43304	lumican, transcript variant X1	lum	0.66235	5.40488e-05	0.540488	extracellular matrix organization	Cell-extracellular matrix adhesion
d.Bacteria.p.Actinobacteria.c.Actinobacteria.o.Actinomycetales.f.Microbacteriaceae	g47613	lumican, transcript variant X1	lum	0.603369	0.000490299	1	extracellular matrix organization	Cell-extracellular matrix adhesion
d.Bacteria.p.Actinobacteria.c.Actinobacteria.o.Actinomycetales.f.Microbacteriaceae	g12930	SPARC	sparc	0.660334	5.87448e-05	0.587448	extracellular matrix organization	Cell-extracellular matrix adhesion
d.Bacteria.p.Actinobacteria.c.Actinobacteria.o.Actinomycetales.f.Microbacteriaceae	g47617	Decorin	dcn	0.681294	2.39455e-05	0.239455	extracellular matrix organization	Cell-extracellular matrix adhesion
d.Bacteria.p.Actinobacteria.c.Actinobacteria.o.Actinomycetales.f.Microbacteriaceae	g48640	Nuclear factor NF-kappa-B p100 subunit	nfkb2	0.577664	0.00112513	1	extracellular matrix organization	Cell-extracellular matrix adhesion
d.Bacteria.p.Actinobacteria.c.Actinobacteria.o.Actinomycetales.f.Microbacteriaceae	g65094	SH3 and PX domain-containing protein 2A	sh3pxd2a	0.627757	0.000208109	1	extracellular matrix organization	Cell-extracellular matrix adhesion
d.Bacteria.p.Actinobacteria.c.Actinobacteria.o.Actinomycetales.f.Microbacteriaceae	g66837	Fibrillin-2	fbn2	0.515666	0.00643593	1	extracellular matrix organization	Cell-extracellular matrix adhesion
d.Bacteria.p.Actinobacteria.c.Actinobacteria.o.Actinomycetales.f.Microbacteriaceae	g73338	Nidogen-1	nid1	0.587435	0.000827285	1	extracellular matrix organization	Cell-extracellular matrix adhesion
d.Bacteria.p.Actinobacteria.c.Actinobacteria.o.Actinomycetales.f.Microbacteriaceae	g73642	Fibulin-1	fbln1	0.733328	1.81734e-06	0.0181734	extracellular matrix organization	Cell-extracellular matrix adhesion
d.Bacteria.p.Actinobacteria.c.Actinobacteria.o.Actinomycetales.f.Microbacteriaceae	g83332	Microfibrillar-associated protein 2	mfap2	0.638385	0.000139971	1	extracellular matrix organization	Cell-extracellular matrix adhesion
d.Bacteria.p.Actinobacteria.c.Actinobacteria.o.Actinomycetales.f.Microbacteriaceae	g83333	Microfibrillar-associated protein 2	mfap2	0.770349	1.9612e-07	0.0019612	extracellular matrix organization	Cell-extracellular matrix adhesion
d.Bacteria.p.Actinobacteria.c.Actinobacteria.o.Actinomycetales.f.Microbacteriaceae	g97515	Target of Nesh-SH3	abi3bp	0.631573	0.000180789	1	extracellular matrix organization	Cell-extracellular matrix adhesion
d.Bacteria.p.Firmicutes.c.Negativicutes.o.Selenomonadales.f.Veillonellaceae.g.Megasphaera_OTU1	g43304	lumican, transcript variant X1	lum	0.53233	0.00416068	1	extracellular matrix organization	Cell-extracellular matrix adhesion
d.Bacteria.p.Firmicutes.c.Negativicutes.o.Selenomonadales.f.Veillonellaceae.g.Megasphaera_OTU1	g65094	SH3 and PX domain-containing protein 2A	sh3pxd2a	0.588742	0.000793346	1	extracellular matrix organization	Cell-extracellular matrix adhesion
d.Bacteria.p.Firmicutes.c.Negativicutes.o.Selenomonadales.f.Veillonellaceae.g.Megasphaera_OTU1	g83333	Microfibrillar-associated protein 2	mfap2	0.513378	0.00682136	1	extracellular matrix organization	Cell-extracellular matrix adhesion
d.Bacteria.p.Firmicutes.c.Negativicutes.o.Selenomonadales.f.Veillonellaceae.g.Megasphaera_OTU1	g97515	Target of Nesh-SH3	abi3bp	0.544234	0.00300445	1	extracellular matrix organization	Cell-extracellular matrix adhesion
d.Bacteria.p.Proteobacteria.c.Alphaproteobacteria.o.Rhizobiales.f.Methylobacteriaceae.g.Methylobacterium_OTU1	g56833	Peroxidasin homolog	pxdn	0.529606	0.00447505	1	extracellular matrix organization	Cell-extracellular matrix adhesion
d.Bacteria.p.Proteobacteria.c.Betaproteobacteria.o.Burkholderiales.f.Comamonadaceae.g.Pelomonas_OTU1	g47613	lumican, transcript variant X1	lum	0.564538	0.00167531	1	extracellular matrix organization	Cell-extracellular matrix adhesion
d.Bacteria.p.Proteobacteria.c.Betaproteobacteria.o.Burkholderiales.f.Oxalobacteraceae	g36901	Collagen alpha-1(I) chain	col1a1	0.597623	0.000593976	1	extracellular matrix organization	Cell-extracellular matrix adhesion
d.Bacteria.p.Proteobacteria.c.Betaproteobacteria.o.Burkholderiales.f.Oxalobacteraceae	g43304	lumican, transcript variant X1	lum	0.665762	4.68771e-05	0.468771	extracellular matrix organization	Cell-extracellular matrix adhesion
d.Bacteria.p.Proteobacteria.c.Betaproteobacteria.o.Burkholderiales.f.Oxalobacteraceae	g47613	lumican, transcript variant X1	lum	0.575983	0.00118511	1	extracellular matrix organization	Cell-extracellular matrix adhesion
d.Bacteria.p.Proteobacteria.c.Betaproteobacteria.o.Burkholderiales.f.Oxalobacteraceae	g12930	SPARC	sparc	0.648818	9.34392e-05	0.934392	extracellular matrix organization	Cell-extracellular matrix adhesion
d.Bacteria.p.Proteobacteria.c.Betaproteobacteria.o.Burkholderiales.f.Oxalobacteraceae	g47617	Decorin	dcn	0.668243	4.22185e-05	0.422185	extracellular matrix organization	Cell-extracellular matrix adhesion
d.Bacteria.p.Proteobacteria.c.Betaproteobacteria.o.Burkholderiales.f.Oxalobacteraceae	g48640	Nuclear factor NF-kappa-B p100 subunit	nfkb2	0.518357	0.00600701	1	extracellular matrix organization	Cell-extracellular matrix adhesion
d.Bacteria.p.Proteobacteria.c.Betaproteobacteria.o.Burkholderiales.f.Oxalobacteraceae	g65094	SH3 and PX domain-containing protein 2A	sh3pxd2a	0.602934	0.000497528	1	extracellular matrix organization	Cell-extracellular matrix adhesion
d.Bacteria.p.Proteobacteria.c.Betaproteobacteria.o.Burkholderiales.f.Oxalobacteraceae	g66837	Fibrillin-2	fbn2	0.522571	0.00538606	1	extracellular matrix organization	Cell-extracellular matrix adhesion
d.Bacteria.p.Proteobacteria.c.Betaproteobacteria.o.Burkholderiales.f.Oxalobacteraceae	g73338	Nidogen-1	nid1	0.559648	0.00193502	1	extracellular matrix organization	Cell-extracellular matrix adhesion
d.Bacteria.p.Proteobacteria.c.Betaproteobacteria.o.Burkholderiales.f.Oxalobacteraceae	g73642	Fibulin-1	fbln1	0.718821	3.94745e-06	0.0394745	extracellular matrix organization	Cell-extracellular matrix adhesion
d.Bacteria.p.Proteobacteria.c.Betaproteobacteria.o.Burkholderiales.f.Oxalobacteraceae	g83332	Microfibrillar-associated protein 2	mfap2	0.616283	0.000314224	1	extracellular matrix organization	Cell-extracellular matrix adhesion
d.Bacteria.p.Proteobacteria.c.Betaproteobacteria.o.Burkholderiales.f.Oxalobacteraceae	g83333	Microfibrillar-associated protein 2	mfap2	0.732984	1.85213e-06	0.0185213	extracellular matrix organization	Cell-extracellular matrix adhesion
d.Bacteria.p.Proteobacteria.c.Betaproteobacteria.o.Burkholderiales.f.Oxalobacteraceae	g97515	Target of Nesh-SH3	abi3bp	0.622806	0.000249104	1	extracellular matrix organization	Cell-extracellular matrix adhesion
d.Bacteria.p.Proteobacteria.c.Betaproteobacteria.o.Burkholderiales.f.Oxalobacteraceae.g.Massilia_OTU12	g36901	Collagen alpha-1(I) chain	col1a1	0.615946	0.000317981	1	extracellular matrix organization	Cell-extracellular matrix adhesion
d.Bacteria.p.Proteobacteria.c.Betaproteobacteria.o.Burkholderiales.f.Oxalobacteraceae.g.Massilia_OTU12	g43304	lumican, transcript variant X1	lum	0.640057	0.000131325	1	extracellular matrix organization	Cell-extracellular matrix adhesion
d.Bacteria.p.Proteobacteria.c.Betaproteobacteria.o.Burkholderiales.f.Oxalobacteraceae.g.Massilia_OTU12	g47613	lumican, transcript variant X1	lum	0.60834	0.00041408	1	extracellular matrix organization	Cell-extracellular matrix adhesion
d.Bacteria.p.Proteobacteria.c.Betaproteobacteria.o.Burkholderiales.f.Oxalobacteraceae.g.Massilia_OTU12	g47617	Decorin	dcn	0.672935	3.45434e-05	0.345434	extracellular matrix organization	Cell-extracellular matrix adhesion
d.Bacteria.p.Proteobacteria.c.Betaproteobacteria.o.Burkholderiales.f.Oxalobacteraceae.g.Massilia_OTU12	g48640	Nuclear factor NF-kappa-B p100 subunit	nfkb2	0.592914	0.000693235	1	extracellular matrix organization	Cell-extracellular matrix adhesion
d.Bacteria.p.Proteobacteria.c.Betaproteobacteria.o.Burkholderiales.f.Oxalobacteraceae.g.Massilia_OTU12	g12930	SPARC	sparc	0.650431	8.76586e-05	0.876586	extracellular matrix organization	Cell-extracellular matrix adhesion
d.Bacteria.p.Proteobacteria.c.Betaproteobacteria.o.Burkholderiales.f.Oxalobacteraceae.g.Massilia_OTU12	g97515	Target of Nesh-SH3	abi3bp	0.629098	0.000198106	1	extracellular matrix organization	Cell-extracellular matrix adhesion
d.Bacteria.p.Proteobacteria.c.Betaproteobacteria.o.Burkholderiales.f.Oxalobacteraceae.g.Massilia_OTU12	g73642	Fibulin-1	fbln1	0.718924	3.92654e-06	0.0392654	extracellular matrix organization	Cell-extracellular matrix adhesion
d.Bacteria.p.Proteobacteria.c.Betaproteobacteria.o.Burkholderiales.f.Oxalobacteraceae.g.Massilia_OTU12	g83332	Microfibrillar-associated protein 2	mfap2	0.634798	0.000160286	1	extracellular matrix organization	Cell-extracellular matrix adhesion
d.Bacteria.p.Proteobacteria.c.Betaproteobacteria.o.Burkholderiales.f.Oxalobacteraceae.g.Massilia_OTU12	g83333	Microfibrillar-associated protein 2	mfap2	0.770396	1.95525e-07	0.00195525	extracellular matrix organization	Cell-extracellular matrix adhesion
d.Bacteria.p.Proteobacteria.c.Betaproteobacteria.o.Burkholderiales.f.Oxalobacteraceae.g.Massilia_OTU12	g73338	Nidogen-1	nid1	0.589354	0.000777877	1	extracellular matrix organization	Cell-extracellular matrix adhesion
d.Bacteria.p.Proteobacteria.c.Betaproteobacteria.o.Burkholderiales.f.Oxalobacteraceae.g.Massilia_OTU12	g65094	SH3 and PX domain-containing protein 2A	sh3pxd2a	0.630146	0.000190604	1	extracellular matrix organization	Cell-extracellular matrix adhesion
d.Bacteria.p.Firmicutes.c.Bacilli.o.Lactobacillales	g66420	arginase 1	arg1	0.848927	3.03652e-10	3.03652e-06	collagen biosynthetic process	Collagen metabolism
d.Bacteria.p.Proteobacteria.c.Gammaproteobacteria.o.Pasteurellales.f.Pasteurellaceae.g.Haemophilus_OTU6	g66420	arginase 1	arg1	0.542547	0.00314861	1	collagen biosynthetic process	Collagen metabolism
d.Bacteria.p.Armatimonadetes.c.Armatimonadia.o.Armatimonadales.f.Armatimonadaceae.g.Armatimonas.Armatimonadetes_gp1	g66420	arginase 1	arg1	0.56471	0.0016668	1	collagen biosynthetic process	Collagen metabolism
d.Bacteria.p.Actinobacteria.c.Actinobacteria.o.Actinomycetales.f.Micrococcaceae	g44307	Cathepsin S	ctss	0.596136	0.000623846	1	collagen catabolic process	Collagen metabolism
d.Bacteria.p.Proteobacteria.c.Betaproteobacteria.o.Burkholderiales.f.Oxalobacteraceae	g44307	Cathepsin S	ctss	0.545525	0.00289803	1	collagen catabolic process	Collagen metabolism
d.Bacteria.p.Actinobacteria.c.Actinobacteria.o.Actinomycetales.f.Microbacteriaceae	g42076	A disintegrin and metalloproteinase with thrombospondin motifs 2-like, transcript variant X1	adamts2	0.563912	0.00170672	1	collagen fibril organization	Collagen metabolism
d.Bacteria.p.Proteobacteria.c.Alphaproteobacteria.o.Rhizobiales.f.Methylobacteriaceae.g.Methylobacterium_OTU1	g64489	serpin H1-like, transcript variant X1	SERPINH1	0.525175	0.00503141	1	collagen fibril organization	Collagen metabolism
d.Bacteria.p.Proteobacteria.c.Alphaproteobacteria.o.Rhizobiales.f.Methylobacteriaceae.g.Methylobacterium_OTU1	g84294	annexin A2	anxa2	0.539964	0.00338128	1	collagen fibril organization	Collagen metabolism
d.Bacteria.p.Proteobacteria.c.Betaproteobacteria.o.Burkholderiales.f.Oxalobacteraceae	g42076	A disintegrin and metalloproteinase with thrombospondin motifs 2-like, transcript variant X1	adamts2	0.573895	0.00126357	1	collagen fibril organization	Collagen metabolism
d.Bacteria.p.Proteobacteria.c.Betaproteobacteria.o.Burkholderiales.f.Oxalobacteraceae	g42078	A disintegrin and metalloproteinase with thrombospondin motifs 2-like, transcript variant X1	adamts2	0.505126	0.00838616	1	collagen fibril organization	Collagen metabolism
d.Bacteria.p.Proteobacteria.c.Betaproteobacteria.o.Burkholderiales.f.Oxalobacteraceae.g.Massilia_OTU12	g42076	A disintegrin and metalloproteinase with thrombospondin motifs 2-like, transcript variant X1	adamts2	0.549012	0.00262733	1	collagen fibril organization	Collagen metabolism
d.Bacteria.p.Aquificae.c.Aquificae.o.Aquificales.f.Hydrogenothermaceae.g.Sulfurihydrogenibium_OTU2	g50717	Arginase-2, mitochondrial	arg2	0.567391	0.00153865	1	cellular response to lipopolysaccharide	Response to chemokine/cytokine/growth factor
d.Bacteria.p.Firmicutes.c.Clostridia.o.Clostridiales.f.Lachnospiraceae.g.Lachnospiracea_incertae_sedis_OTU3	g64996	NACHT, LRR and PYD domains-containing protein 3-like	NLRP3	0.587443	0.000827054	1	cellular response to lipopolysaccharide	Response to chemokine/cytokine/growth factor
d.Bacteria.p.Proteobacteria.c.Alphaproteobacteria.o.Caulobacterales.f.Caulobacteraceae.g.Brevundimonas_OTU10	g30673	Phospholipid scramblase 1	plscr1	0.512942	0.00689708	1	cellular response to lipopolysaccharide	Response to chemokine/cytokine/growth factor
d.Bacteria.p.Proteobacteria.c.Gammaproteobacteria.o.Xanthomonadales.f.Xanthomonadaceae	g39553	Low affinity immunoglobulin gamma Fc region receptor II	fcgr2a	0.53859	0.00351118	1	cellular response to lipopolysaccharide	Response to chemokine/cytokine/growth factor
d.Bacteria.p.Proteobacteria.c.Gammaproteobacteria.o.Enterobacteriales.f.Enterobacteriaceae.g.Escherichia.Shigella	g30673	Phospholipid scramblase 1	plscr1	0.578558	0.00109435	1	cellular response to lipopolysaccharide	Response to chemokine/cytokine/growth factor
d.Bacteria.p.Firmicutes.c.Bacilli.o.Lactobacillales	g65657	C-X-C motif chemokine 9-like	cxcl9	0.821043	4.3064e-09	4.3064e-05	chemokine-mediated signaling pathway	Response to chemokine/cytokine/growth factor
d.Bacteria.p.Proteobacteria.c.Betaproteobacteria.o.Burkholderiales.f.Oxalobacteraceae.g.Massilia_OTU12	g79271	interleukin-8-like	il8	0.517268	0.00617742	1	chemokine-mediated signaling pathway	Response to chemokine/cytokine/growth factor
d.Bacteria.p.Proteobacteria.c.Gammaproteobacteria.o.Pasteurellales.f.Pasteurellaceae.g.Haemophilus_OTU6	g65657	C-X-C motif chemokine 9-like	cxcl9	0.549257	0.00260918	1	chemokine-mediated signaling pathway	Response to chemokine/cytokine/growth factor
d.Bacteria.p.Armatimonadetes.c.Armatimonadia.o.Armatimonadales.f.Armatimonadaceae.g.Armatimonas.Armatimonadetes_gp1	g65657	C-X-C motif chemokine 9-like	cxcl9	0.511885	0.00708385	1	chemokine-mediated signaling pathway	Response to chemokine/cytokine/growth factor
d.Bacteria.p.Actinobacteria.c.Actinobacteria.o.Actinomycetales.f.Microbacteriaceae	g67840	Dual specificity protein phosphatase 6	dusp6	0.551319	0.00246081	1	response to growth factor	Response to chemokine/cytokine/growth factor
d.Bacteria.p.Planctomycetes.c.Planctomycetia.o.Planctomycetales.f.Planctomycetaceae.g.Rhodopirellula_OTU1	g63685	interferon-induced transmembrane protein 3-like, transcript variant X1	loc115586016	0.577035	0.00114723	1	response to growth factor	Response to chemokine/cytokine/growth factor
d.Bacteria.p.Proteobacteria.c.Betaproteobacteria.o.Burkholderiales.f.Oxalobacteraceae	g67840	Dual specificity protein phosphatase 6	dusp6	0.553081	0.00234002	1	response to growth factor	Response to chemokine/cytokine/growth factor
d.Bacteria.p.Proteobacteria.c.Betaproteobacteria.o.Burkholderiales.f.Oxalobacteraceae.g.Massilia_OTU12	g67840	Dual specificity protein phosphatase 6	dusp6	0.543359	0.00307849	1	response to growth factor	Response to chemokine/cytokine/growth factor
d.Bacteria.p.Actinobacteria.c.Actinobacteria.o.Actinomycetales.f.Microbacteriaceae	g44707	hepcidin-like	hamp	0.647195	9.96006e-05	0.996006	cellular response to tumor necrosis factor	Response to lipid and other organisms
d.Bacteria.p.Actinobacteria.c.Actinobacteria.o.Actinomycetales.f.Microbacteriaceae	g92319	C-C motif chemokine 25	ccl25	0.591148	0.000734119	1	cellular response to tumor necrosis factor	Response to lipid and other organisms
d.Bacteria.p.Actinobacteria.c.Actinobacteria.o.Actinomycetales.f.Microbacteriaceae	g42685	Krueppel-like factor 2	klf2	0.625142	0.000228927	1	cellular response to tumor necrosis factor	Response to lipid and other organisms
d.Bacteria.p.Proteobacteria.c.Betaproteobacteria.o.Burkholderiales.f.Burkholderiaceae	g96412	mitogen-activated protein kinase 8, transcript variant X1	loc115570652	0.524707	0.00509361	1	cellular response to tumor necrosis factor	Response to lipid and other organisms
d.Bacteria.p.Proteobacteria.c.Betaproteobacteria.o.Burkholderiales.f.Oxalobacteraceae	g44719	hepcidin-like isoform X1	hamp	0.517656	0.00611625	1	cellular response to tumor necrosis factor	Response to lipid and other organisms
d.Bacteria.p.Proteobacteria.c.Betaproteobacteria.o.Burkholderiales.f.Oxalobacteraceae	g92319	C-C motif chemokine 25	ccl25	0.563187	0.00174376	1	cellular response to tumor necrosis factor	Response to lipid and other organisms
d.Bacteria.p.Proteobacteria.c.Betaproteobacteria.o.Burkholderiales.f.Oxalobacteraceae	g42685	Krueppel-like factor 2	klf2	0.588624	0.000796352	1	cellular response to tumor necrosis factor	Response to lipid and other organisms
d.Bacteria.p.Proteobacteria.c.Betaproteobacteria.o.Burkholderiales.f.Oxalobacteraceae.g.Massilia_OTU12	g92319	C-C motif chemokine 25	ccl25	0.591184	0.000733284	1	cellular response to tumor necrosis factor	Response to lipid and other organisms
d.Bacteria.p.Proteobacteria.c.Betaproteobacteria.o.Burkholderiales.f.Oxalobacteraceae.g.Massilia_OTU12	g17071	drebrin isoform X1	dbn1	0.517741	0.00610298	1	cellular response to tumor necrosis factor	Response to lipid and other organisms
d.Bacteria.p.Proteobacteria.c.Betaproteobacteria.o.Burkholderiales.f.Oxalobacteraceae.g.Massilia_OTU12	g42685	Krueppel-like factor 2	klf2	0.629911	0.000192263	1	cellular response to tumor necrosis factor	Response to lipid and other organisms
d.Bacteria.p.Actinobacteria.c.Actinobacteria.o.Actinomycetales.f.Microbacteriaceae	g79710	Mitogen-activated protein kinase 6	mapk6	0.764864	2.79722e-07	0.00279722	defense response to bacterium	Response to lipid and other organisms
d.Bacteria.p.Firmicutes.c.Bacilli.o.Lactobacillales	g67376	lysozyme g-like, transcript variant X1	lysg	0.737376	1.45056e-06	0.0145056	defense response to bacterium	Response to lipid and other organisms
d.Bacteria.p.Firmicutes.c.Negativicutes.o.Selenomonadales.f.Veillonellaceae.g.Megasphaera_OTU1	g79710	Mitogen-activated protein kinase 6	mapk6	0.546151	0.00284772	1	defense response to bacterium	Response to lipid and other organisms
d.Bacteria.p.Proteobacteria.c.Betaproteobacteria.o.Burkholderiales.f.Oxalobacteraceae	g79710	Mitogen-activated protein kinase 6	mapk6	0.745163	9.29391e-07	0.00929391	defense response to bacterium	Response to lipid and other organisms
d.Bacteria.p.Proteobacteria.c.Betaproteobacteria.o.Burkholderiales.f.Oxalobacteraceae.g.Massilia_OTU12	g79710	Mitogen-activated protein kinase 6	mapk6	0.763241	3.10129e-07	0.00310129	defense response to bacterium	Response to lipid and other organisms
d.Archaea.p.Nanohaloarchaeota.g.Candidatus_Nanosalina	g24099	protein NLRC3-like isoform X1	nlrc3	0.514858	0.00656977	1	response to lipopolysaccharide	Response to lipid and other organisms
d.Bacteria.p.Actinobacteria.c.Actinobacteria.o.Actinomycetales.f.Microbacteriaceae	g62118	heterogeneous nuclear ribonucleoprotein A0-like	loc115568498	-0.577386	0.00113484	1	response to lipopolysaccharide	Response to lipid and other organisms
d.Bacteria.p.Actinobacteria.c.Actinobacteria.o.Actinomycetales.f.Microbacteriaceae	g81604	thromboxane A2 receptor, transcript variant X2	tbxa2r	0.632258	0.000176249	1	response to lipopolysaccharide	Response to lipid and other organisms
d.Bacteria.p.Actinobacteria.c.Actinobacteria.o.Actinomycetales.f.Microbacteriaceae	g94907	GTP cyclohydrolase 1-like	GCH1 hCG_22618	0.748167	7.79389e-07	0.00779389	response to lipopolysaccharide	Response to lipid and other organisms
d.Bacteria.p.Actinobacteria.c.Actinobacteria.o.Actinomycetales.f.Micrococcaceae	g90645	protein NLRC3-like	nlrc3	0.81838	5.41595e-09	5.41595e-05	response to lipopolysaccharide	Response to lipid and other organisms
d.Bacteria.p.Aquificae.c.Aquificae.o.Aquificales.f.Hydrogenothermaceae.g.Sulfurihydrogenibium_OTU2	g85996	Prostaglandin E synthase	ptges	0.515096	0.00653011	1	response to lipopolysaccharide	Response to lipid and other organisms
d.Bacteria.p.Aquificae.c.Aquificae.o.Aquificales.f.Hydrogenothermaceae.g.Sulfurihydrogenibium_OTU2	g94907	GTP cyclohydrolase 1-like	gch1	0.516419	0.00631317	1	response to lipopolysaccharide	Response to lipid and other organisms
d.Bacteria.p.Firmicutes.c.Negativicutes.o.Selenomonadales.f.Veillonellaceae.g.Megasphaera_OTU1	g49635	Transcription factor jun-B	junb	0.590593	0.000747414	1	response to lipopolysaccharide	Response to lipid and other organisms
d.Bacteria.p.Firmicutes.c.Negativicutes.o.Selenomonadales.f.Veillonellaceae.g.Megasphaera_OTU1	g94907	GTP cyclohydrolase 1-like	GCH1 hCG_22618	0.570094	0.00141841	1	response to lipopolysaccharide	Response to lipid and other organisms
d.Bacteria.p.Proteobacteria.c.Alphaproteobacteria.o.Rhizobiales.f.Methylobacteriaceae.g.Methylobacterium_OTU1	g75944	haptoglobin-like	HP	0.557578	0.00205535	1	response to lipopolysaccharide	Response to lipid and other organisms
d.Bacteria.p.Proteobacteria.c.Betaproteobacteria.o.Burkholderiales.f.Oxalobacteraceae	g62118	heterogeneous nuclear ribonucleoprotein A0-like	loc115568498	-0.543349	0.00307929	1	response to lipopolysaccharide	Response to lipid and other organisms
d.Bacteria.p.Proteobacteria.c.Betaproteobacteria.o.Burkholderiales.f.Oxalobacteraceae	g81604	thromboxane A2 receptor, transcript variant X2	tbxa2r	0.620642	0.000269207	1	response to lipopolysaccharide	Response to lipid and other organisms
d.Bacteria.p.Proteobacteria.c.Betaproteobacteria.o.Burkholderiales.f.Oxalobacteraceae	g85996	Prostaglandin E synthase	ptges	0.504247	0.00857006	1	response to lipopolysaccharide	Response to lipid and other organisms
d.Bacteria.p.Proteobacteria.c.Betaproteobacteria.o.Burkholderiales.f.Oxalobacteraceae	g94907	GTP cyclohydrolase 1-like	GCH1 hCG_22618	0.703699	8.43631e-06	0.0843631	response to lipopolysaccharide	Response to lipid and other organisms
d.Bacteria.p.Proteobacteria.c.Betaproteobacteria.o.Burkholderiales.f.Oxalobacteraceae.g.Massilia_OTU12	g94907	GTP cyclohydrolase 1-like	GCH1 hCG_22618	0.754011	5.49512e-07	0.00549512	response to lipopolysaccharide	Response to lipid and other organisms
d.Bacteria.p.Proteobacteria.c.Betaproteobacteria.o.Burkholderiales.f.Oxalobacteraceae.g.Massilia_OTU12	g81604	thromboxane A2 receptor, transcript variant X2	tbxa2r	0.622366	0.000253077	1	response to lipopolysaccharide	Response to lipid and other organisms
d.Bacteria.p.Proteobacteria.c.Betaproteobacteria.o.Burkholderiales.f.Oxalobacteraceae.g.Massilia_OTU12	g62118	heterogeneous nuclear ribonucleoprotein A0-like	HNRNPA0	-0.579204	0.00107258	1	response to lipopolysaccharide	Response to lipid and other organisms
d.Bacteria.p.Proteobacteria.c.Gammaproteobacteria.o.Pseudomonadales.f.Moraxellaceae.g.Enhydrobacter_OTU2	g31101	protein NLRC3-like	nlrc3	0.547642	0.00273087	1	response to lipopolysaccharide	Response to lipid and other organisms
d.Bacteria.p.Tenericutes.c.Mollicutes.o.Mycoplasmatales.f.Mycoplasmataceae.g.Mycoplasma_OTU4	g62118	heterogeneous nuclear ribonucleoprotein A0-like	loc115568498	-0.507192	0.00796736	1	response to lipopolysaccharide	Response to lipid and other organisms
d.Bacteria.p.Cyanobacteria.Chloroplast.c.Chloroplast.f.Chloroplast.g.Streptophyta	g75419	serine/threonine-protein kinase 24-like	STK24	0.511421	0.00716707	1	response to lipopolysaccharide	Response to lipid and other organisms
d.Bacteria.p.Proteobacteria.c.Gammaproteobacteria.o.Vibrionales.f.Vibrionaceae.g.Vibrio_OTU1	g47377	Fatty acid-binding protein, heart (JQ308834)	h-fabp	0.535413	0.00382856	1
d.Archaea	g30459	eosinophil peroxidase-like, transcript variant X1	loc115593256	0.554452	0.00224972	1
d.Archaea	g5641	GTPase IMAP family member 4-like	GIMAP4	0.674323	3.25294e-05	0.325294
d.Archaea	g9697	Keratin, type II cytoskeletal	krt71	0.669985	3.92034e-05	0.392034
d.Archaea.p.Crenarchaeota.c.Thermoprotei	g37540	GTPase IMAP family member 4-like	GIMAP4	0.576101	0.00118079	1
d.Archaea.p.Crenarchaeota.c.Thermoprotei	g63103	Cytochrome P450 2B4	cyp2b4	0.53451	0.00392332	1
d.Archaea.p.Crenarchaeota.c.Thermoprotei.o.Thermoproteales.f.Thermoproteaceae.g.Pyrobaculum_OTU3	g37540	GTPase IMAP family member 4-like	GIMAP4	0.513096	0.00687032	1
d.Archaea.p.Crenarchaeota.c.Thermoprotei.o.Thermoproteales.f.Thermoproteaceae.g.Pyrobaculum_OTU3	g69657	LDL receptor related protein 11, transcript variant X1	lrp11	0.51256	0.00696412	1
d.Archaea.p.Euryarchaeota	g37540	GTPase IMAP family member 4-like	GIMAP4	0.547903	0.00271087	1
d.Archaea.p.Euryarchaeota	g63103	Cytochrome P450 2B4	cyp2b4	0.513149	0.00686114	1
d.Archaea.p.Euryarchaeota	g79433	transmembrane protease serine 9-like	TMPRSS9	0.521574	0.00552765	1
d.Archaea.p.Nanohaloarchaeota.g.Candidatus_Nanosalina	g67069	CD276 antigen-like	cd276	0.506913	0.00802285	1
d.Archaea.p.Pacearchaeota.g.Pacearchaeota_Incertae_Sedis_AR13	g9697	Keratin, type II cytoskeletal	krt71	0.517157	0.00619503	1
d.Bacteria.p.Actinobacteria.c.Actinobacteria	g37540	GTPase IMAP family member 4-like	GIMAP4	0.597699	0.000592499	1
d.Bacteria.p.Actinobacteria.c.Actinobacteria	g79433	transmembrane protease serine 9-like	TMPRSS9	0.554294	0.00225996	1
d.Bacteria.p.Actinobacteria.c.Actinobacteria.o.Actinomycetales.f.Corynebacteriaceae.g.Corynebacterium_OTU16	g47656	microtubule affinity regulating kinase 1, transcript variant X3	mark1	0.585004	0.000893857	1
d.Bacteria.p.Actinobacteria.c.Actinobacteria.o.Actinomycetales.f.Microbacteriaceae	g42042	Peptidyl-prolyl cis-trans isomerase FKBP1B	fkbp1b	0.525118	0.0050389	1
d.Bacteria.p.Actinobacteria.c.Actinobacteria.o.Actinomycetales.f.Microbacteriaceae	g70271	arrestin domain-containing protein 3-like, transcript variant X1	arrdc3	0.680851	2.44217e-05	0.244217
d.Bacteria.p.Actinobacteria.c.Actinobacteria.o.Actinomycetales.f.Microbacteriaceae	g89453	estrogen receptor	esr1	0.622293	0.000253741	1
d.Bacteria.p.Actinobacteria.c.Actinobacteria.o.Actinomycetales.f.Microbacteriaceae	g79955	platelet-derived growth factor receptor beta-like, transcript variant X1	PDGFRB	0.509974	0.00743254	1
d.Bacteria.p.Actinobacteria.c.Actinobacteria.o.Actinomycetales.f.Microbacteriaceae	g86175	Rho GTPase-activating protein 24	arhgap24	0.510925	0.00725712	1
d.Bacteria.p.Actinobacteria.c.Actinobacteria.o.Actinomycetales.f.Microbacteriaceae	g87323	Vasodilator-stimulated phosphoprotein	vasp	-0.605407	0.000457633	1
d.Bacteria.p.Actinobacteria.c.Actinobacteria.o.Actinomycetales.f.Microbacteriaceae	g10761	Copine-1	cpne1	0.667039	4.44225e-05	0.444225
d.Bacteria.p.Actinobacteria.c.Actinobacteria.o.Actinomycetales.f.Microbacteriaceae	g1109	Solute carrier family 2, facilitated glucose transporter member 10	slc2a10	0.554993	0.00221498	1
d.Bacteria.p.Actinobacteria.c.Actinobacteria.o.Actinomycetales.f.Microbacteriaceae	g1200	Myosin-IXa	myo9a	0.727015	2.56233e-06	0.0256233
d.Bacteria.p.Actinobacteria.c.Actinobacteria.o.Actinomycetales.f.Microbacteriaceae	g12854	Myc box-dependent-interacting protein 1	bin1	0.602384	0.000506824	1
d.Bacteria.p.Actinobacteria.c.Actinobacteria.o.Actinomycetales.f.Microbacteriaceae	g13380	Exocyst complex component 3-like protein	exoc3l1	0.719384	3.83379e-06	0.0383379
d.Bacteria.p.Actinobacteria.c.Actinobacteria.o.Actinomycetales.f.Microbacteriaceae	g1453	Dual specificity protein phosphatase 7	dusp7	0.661438	5.61279e-05	0.561279
d.Bacteria.p.Actinobacteria.c.Actinobacteria.o.Actinomycetales.f.Microbacteriaceae	g15201	SLAM family member 9	slamf9	0.674872	3.17638e-05	0.317638
d.Bacteria.p.Actinobacteria.c.Actinobacteria.o.Actinomycetales.f.Microbacteriaceae	g16125	transforming growth factor beta activator LRRC32-like, transcript variant X1	LRRC32	0.520541	0.00567785	1
d.Bacteria.p.Actinobacteria.c.Actinobacteria.o.Actinomycetales.f.Microbacteriaceae	g16126	Myb-like protein H	myb	0.639381	0.000134762	1
d.Bacteria.p.Actinobacteria.c.Actinobacteria.o.Actinomycetales.f.Microbacteriaceae	g18426	uncharacterized LOC115572857	uncharacterized LOC115572857	0.514584	0.00661574	1
d.Bacteria.p.Actinobacteria.c.Actinobacteria.o.Actinomycetales.f.Microbacteriaceae	g24690	frizzled-8-like	loc115572005	-0.514544	0.00662252	1
d.Bacteria.p.Actinobacteria.c.Actinobacteria.o.Actinomycetales.f.Microbacteriaceae	g25388	Polyadenylate-binding protein 1	pabpc1	0.527658	0.00471259	1
d.Bacteria.p.Actinobacteria.c.Actinobacteria.o.Actinomycetales.f.Microbacteriaceae	g25406	Collagen alpha-2(I) chain (Fragments)	col1a2	0.562671	0.00177054	1
d.Bacteria.p.Actinobacteria.c.Actinobacteria.o.Actinomycetales.f.Microbacteriaceae	g2559	Gonadotropin subunit beta-2	cgbb	0.784149	7.67794e-08	0.000767794
d.Bacteria.p.Actinobacteria.c.Actinobacteria.o.Actinomycetales.f.Microbacteriaceae	g27493	Vasoactive intestinal polypeptide receptor 2	vipr2	0.769095	2.12883e-07	0.00212883
d.Bacteria.p.Actinobacteria.c.Actinobacteria.o.Actinomycetales.f.Microbacteriaceae	g27625	protein tweety homolog 3-like, transcript variant X1	ttyh3	0.60092	0.000532303	1
d.Bacteria.p.Actinobacteria.c.Actinobacteria.o.Actinomycetales.f.Microbacteriaceae	g2852	GPI transamidase component PIG-S	pigs	0.550649	0.00250816	1
d.Bacteria.p.Actinobacteria.c.Actinobacteria.o.Actinomycetales.f.Microbacteriaceae	g28619	coiled-coil domain-containing protein 152 isoform X2	ccdc152	0.566358	0.00158693	1
d.Bacteria.p.Actinobacteria.c.Actinobacteria.o.Actinomycetales.f.Microbacteriaceae	g28950	Serine/threonine-protein kinase MRCK alpha	cdc42bpa	-0.518492	0.00598626	1
d.Bacteria.p.Actinobacteria.c.Actinobacteria.o.Actinomycetales.f.Microbacteriaceae	g29813	Nuclear pore complex protein Nup88	nup88	0.583437	0.000939305	1
d.Bacteria.p.Actinobacteria.c.Actinobacteria.o.Actinomycetales.f.Microbacteriaceae	g30234	Echinoderm microtubule-associated protein-like 4	eml4	-0.674037	3.2936e-05	0.32936
d.Bacteria.p.Actinobacteria.c.Actinobacteria.o.Actinomycetales.f.Microbacteriaceae	g31349	E3 ubiquitin-protein ligase RNF139	rnf139	-0.503244	0.00878432	1
d.Bacteria.p.Actinobacteria.c.Actinobacteria.o.Actinomycetales.f.Microbacteriaceae	g31889	kalirin RhoGEF kinase, transcript variant X2	kalrn	-0.594996	0.000647647	1
d.Bacteria.p.Actinobacteria.c.Actinobacteria.o.Actinomycetales.f.Microbacteriaceae	g32397	WD repeat-containing protein 20-like	WDR20	-0.529455	0.00449307	1
d.Bacteria.p.Actinobacteria.c.Actinobacteria.o.Actinomycetales.f.Microbacteriaceae	g33647	ras suppressor protein 1	rsu1	0.550994	0.00248368	1
d.Bacteria.p.Actinobacteria.c.Actinobacteria.o.Actinomycetales.f.Microbacteriaceae	g34715	uncharacterized LOC115570440	uncharacterized LOC115570440	0.704243	8.21589e-06	0.0821589
d.Bacteria.p.Actinobacteria.c.Actinobacteria.o.Actinomycetales.f.Microbacteriaceae	g34716	uncharacterized protein LOC105915827	uncharacterized protein LOC105915827	0.787921	5.87198e-08	0.000587198
d.Bacteria.p.Actinobacteria.c.Actinobacteria.o.Actinomycetales.f.Microbacteriaceae	g36655	uncharacterized LOC115589382	loc115589382	-0.600941	0.000531929	1
d.Bacteria.p.Actinobacteria.c.Actinobacteria.o.Actinomycetales.f.Microbacteriaceae	g396	Mitochondrial inner membrane protease ATP23 homolog	atp23	0.502749	0.00889175	1
d.Bacteria.p.Actinobacteria.c.Actinobacteria.o.Actinomycetales.f.Microbacteriaceae	g402	protein DEPP	depp1	0.740537	1.21307e-06	0.0121307
d.Bacteria.p.Actinobacteria.c.Actinobacteria.o.Actinomycetales.f.Microbacteriaceae	g41320	Rho GTPase-activating protein 6	arhgap6	-0.534664	0.003907	1
d.Bacteria.p.Actinobacteria.c.Actinobacteria.o.Actinomycetales.f.Microbacteriaceae	g4371	Venom serine proteinase-like		0.575134	0.00121647	1
d.Bacteria.p.Actinobacteria.c.Actinobacteria.o.Actinomycetales.f.Microbacteriaceae	g44655	Alpha-actinin-1	actn1	0.503638	0.00869964	1
d.Bacteria.p.Actinobacteria.c.Actinobacteria.o.Actinomycetales.f.Microbacteriaceae	g45267	Ubiquitin-like protein-NEDD8-like protein RUB3	rub3	0.546906	0.00278805	1
d.Bacteria.p.Actinobacteria.c.Actinobacteria.o.Actinomycetales.f.Microbacteriaceae	g46038	Glyceraldehyde 3-phosphate dehydrogenase, testis-specific	gapdhs	0.618779	0.000287678	1
d.Bacteria.p.Actinobacteria.c.Actinobacteria.o.Actinomycetales.f.Microbacteriaceae	g46926	Lipid phosphate phosphohydrolase 3	plpp1	0.707277	7.07897e-06	0.0707897
d.Bacteria.p.Actinobacteria.c.Actinobacteria.o.Actinomycetales.f.Microbacteriaceae	g48476	PTB domain-containing engulfment adapter protein 1	gulp1	0.58398	0.000923337	1
d.Bacteria.p.Actinobacteria.c.Actinobacteria.o.Actinomycetales.f.Microbacteriaceae	g48477	PTB domain-containing engulfment adapter protein 1	gulp1	0.634117	0.000164433	1
d.Bacteria.p.Actinobacteria.c.Actinobacteria.o.Actinomycetales.f.Microbacteriaceae	g48478	GULP PTB domain containing engulfment adaptor 1, transcript variant X5	gulp1	0.529768	0.00445576	1
d.Bacteria.p.Actinobacteria.c.Actinobacteria.o.Actinomycetales.f.Microbacteriaceae	g49568	Myosin-11	myh11	0.50361	0.00870552	1
d.Bacteria.p.Actinobacteria.c.Actinobacteria.o.Actinomycetales.f.Microbacteriaceae	g49849	Neuropilin-1a	nrp1a	0.783434	8.07399e-08	0.000807399
d.Bacteria.p.Actinobacteria.c.Actinobacteria.o.Actinomycetales.f.Microbacteriaceae	g53115	neurogenic locus notch homolog protein 4-like	notch4	0.524175	0.0051651	1
d.Bacteria.p.Actinobacteria.c.Actinobacteria.o.Actinomycetales.f.Microbacteriaceae	g55461	complement factor D-like	cfd	0.621594	0.00026019	1
d.Bacteria.p.Actinobacteria.c.Actinobacteria.o.Actinomycetales.f.Microbacteriaceae	g56094	SWI/SNF-related matrix-associated actin-dependent regulator of chromatin subfamily D member 2	smarcd2	0.757543	4.42787e-07	0.00442787
d.Bacteria.p.Actinobacteria.c.Actinobacteria.o.Actinomycetales.f.Microbacteriaceae	g56147	protein PAT1 homolog 2	patl2	0.501759	0.00911017	1
d.Bacteria.p.Actinobacteria.c.Actinobacteria.o.Actinomycetales.f.Microbacteriaceae	g5618	Zinc finger protein 704	znf704	0.605081	0.000462724	1
d.Bacteria.p.Actinobacteria.c.Actinobacteria.o.Actinomycetales.f.Microbacteriaceae	g57549	Calponin-3	cnn3	0.707904	6.86295e-06	0.0686295
d.Bacteria.p.Actinobacteria.c.Actinobacteria.o.Actinomycetales.f.Microbacteriaceae	g58158	Arachidonate 12-lipoxygenase, 12S-type	alox12	0.596367	0.000619125	1
d.Bacteria.p.Actinobacteria.c.Actinobacteria.o.Actinomycetales.f.Microbacteriaceae	g58327	cytochrome c oxidase subunit 8A, mitochondrial-like	cox8a	0.799791	2.4347e-08	0.00024347
d.Bacteria.p.Actinobacteria.c.Actinobacteria.o.Actinomycetales.f.Microbacteriaceae	g59383	GTPase activating protein and VPS9 domains 1, transcript variant X8	gapvd1	-0.552779	0.00236034	1
d.Bacteria.p.Actinobacteria.c.Actinobacteria.o.Actinomycetales.f.Microbacteriaceae	g60594	Cyclin-dependent kinase 11B	cdk11b	-0.535386	0.00383138	1
d.Bacteria.p.Actinobacteria.c.Actinobacteria.o.Actinomycetales.f.Microbacteriaceae	g61628	Forkhead box protein P1-B	foxp1b	0.699395	1.03837e-05	0.103837
d.Bacteria.p.Actinobacteria.c.Actinobacteria.o.Actinomycetales.f.Microbacteriaceae	g61829	Hedgehog-interacting protein (KF857338)	hhip	0.720505	3.61651e-06	0.0361651
d.Bacteria.p.Actinobacteria.c.Actinobacteria.o.Actinomycetales.f.Microbacteriaceae	g62669	Endosialin	cd248	0.644778	0.000109464	1
d.Bacteria.p.Actinobacteria.c.Actinobacteria.o.Actinomycetales.f.Microbacteriaceae	g63482	anoctamin-1-like, transcript variant X1	ano1	0.602315	0.000508004	1
d.Bacteria.p.Actinobacteria.c.Actinobacteria.o.Actinomycetales.f.Microbacteriaceae	g66835	cortexin-1-like	ctxn1	0.742277	1.09814e-06	0.0109814
d.Bacteria.p.Actinobacteria.c.Actinobacteria.o.Actinomycetales.f.Microbacteriaceae	g66960	Complement C1q tumor necrosis factor-related protein 5	c1qtnf5	0.725206	2.8225e-06	0.028225
d.Bacteria.p.Actinobacteria.c.Actinobacteria.o.Actinomycetales.f.Microbacteriaceae	g66964	Cell surface glycoprotein MUC18 (JQ277714)	muc18	0.650235	8.83435e-05	0.883435
d.Bacteria.p.Actinobacteria.c.Actinobacteria.o.Actinomycetales.f.Microbacteriaceae	g677	Protein flightless-1 homolog	flii	0.763908	2.97276e-07	0.00297276
d.Bacteria.p.Actinobacteria.c.Actinobacteria.o.Actinomycetales.f.Microbacteriaceae	g68161	uncharacterized protein LOC108889535 isoform X2	uncharacterized protein LOC108889535 isoform X2	0.537802	0.00358761	1
d.Bacteria.p.Actinobacteria.c.Actinobacteria.o.Actinomycetales.f.Microbacteriaceae	g68462	GTPase IMAP family member 8-like, transcript variant X1	loc115587583	-0.542757	0.00313035	1
d.Bacteria.p.Actinobacteria.c.Actinobacteria.o.Actinomycetales.f.Microbacteriaceae	g68777	G-protein coupled receptor 22-like	gpr22	0.736102	1.55787e-06	0.0155787
d.Bacteria.p.Actinobacteria.c.Actinobacteria.o.Actinomycetales.f.Microbacteriaceae	g69350	NADH dehydrogenase [ubiquinone] 1 alpha subcomplex subunit 4-like 2 (KC217566)	ndufa4	0.824321	3.23086e-09	3.23086e-05
d.Bacteria.p.Actinobacteria.c.Actinobacteria.o.Actinomycetales.f.Microbacteriaceae	g70415	Growth inhibition and differentiation-related protein 88 homolog	gidrp88	0.724638	2.90914e-06	0.0290914
d.Bacteria.p.Actinobacteria.c.Actinobacteria.o.Actinomycetales.f.Microbacteriaceae	g7043	hypothetical protein LOC561081 [Danio rerio]	hypothetical protein LOC561081 [Danio rerio]	0.546647	0.0028084	1
d.Bacteria.p.Actinobacteria.c.Actinobacteria.o.Actinomycetales.f.Microbacteriaceae	g70490	nucleoside diphosphate-linked moiety X motif 6 isoform X1	nudt6	0.788876	5.4817e-08	0.00054817
d.Bacteria.p.Actinobacteria.c.Actinobacteria.o.Actinomycetales.f.Microbacteriaceae	g70491	nucleoside diphosphate-linked moiety X motif 6	nudt6	0.832575	1.52524e-09	1.52524e-05
d.Bacteria.p.Actinobacteria.c.Actinobacteria.o.Actinomycetales.f.Microbacteriaceae	g70492	nucleoside diphosphate-linked moiety X motif 6 isoform X1	nudt6	0.64983	8.97747e-05	0.897747
d.Bacteria.p.Actinobacteria.c.Actinobacteria.o.Actinomycetales.f.Microbacteriaceae	g70543	Histone-lysine N-methyltransferase SETD7	setd7	0.655678	7.10364e-05	0.710364
d.Bacteria.p.Actinobacteria.c.Actinobacteria.o.Actinomycetales.f.Microbacteriaceae	g71353	Heat shock protein beta-8	hspb8	0.56645	0.00158261	1
d.Bacteria.p.Actinobacteria.c.Actinobacteria.o.Actinomycetales.f.Microbacteriaceae	g72748	proline-rich transmembrane protein 1	prrt1	0.760765	3.62468e-07	0.00362468
d.Bacteria.p.Actinobacteria.c.Actinobacteria.o.Actinomycetales.f.Microbacteriaceae	g72764	out at first homolog	oaf	-0.696756	1.1773e-05	0.11773
d.Bacteria.p.Actinobacteria.c.Actinobacteria.o.Actinomycetales.f.Microbacteriaceae	g72998	tetraspanin-9-like	TSPAN9	0.543395	0.00307536	1
d.Bacteria.p.Actinobacteria.c.Actinobacteria.o.Actinomycetales.f.Microbacteriaceae	g73556	Probable alpha-ketoglutarate-dependent dioxygenase ABH7	abh7	0.683314	2.18772e-05	0.218772
d.Bacteria.p.Actinobacteria.c.Actinobacteria.o.Actinomycetales.f.Microbacteriaceae	g73561	Collagen alpha-2(IV) chain (Fragment)	col4a2	0.737209	1.46427e-06	0.0146427
d.Bacteria.p.Actinobacteria.c.Actinobacteria.o.Actinomycetales.f.Microbacteriaceae	g74129	Inter-alpha-trypsin inhibitor heavy chain H1	itih1	0.723829	3.03659e-06	0.0303659
d.Bacteria.p.Actinobacteria.c.Actinobacteria.o.Actinomycetales.f.Microbacteriaceae	g74911	cytochrome b reductase 1	cybrd1	0.757093	4.55227e-07	0.00455227
d.Bacteria.p.Actinobacteria.c.Actinobacteria.o.Actinomycetales.f.Microbacteriaceae	g75246	Regulator of G-protein signaling 7-binding protein B	rgs7bp	0.751292	6.4729e-07	0.0064729
d.Bacteria.p.Actinobacteria.c.Actinobacteria.o.Actinomycetales.f.Microbacteriaceae	g76364	uncharacterized LOC115590872	uncharacterized LOC115590872	0.597484	0.000596716	1
d.Bacteria.p.Actinobacteria.c.Actinobacteria.o.Actinomycetales.f.Microbacteriaceae	g77578	Activin receptor type-1	acvr1	0.613025	0.000352199	1
d.Bacteria.p.Actinobacteria.c.Actinobacteria.o.Actinomycetales.f.Microbacteriaceae	g77876	Granzyme B(G,H)	gzmb	0.573234	0.00128936	1
d.Bacteria.p.Actinobacteria.c.Actinobacteria.o.Actinomycetales.f.Microbacteriaceae	g79087	Centrosomal protein of 55 kDa	cep55	0.658113	6.43438e-05	0.643438
d.Bacteria.p.Actinobacteria.c.Actinobacteria.o.Actinomycetales.f.Microbacteriaceae	g79233	Lysine-specific demethylase 3B	kdm3b	0.505984	0.00821005	1
d.Bacteria.p.Actinobacteria.c.Actinobacteria.o.Actinomycetales.f.Microbacteriaceae	g79707	Troponin T, cardiac muscle	tnnt2	0.639364	0.000134846	1
d.Bacteria.p.Actinobacteria.c.Actinobacteria.o.Actinomycetales.f.Microbacteriaceae	g79709	Rho GTPase-activating protein 24	arhgap24	0.799983	2.39906e-08	0.000239906
d.Bacteria.p.Actinobacteria.c.Actinobacteria.o.Actinomycetales.f.Microbacteriaceae	g79712	Caldesmon	cald1	0.701643	9.32062e-06	0.0932062
d.Bacteria.p.Actinobacteria.c.Actinobacteria.o.Actinomycetales.f.Microbacteriaceae	g80173	L-threonine 3-dehydrogenase, mitochondrial	tdh	0.568859	0.00147225	1
d.Bacteria.p.Actinobacteria.c.Actinobacteria.o.Actinomycetales.f.Microbacteriaceae	g80401	rhamnose-binding lectin-like	sal	0.670271	3.87271e-05	0.387271
d.Bacteria.p.Actinobacteria.c.Actinobacteria.o.Actinomycetales.f.Microbacteriaceae	g80809	GPI transamidase component PIG-T	pigt	0.70523	7.82866e-06	0.0782866
d.Bacteria.p.Actinobacteria.c.Actinobacteria.o.Actinomycetales.f.Microbacteriaceae	g81160	protein S100-G-like	s100g	0.679162	2.63199e-05	0.263199
d.Bacteria.p.Actinobacteria.c.Actinobacteria.o.Actinomycetales.f.Microbacteriaceae	g82121	ran GTPase-activating protein 1-like, transcript variant X1	loc115576327	-0.552342	0.00239003	1
d.Bacteria.p.Actinobacteria.c.Actinobacteria.o.Actinomycetales.f.Microbacteriaceae	g82267	EGF-containing fibulin-like extracellular matrix protein 2	efemp2	0.56877	0.00147621	1
d.Bacteria.p.Actinobacteria.c.Actinobacteria.o.Actinomycetales.f.Microbacteriaceae	g8271	tRNA-yW synthesizing protein 5	tyw5	0.604058	0.000479029	1
d.Bacteria.p.Actinobacteria.c.Actinobacteria.o.Actinomycetales.f.Microbacteriaceae	g83238	Exportin-2	cse1l	0.58306	0.000950538	1
d.Bacteria.p.Actinobacteria.c.Actinobacteria.o.Actinomycetales.f.Microbacteriaceae	g84357	Isocitrate dehydrogenase [NADP], mitochondrial	idh2	0.711565	5.71713e-06	0.0571713
d.Bacteria.p.Actinobacteria.c.Actinobacteria.o.Actinomycetales.f.Microbacteriaceae	g84471	Mps one binder kinase activator-like 2	mob1	0.651387	8.43908e-05	0.843908
d.Bacteria.p.Actinobacteria.c.Actinobacteria.o.Actinomycetales.f.Microbacteriaceae	g85247	splA/ryanodine receptor domain and SOCS box containing 1, transcript variant X1	spsb1	-0.509948	0.00743739	1
d.Bacteria.p.Actinobacteria.c.Actinobacteria.o.Actinomycetales.f.Microbacteriaceae	g85489	Serine/threonine-protein kinase receptor R3	acvrl1	0.738463	1.36443e-06	0.0136443
d.Bacteria.p.Actinobacteria.c.Actinobacteria.o.Actinomycetales.f.Microbacteriaceae	g85754	Protein HEG	heg	0.67559	3.07863e-05	0.307863
d.Bacteria.p.Actinobacteria.c.Actinobacteria.o.Actinomycetales.f.Microbacteriaceae	g86307	centromere protein S-like, transcript variant X1	cenps	0.505162	0.00837868	1
d.Bacteria.p.Actinobacteria.c.Actinobacteria.o.Actinomycetales.f.Microbacteriaceae	g88234	Charged multivesicular body protein 5	chmp5	0.66665	4.51585e-05	0.451585
d.Bacteria.p.Actinobacteria.c.Actinobacteria.o.Actinomycetales.f.Microbacteriaceae	g88609	Glutathione peroxidase 3	gpx3	0.731336	2.0275e-06	0.020275
d.Bacteria.p.Actinobacteria.c.Actinobacteria.o.Actinomycetales.f.Microbacteriaceae	g88879	Bone morphogenetic protein 1	bmp1	0.785325	7.06649e-08	0.000706649
d.Bacteria.p.Actinobacteria.c.Actinobacteria.o.Actinomycetales.f.Microbacteriaceae	g8954	podocan	podn	0.538044	0.00356403	1
d.Bacteria.p.Actinobacteria.c.Actinobacteria.o.Actinomycetales.f.Microbacteriaceae	g89764	oxidation resistance protein 1-like, transcript variant X1	loc115566435	-0.578866	0.00108391	1
d.Bacteria.p.Actinobacteria.c.Actinobacteria.o.Actinomycetales.f.Microbacteriaceae	g89769	Antimicrobial peptide NK-lysin (Fragment)	nkl	0.716447	4.46169e-06	0.0446169
d.Bacteria.p.Actinobacteria.c.Actinobacteria.o.Actinomycetales.f.Microbacteriaceae	g90036	A-kinase anchoring protein 9, transcript variant X1	akap9	-0.710082	6.15824e-06	0.0615824
d.Bacteria.p.Actinobacteria.c.Actinobacteria.o.Actinomycetales.f.Microbacteriaceae	g91805	one cut domain family member 2 isoform X1	onecut2	0.623705	0.000241152	1
d.Bacteria.p.Actinobacteria.c.Actinobacteria.o.Actinomycetales.f.Microbacteriaceae	g92283	Mucosa-associated lymphoid tissue lymphoma translocation protein 1	malt1	0.545242	0.00292106	1
d.Bacteria.p.Actinobacteria.c.Actinobacteria.o.Actinomycetales.f.Microbacteriaceae	g92318	Targeting protein for Xklp2	tpx2	0.708663	6.60924e-06	0.0660924
d.Bacteria.p.Actinobacteria.c.Actinobacteria.o.Actinomycetales.f.Microbacteriaceae	g93055	GLI family zinc finger 1, transcript variant X1	gli1	0.525394	0.0050025	1
d.Bacteria.p.Actinobacteria.c.Actinobacteria.o.Actinomycetales.f.Microbacteriaceae	g94323	StAR-related lipid transfer protein 7, mitochondrial	stard7	0.537141	0.00365288	1
d.Bacteria.p.Actinobacteria.c.Actinobacteria.o.Actinomycetales.f.Microbacteriaceae	g94406	reticulophagy regulator family member 3	retreg3	-0.575982	0.00118511	1
d.Bacteria.p.Actinobacteria.c.Actinobacteria.o.Actinomycetales.f.Microbacteriaceae	g94429	G patch domain-containing protein 8	gpatch8	0.695897	1.2261e-05	0.12261
d.Bacteria.p.Actinobacteria.c.Actinobacteria.o.Actinomycetales.f.Microbacteriaceae	g94609	equilibrative nucleoside transporter 1-like, transcript variant X2	SLC29A1	0.591945	0.00071541	1
d.Bacteria.p.Actinobacteria.c.Actinobacteria.o.Actinomycetales.f.Microbacteriaceae	g95054	Eukaryotic translation initiation factor 3 subunit A	eif3a eif3a eif3s10	0.551317	0.00246096	1
d.Bacteria.p.Actinobacteria.c.Actinobacteria.o.Actinomycetales.f.Microbacteriaceae	g95055	Eukaryotic translation initiation factor 3 subunit A	eif3a eif3a eif3s10	0.645586	0.000106072	1
d.Bacteria.p.Actinobacteria.c.Actinobacteria.o.Actinomycetales.f.Microbacteriaceae	g95195	Piezo-type mechanosensitive ion channel component 2	piezo2	0.533154	0.00406954	1
d.Bacteria.p.Actinobacteria.c.Actinobacteria.o.Actinomycetales.f.Microbacteriaceae	g96491	Gastricsin	pgc	0.635587	0.000155599	1
d.Bacteria.p.Actinobacteria.c.Actinobacteria.o.Actinomycetales.f.Microbacteriaceae	g96852	Gap junction beta-4 protein (KF862002)	gjb4	0.740524	1.21394e-06	0.0121394
d.Bacteria.p.Actinobacteria.c.Actinobacteria.o.Actinomycetales.f.Microbacteriaceae	g97157	uncharacterized protein LOC107382249 isoform X2	uncharacterized protein LOC107382249 isoform X2	0.655637	7.11525e-05	0.711525
d.Bacteria.p.Actinobacteria.c.Actinobacteria.o.Actinomycetales.f.Microbacteriaceae	g99422	podocan	podn	0.600149	0.000546196	1
d.Bacteria.p.Actinobacteria.c.Actinobacteria.o.Actinomycetales.f.Microbacteriaceae.g.Curtobacterium_OTU1	g85987	carboxyl-terminal PDZ ligand of neuronal nitric oxide synthase protein-like, transcript variant X1	loc115593106	0.510871	0.00726703	1
d.Bacteria.p.Actinobacteria.c.Actinobacteria.o.Actinomycetales.f.Microbacteriaceae.g.Curtobacterium_OTU1	g32	dehydrogenase/reductase SDR family member 13-like	dhrs13	0.672937	3.45393e-05	0.345393
d.Bacteria.p.Actinobacteria.c.Actinobacteria.o.Actinomycetales.f.Microbacteriaceae.g.Curtobacterium_OTU1	g90011	diacylglycerol O-acyltransferase 1-like	dgat1	0.574523	0.00123949	1
d.Bacteria.p.Actinobacteria.c.Actinobacteria.o.Actinomycetales.f.Microbacteriaceae.g.Curtobacterium_OTU1	g10858	protein FAM83F	fam83f	0.508388	0.00773342	1
d.Bacteria.p.Actinobacteria.c.Actinobacteria.o.Actinomycetales.f.Microbacteriaceae.g.Curtobacterium_OTU1	g25735	Verrucotoxin subunit beta	vtx subunit beta	0.574503	0.00124023	1
d.Bacteria.p.Actinobacteria.c.Actinobacteria.o.Actinomycetales.f.Microbacteriaceae.g.Curtobacterium_OTU1	g3506	Phosphatidylcholine:ceramide cholinephosphotransferase 2	sgms2	0.590018	0.000761429	1
d.Bacteria.p.Actinobacteria.c.Actinobacteria.o.Actinomycetales.f.Microbacteriaceae.g.Curtobacterium_OTU1	g42854	Microtubule-associated serine/threonine-protein kinase 4	mast4	0.539457	0.0034287	1
d.Bacteria.p.Actinobacteria.c.Actinobacteria.o.Actinomycetales.f.Microbacteriaceae.g.Curtobacterium_OTU1	g43955	leucine-rich repeat-containing protein 66	lrrc66	0.514229	0.00667576	1
d.Bacteria.p.Actinobacteria.c.Actinobacteria.o.Actinomycetales.f.Microbacteriaceae.g.Curtobacterium_OTU1	g61705	V-set and immunoglobulin domain-containing protein 10-like	VSIG10	0.512107	0.00704429	1
d.Bacteria.p.Actinobacteria.c.Actinobacteria.o.Actinomycetales.f.Microbacteriaceae.g.Curtobacterium_OTU1	g64863	cytosolic sulfotransferase 3-like, transcript variant X1	sot3	0.509401	0.00754013	1
d.Bacteria.p.Actinobacteria.c.Actinobacteria.o.Actinomycetales.f.Microbacteriaceae.g.Curtobacterium_OTU1	g78209	Krueppel-like factor 5	klf2	0.571005	0.00137982	1
d.Bacteria.p.Actinobacteria.c.Actinobacteria.o.Actinomycetales.f.Microbacteriaceae.g.Curtobacterium_OTU1	g78334	G/T mismatch-specific thymine DNA glycosylase	tdg	0.504224	0.00857485	1
d.Bacteria.p.Actinobacteria.c.Actinobacteria.o.Actinomycetales.f.Microbacteriaceae.g.Curtobacterium_OTU1	g78550	solute carrier family 16 member 9, transcript variant X1	slc16a9	0.558709	0.00198882	1
d.Bacteria.p.Actinobacteria.c.Actinobacteria.o.Actinomycetales.f.Microbacteriaceae.g.Curtobacterium_OTU1	g78551	Coiled-coil domain-containing protein 6	ccdc6	0.524657	0.00510027	1
d.Bacteria.p.Actinobacteria.c.Actinobacteria.o.Actinomycetales.f.Microbacteriaceae.g.Curtobacterium_OTU1	g80853	castor zinc finger 1, transcript variant X1	casz1	0.508327	0.00774536	1
d.Bacteria.p.Actinobacteria.c.Actinobacteria.o.Actinomycetales.f.Microbacteriaceae.g.Curtobacterium_OTU1	g85053	P2Y purinoceptor 3	p2ry3	0.51734	0.00616613	1
d.Bacteria.p.Actinobacteria.c.Actinobacteria.o.Actinomycetales.f.Microbacteriaceae.g.Curtobacterium_OTU1	g92416	Ceramide synthase 1	cers1	0.500637	0.00936313	1
d.Bacteria.p.Actinobacteria.c.Actinobacteria.o.Actinomycetales.f.Microbacteriaceae.g.Curtobacterium_OTU1	g95548	probable cation-transporting ATPase 13A3, transcript variant X1	loc115573131	0.539931	0.00338435	1
d.Bacteria.p.Actinobacteria.c.Actinobacteria.o.Actinomycetales.f.Microbacteriaceae.g.Curtobacterium_OTU1	g95549	probable cation-transporting ATPase 13A3, transcript variant X2	loc115573131	0.503006	0.00883579	1
d.Bacteria.p.Actinobacteria.c.Actinobacteria.o.Actinomycetales.f.Microbacteriaceae.g.Curtobacterium_OTU1	g96330	Heat-stable enterotoxin receptor	gucy2c	0.564749	0.00166485	1
d.Bacteria.p.Actinobacteria.c.Actinobacteria.o.Actinomycetales.f.Microbacteriaceae.g.Curtobacterium_OTU1	g96332	heat-stable enterotoxin receptor-like	loc115571003	0.527512	0.00473077	1
d.Bacteria.p.Actinobacteria.c.Actinobacteria.o.Actinomycetales.f.Micrococcaceae	g38166	FRAS1-related extracellular matrix protein 1-like	FREM1	0.524394	0.00513559	1
d.Bacteria.p.Actinobacteria.c.Actinobacteria.o.Actinomycetales.f.Micrococcaceae	g88670	fms related tyrosine kinase 4, transcript variant X1	flt4	0.503985	0.00862561	1
d.Bacteria.p.Actinobacteria.c.Actinobacteria.o.Actinomycetales.f.Micrococcaceae	g1451	Dual specificity protein phosphatase 7	dusp7	0.606148	0.000446265	1
d.Bacteria.p.Actinobacteria.c.Actinobacteria.o.Actinomycetales.f.Micrococcaceae	g25522	alkylglycerol monooxygenase	agmo	0.550454	0.00252212	1
d.Bacteria.p.Actinobacteria.c.Actinobacteria.o.Actinomycetales.f.Micrococcaceae	g34556	Beta-1,3-galactosyl-O-glycosyl-glycoprotein beta-1,6-N-acetylglucosaminyltransferase	gcnt3	0.504177	0.00858497	1
d.Bacteria.p.Actinobacteria.c.Actinobacteria.o.Actinomycetales.f.Micrococcaceae	g44496	ETS translocation variant 5	etv5	0.663952	5.05661e-05	0.505661
d.Bacteria.p.Actinobacteria.c.Actinobacteria.o.Actinomycetales.f.Micrococcaceae	g60593	Uncharacterized protein LOC388588 homolog	LOC388588	0.602451	0.000505687	1
d.Bacteria.p.Actinobacteria.c.Actinobacteria.o.Actinomycetales.f.Micrococcaceae	g61705	V-set and immunoglobulin domain-containing protein 10-like	VSIG10	0.572056	0.00133647	1
d.Bacteria.p.Actinobacteria.c.Actinobacteria.o.Actinomycetales.f.Micrococcaceae	g75832	Hypothetical 17.1 kDa protein in PUR5 3'region	Bm1_57520	0.582273	0.000974379	1
d.Bacteria.p.Actinobacteria.c.Actinobacteria.o.Actinomycetales.f.Micrococcaceae	g78325	Phosphatidylinositol-4-phosphate 3-kinase C2 domain-containing subunit alpha	pik3c2a	0.657476	6.60356e-05	0.660356
d.Bacteria.p.Actinobacteria.c.Actinobacteria.o.Actinomycetales.f.Micrococcaceae	g85906	transmembrane protein 173	tmem173	0.695484	1.25021e-05	0.125021
d.Bacteria.p.Actinobacteria.c.Actinobacteria.o.Actinomycetales.f.Micrococcaceae.g.Rothia_OTU5	g25582	beta-galactoside alpha-2,6-sialyltransferase 1-like	st6gal1	0.531557	0.00424783	1
d.Bacteria.p.Actinobacteria.c.Actinobacteria.o.Actinomycetales.f.Nocardioidaceae.g.Nocardioides_OTU1	g30459	eosinophil peroxidase-like, transcript variant X1	loc115593256	0.643821	0.000113608	1
d.Bacteria.p.Actinobacteria.c.Actinobacteria.o.Actinomycetales.f.Nocardioidaceae.g.Nocardioides_OTU1	g30788	Purine nucleoside phosphorylase	hel-s-156an	0.617389	0.000302207	1
d.Bacteria.p.Actinobacteria.c.Actinobacteria.o.Actinomycetales.f.Nocardioidaceae.g.Nocardioides_OTU1	g5641	GTPase IMAP family member 4-like	GIMAP4	0.643927	0.000113142	1
d.Bacteria.p.Actinobacteria.c.Actinobacteria.o.Actinomycetales.f.Nocardioidaceae.g.Nocardioides_OTU1	g57419	Keratin, type I cytoskeletal 13	krt13	0.624171	0.000237128	1
d.Bacteria.p.Actinobacteria.c.Actinobacteria.o.Actinomycetales.f.Nocardioidaceae.g.Nocardioides_OTU1	g67069	CD276 antigen-like	cd276	0.551648	0.00243788	1
d.Bacteria.p.Actinobacteria.c.Actinobacteria.o.Actinomycetales.f.Nocardioidaceae.g.Nocardioides_OTU1	g96229	NADPH oxidase organizer 1-like, transcript variant X1	NOXO1	0.620638	0.000269249	1
d.Bacteria.p.Actinobacteria.c.Actinobacteria.o.Actinomycetales.f.Nocardioidaceae.g.Nocardioides_OTU1	g9697	Keratin, type II cytoskeletal	krt71	0.874601	1.57396e-11	1.57396e-07
d.Bacteria.p.Actinobacteria.c.Actinobacteria.o.Actinomycetales.f.Propionibacteriaceae.g.Propionibacterium_OTU1	g47656	microtubule affinity regulating kinase 1, transcript variant X3	mark1	0.552133	0.00240435	1
d.Bacteria.p.Actinobacteria.c.Actinobacteria.o.Bifidobacteriales.f.Bifidobacteriaceae.g.Bifidobacterium_OTU4	g40221	ETS translocation variant 5	etv5	0.537366	0.00363061	1
d.Bacteria.p.Actinobacteria.c.Actinobacteria.o.Bifidobacteriales.f.Bifidobacteriaceae.g.Bifidobacterium_OTU4	g83189	PAK4-inhibitor inka1-like	INKA1	0.580722	0.00102297	1
d.Bacteria.p.Actinobacteria.c.Actinobacteria.o.Bifidobacteriales.f.Bifidobacteriaceae.g.Bifidobacterium_OTU4	g16498	myozenin-2-like, transcript variant X1	myoz2	0.516568	0.00628916	1
d.Bacteria.p.Actinobacteria.c.Actinobacteria.o.Bifidobacteriales.f.Bifidobacteriaceae.g.Bifidobacterium_OTU4	g80096	E3 ubiquitin-protein ligase RNF14	rnf14	0.611768	0.000367924	1
d.Bacteria.p.Actinobacteria.c.Actinobacteria.o.Bifidobacteriales.f.Bifidobacteriaceae.g.Bifidobacterium_OTU4	g11582	polyubiquitin-B isoform X2	ubb	0.531769	0.00422372	1
d.Bacteria.p.Actinobacteria.c.Actinobacteria.o.Bifidobacteriales.f.Bifidobacteriaceae.g.Bifidobacterium_OTU4	g34122	uncharacterized protein KIAA1522 homolog isoform X1 [Maylandia zebra]	uncharacterized protein KIAA1522 homolog isoform X1 [Maylandia zebra]	0.514251	0.00667199	1
d.Bacteria.p.Actinobacteria.c.Actinobacteria.o.Bifidobacteriales.f.Bifidobacteriaceae.g.Bifidobacterium_OTU4	g94280	synaptic vesicle membrane protein VAT-1 homolog	vat1	0.570612	0.00139636	1
d.Bacteria.p.Aquificae.c.Aquificae.o.Aquificales	g37540	GTPase IMAP family member 4-like	GIMAP4	0.551567	0.00244349	1
d.Bacteria.p.Aquificae.c.Aquificae.o.Aquificales	g63103	Cytochrome P450 2B4	cyp2b4	0.535753	0.00379346	1
d.Bacteria.p.Aquificae.c.Aquificae.o.Aquificales	g79433	transmembrane protease serine 9-like	TMPRSS9	0.536468	0.00372051	1
d.Bacteria.p.Aquificae.c.Aquificae.o.Aquificales.f.Hydrogenothermaceae	g42381	uncharacterized LOC115592415, transcript variant X1	loc115592415	0.616847	0.000308043	1
d.Bacteria.p.Aquificae.c.Aquificae.o.Aquificales.f.Hydrogenothermaceae	g7922	uncharacterized protein LOC102078378 isoform X1	LOC102078378	0.622843	0.00024877	1
d.Bacteria.p.Aquificae.c.Aquificae.o.Aquificales.f.Hydrogenothermaceae.g.Sulfurihydrogenibium_OTU2	g1200	Myosin-IXa	myo9a	0.53418	0.00395845	1
d.Bacteria.p.Aquificae.c.Aquificae.o.Aquificales.f.Hydrogenothermaceae.g.Sulfurihydrogenibium_OTU2	g1451	Dual specificity protein phosphatase 7	dusp7	0.548561	0.00266104	1
d.Bacteria.p.Aquificae.c.Aquificae.o.Aquificales.f.Hydrogenothermaceae.g.Sulfurihydrogenibium_OTU2	g25388	Polyadenylate-binding protein 1	pabpc1	0.655964	7.0217e-05	0.70217
d.Bacteria.p.Aquificae.c.Aquificae.o.Aquificales.f.Hydrogenothermaceae.g.Sulfurihydrogenibium_OTU2	g28619	coiled-coil domain-containing protein 152 isoform X2	ccdc152	0.600801	0.00053444	1
d.Bacteria.p.Aquificae.c.Aquificae.o.Aquificales.f.Hydrogenothermaceae.g.Sulfurihydrogenibium_OTU2	g56094	SWI/SNF-related matrix-associated actin-dependent regulator of chromatin subfamily D member 2	smarcd2	0.576931	0.00115091	1
d.Bacteria.p.Aquificae.c.Aquificae.o.Aquificales.f.Hydrogenothermaceae.g.Sulfurihydrogenibium_OTU2	g61343	voltage-dependent T-type calcium channel subunit alpha-1I-like	cacna1l	0.500069	0.00949356	1
d.Bacteria.p.Aquificae.c.Aquificae.o.Aquificales.f.Hydrogenothermaceae.g.Sulfurihydrogenibium_OTU2	g63218	Aryl hydrocarbon receptor nuclear translocator-like protein 1	arntl	-0.52613	0.00490663	1
d.Bacteria.p.Aquificae.c.Aquificae.o.Aquificales.f.Hydrogenothermaceae.g.Sulfurihydrogenibium_OTU2	g65557	pleckstrin homology domain-containing family G member 2 isoform X1	plekhg2	0.510132	0.0074033	1
d.Bacteria.p.Aquificae.c.Aquificae.o.Aquificales.f.Hydrogenothermaceae.g.Sulfurihydrogenibium_OTU2	g677	Protein flightless-1 homolog	flii	0.54394	0.00302907	1
d.Bacteria.p.Aquificae.c.Aquificae.o.Aquificales.f.Hydrogenothermaceae.g.Sulfurihydrogenibium_OTU2	g70415	Growth inhibition and differentiation-related protein 88 homolog	gidrp88	0.672687	3.49142e-05	0.349142
d.Bacteria.p.Aquificae.c.Aquificae.o.Aquificales.f.Hydrogenothermaceae.g.Sulfurihydrogenibium_OTU2	g70490	nucleoside diphosphate-linked moiety X motif 6 isoform X1	nudt6	0.506168	0.00817263	1
d.Bacteria.p.Aquificae.c.Aquificae.o.Aquificales.f.Hydrogenothermaceae.g.Sulfurihydrogenibium_OTU2	g70491	nucleoside diphosphate-linked moiety X motif 6	nudt6	0.50636	0.00813384	1
d.Bacteria.p.Aquificae.c.Aquificae.o.Aquificales.f.Hydrogenothermaceae.g.Sulfurihydrogenibium_OTU2	g80096	E3 ubiquitin-protein ligase RNF14	rnf14	0.673069	3.43432e-05	0.343432
d.Bacteria.p.Aquificae.c.Aquificae.o.Aquificales.f.Hydrogenothermaceae.g.Sulfurihydrogenibium_OTU2	g83238	Exportin-2	cse1l	0.546693	0.00280474	1
d.Bacteria.p.Aquificae.c.Aquificae.o.Aquificales.f.Hydrogenothermaceae.g.Sulfurihydrogenibium_OTU2	g88609	Glutathione peroxidase 3	gpx3	0.520497	0.00568427	1
d.Bacteria.p.Aquificae.c.Aquificae.o.Aquificales.f.Hydrogenothermaceae.g.Sulfurihydrogenibium_OTU2	g93560	RB1-inducible coiled-coil protein 1	rb1cc1	0.597336	0.000599648	1
d.Bacteria.p.Aquificae.c.Aquificae.o.Aquificales.f.Hydrogenothermaceae.g.Sulfurihydrogenibium_OTU2	g94406	reticulophagy regulator family member 3	retreg3	-0.509034	0.00760976	1
d.Bacteria.p.Aquificae.c.Aquificae.o.Aquificales.f.Hydrogenothermaceae.g.Sulfurihydrogenibium_OTU2	g94429	G patch domain-containing protein 8	gpatch8	0.605831	0.0004511	1
d.Bacteria.p.Aquificae.c.Aquificae.o.Aquificales.f.Hydrogenothermaceae.g.Sulfurihydrogenibium_OTU2	g95054	Eukaryotic translation initiation factor 3 subunit A	eif3a eif3a eif3s10	0.546884	0.00278976	1
d.Bacteria.p.Aquificae.c.Aquificae.o.Aquificales.f.Hydrogenothermaceae.g.Sulfurihydrogenibium_OTU2	g95055	Eukaryotic translation initiation factor 3 subunit A	eif3a eif3a eif3s10	0.513514	0.00679785	1
d.Bacteria.p.Armatimonadetes	g37540	GTPase IMAP family member 4-like	GIMAP4	0.526581	0.00484857	1
d.Bacteria.p.Armatimonadetes	g79433	transmembrane protease serine 9-like	TMPRSS9	0.509827	0.00746016	1
d.Bacteria.p.Armatimonadetes.g.Armatimonadetes_gp7	g5641	GTPase IMAP family member 4-like	GIMAP4	0.610718	0.000381538	1
d.Bacteria.p.Armatimonadetes.g.Armatimonadetes_gp7	g79433	transmembrane protease serine 9-like	TMPRSS9	0.577753	0.00112202	1
d.Bacteria.p.Bacteroidetes.c.Bacteroidia.o.Bacteroidales.f.Prevotellaceae.g.Prevotella_OTU2	g24192	Protein ycf2 (Fragment)	ycf2	0.519558	0.00582404	1
d.Bacteria.p.Bacteroidetes.c.Bacteroidia.o.Bacteroidales.f.Prevotellaceae.g.Prevotella_OTU2	g39653	extracellular matrix-binding protein ebh-like	ebh	0.500927	0.00929723	1
d.Bacteria.p.Bacteroidetes.c.Bacteroidia.o.Bacteroidales.f.Prevotellaceae.g.Prevotella_OTU2	g53039	Protein FAM198A	fam198a	0.518228	0.00602702	1
d.Bacteria.p.Bacteroidetes.c.Bacteroidia.o.Bacteroidales.f.Prevotellaceae.g.Prevotella_OTU2	g61049	synaptotagmin-like protein 2, transcript variant X1	SYT1	0.546486	0.00282106	1
d.Bacteria.p.Bacteroidetes.c.Bacteroidia.o.Bacteroidales.f.Prevotellaceae.g.Prevotella_OTU2	g75267	Fanconi anemia group C protein homolog	brip1	0.509622	0.00749857	1
d.Bacteria.p.Bacteroidetes.c.Bacteroidia.o.Bacteroidales.f.Prevotellaceae.g.Prevotella_OTU2	g83189	PAK4-inhibitor inka1-like	INKA1	0.554469	0.00224863	1
d.Bacteria.p.Bacteroidetes.c.Bacteroidia.o.Bacteroidales.f.Prevotellaceae.g.Prevotella_OTU2	g85576	zinc finger protein 740-like, transcript variant X1	zfn740	0.565266	0.00163946	1
d.Bacteria.p.Bacteroidetes.c.Bacteroidia.o.Bacteroidales.f.Prevotellaceae.g.Prevotella_OTU2	g90790	lymphocyte-specific protein 1-like	LSP1	0.554088	0.00227339	1
d.Bacteria.p.Bacteroidetes.c.Flavobacteriia.o.Flavobacteriales.f.Flavobacteriaceae.g.Chryseobacterium_OTU11	g40759	uncharacterized protein LOC102789649	LOC102789649	0.510545	0.00732684	1
d.Bacteria.p.Bacteroidetes.c.Flavobacteriia.o.Flavobacteriales.f.Flavobacteriaceae.g.Flavobacterium_OTU1	g12253	Protein disulfide-isomerase A4	pdia4	0.622784	0.000249297	1
d.Bacteria.p.Bacteroidetes.c.Flavobacteriia.o.Flavobacteriales.f.Flavobacteriaceae.g.Flavobacterium_OTU1	g22131	Dimethylglycine dehydrogenase, mitochondrial	dmgdh	0.501985	0.00905971	1
d.Bacteria.p.Bacteroidetes.c.Flavobacteriia.o.Flavobacteriales.f.Flavobacteriaceae.g.Flavobacterium_OTU1	g39477	Probable proline dehydrogenase 2	prodh2	0.529586	0.00447745	1
d.Bacteria.p.Bacteroidetes.c.Flavobacteriia.o.Flavobacteriales.f.Flavobacteriaceae.g.Flavobacterium_OTU1	g79433	transmembrane protease serine 9-like	TMPRSS9	0.519299	0.00586307	1
d.Bacteria.p.Bacteroidetes.c.Flavobacteriia.o.Flavobacteriales.f.Flavobacteriaceae.g.Flavobacterium_OTU1	g94830	solute carrier family 1 member 4	slc1a4	0.523841	0.00521042	1
d.Bacteria.p.BRC1.g.BRC1_genera_incertae_sedis	g69657	LDL receptor related protein 11, transcript variant X1	lrp11	0.5624	0.00178476	1
d.Bacteria.p.Candidatus_Saccharibacteria.g.Saccharibacteria_genera_incertae_sedis	g69657	LDL receptor related protein 11, transcript variant X1	lrp11	0.569664	0.00143696	1
d.Bacteria.p.Candidatus_Saccharibacteria.g.Saccharibacteria_genera_incertae_sedis	g79433	transmembrane protease serine 9-like	TMPRSS9	0.601255	0.000526379	1
d.Bacteria.p.Firmicutes	g47056	retinol dehydrogenase 8, transcript variant X1	rdh8	0.606802	0.000436428	1
d.Bacteria.p.Firmicutes	g81454	cytochrome P450 26A1	loc115570740	0.602991	0.000496581	1
d.Bacteria.p.Firmicutes	g10869	aldehyde dehydrogenase family 3 member A2-like	loc115594636	0.564	0.0017023	1
d.Bacteria.p.Firmicutes	g23830	apolipoprotein A-I	loc115566188	0.512039	0.00705638	1
d.Bacteria.p.Firmicutes	g54427	Sulfide:quinone oxidoreductase, mitochondrial	sqor	0.513285	0.00683743	1
d.Bacteria.p.Firmicutes	g59682	Sphingomyelin synthase-related protein 1	samd8	0.647036	0.000100225	1
d.Bacteria.p.Firmicutes	g69220	MAM and LDL-receptor class A domain-containing protein 1-like	loc115572091	0.532283	0.00416587	1
d.Bacteria.p.Firmicutes	g83344	solute carrier family 25 member 34, transcript variant X1	slc25a34	0.513756	0.00675625	1
d.Bacteria.p.Firmicutes	g95908	1-phosphatidylinositol 4,5-bisphosphate phosphodiesterase delta-1-like, transcript variant X3	plcd1	0.51431	0.00666192	1
d.Bacteria.p.Firmicutes.c.Bacilli	g49544	GTPase IMAP family member 4-like	GIMAP4	0.533819	0.00399718	1
d.Bacteria.p.Firmicutes.c.Bacilli	g80096	E3 ubiquitin-protein ligase RNF14	rnf14	0.51957	0.00582217	1
d.Bacteria.p.Firmicutes.c.Bacilli	g27662	uncharacterized LOC115572117	uncharacterized LOC115572117	0.506634	0.00807864	1
d.Bacteria.p.Firmicutes.c.Bacilli.o.Bacillales.f.Bacillales_Incertae_Sedis_X.g.Thermicanus_OTU2	g2461	zinc finger ZZ-type and EF-hand domain containing 1, transcript variant X1	zzef1	0.527285	0.00475924	1
d.Bacteria.p.Firmicutes.c.Bacilli.o.Bacillales.f.Bacillales_Incertae_Sedis_X.g.Thermicanus_OTU2	g69242	signal transducing adaptor molecule	stam	0.539775	0.00339889	1
d.Bacteria.p.Firmicutes.c.Bacilli.o.Bacillales.f.Bacillales_Incertae_Sedis_X.g.Thermicanus_OTU2	g79648	protein phosphatase 1H-like	ppm1h	0.503174	0.00879938	1
d.Bacteria.p.Firmicutes.c.Bacilli.o.Bacillales.f.Bacillales_Incertae_Sedis_X.g.Thermicanus_OTU2	g83756	sodium/hydrogen exchanger 1-like, transcript variant X2	SLC9A1	0.509051	0.00760636	1
d.Bacteria.p.Firmicutes.c.Bacilli.o.Bacillales.f.Bacillales_Incertae_Sedis_X.g.Thermicanus_OTU2	g92857	ATPase 13A3, transcript variant X1	atp13a3	0.595511	0.000636796	1
d.Bacteria.p.Firmicutes.c.Bacilli.o.Bacillales.f.Bacillales_Incertae_Sedis_XI.g.Gemella_OTU1	g27662	uncharacterized LOC115572117	uncharacterized LOC115572117	0.503874	0.00864917	1
d.Bacteria.p.Firmicutes.c.Bacilli.o.Bacillales.f.Bacillales_Incertae_Sedis_XI.g.Gemella_OTU1	g49544	GTPase IMAP family member 4-like	GIMAP4	0.735849	1.58004e-06	0.0158004
d.Bacteria.p.Firmicutes.c.Bacilli.o.Bacillales.f.Staphylococcaceae	g86063	ST8 alpha-N-acetyl-neuraminide alpha-2,8-sialyltransferase 5, transcript variant X4	st8sia5	0.510916	0.00725878	1
d.Bacteria.p.Firmicutes.c.Bacilli.o.Bacillales.f.Staphylococcaceae.g.Staphylococcus_OTU20	g73130	Cancer susceptibility candidate protein 1 homolog	casc1	0.592985	0.00069162	1
d.Bacteria.p.Firmicutes.c.Bacilli.o.Bacillales.f.Staphylococcaceae.g.Staphylococcus_OTU20	g18042	Inactive carboxypeptidase-like protein X2	cpxm2	0.591413	0.000727852	1
d.Bacteria.p.Firmicutes.c.Bacilli.o.Bacillales.f.Staphylococcaceae.g.Staphylococcus_OTU20	g88940	GDNF family receptor alpha-2-like	GFRA2	0.554693	0.00223419	1
d.Bacteria.p.Firmicutes.c.Bacilli.o.Bacillales.f.Staphylococcaceae.g.Staphylococcus_OTU20	g88941	GDNF family receptor alpha-2-like	GFRA2	0.609609	0.000396412	1
d.Bacteria.p.Firmicutes.c.Bacilli.o.Bacillales.f.Staphylococcaceae.g.Staphylococcus_OTU20	g46925	Lipid phosphate phosphohydrolase 3	plpp1	0.505704	0.008267	1
d.Bacteria.p.Firmicutes.c.Bacilli.o.Bacillales.f.Staphylococcaceae.g.Staphylococcus_OTU20	g35031	Semaphorin-6D	sema6d	0.504869	0.00843947	1
d.Bacteria.p.Firmicutes.c.Bacilli.o.Bacillales.f.Staphylococcaceae.g.Staphylococcus_OTU20	g76364	uncharacterized LOC115590872	uncharacterized LOC115590872	0.540133	0.00336564	1
d.Bacteria.p.Firmicutes.c.Bacilli.o.Lactobacillales	g27662	uncharacterized LOC115572117	uncharacterized LOC115572117	0.514799	0.00657965	1
d.Bacteria.p.Firmicutes.c.Bacilli.o.Lactobacillales	g49544	GTPase IMAP family member 4-like	GIMAP4	0.729626	2.22542e-06	0.0222542
d.Bacteria.p.Firmicutes.c.Bacilli.o.Lactobacillales	g81458	Early growth response protein 1-A	egr1	0.539317	0.00344189	1
d.Bacteria.p.Firmicutes.c.Bacilli.o.Lactobacillales.f.Enterococcaceae.g.Enterococcus_OTU6	g75245	Complement component C7	c7	0.518228	0.00602706	1
d.Bacteria.p.Firmicutes.c.Bacilli.o.Lactobacillales.f.Enterococcaceae.g.Enterococcus_OTU6	g5072	C-type lectin domain family 4 member E-like	clec4e	0.688652	1.71725e-05	0.171725
d.Bacteria.p.Firmicutes.c.Bacilli.o.Lactobacillales.f.Enterococcaceae.g.Enterococcus_OTU6	g89173	H2.0 like homeobox, transcript variant X1	hlx	0.583854	0.000927021	1
d.Bacteria.p.Firmicutes.c.Bacilli.o.Lactobacillales.f.Enterococcaceae.g.Enterococcus_OTU6	g69222	Macrophage mannose receptor 1 (KF857326)	mrc1	0.583668	0.000932473	1
d.Bacteria.p.Firmicutes.c.Bacilli.o.Lactobacillales.f.Enterococcaceae.g.Enterococcus_OTU6	g89005	nuclear receptor subfamily 2 group F member 1, transcript variant X1	nr2f1	0.504021	0.00861803	1
d.Bacteria.p.Firmicutes.c.Bacilli.o.Lactobacillales.f.Enterococcaceae.g.Enterococcus_OTU6	g55563	primary amine oxidase, liver isozyme-like	primary amine oxidase, liver isozyme	0.51825	0.00602363	1
d.Bacteria.p.Firmicutes.c.Bacilli.o.Lactobacillales.f.Enterococcaceae.g.Enterococcus_OTU6	g93861	patched 2	ptch2	0.511455	0.00716101	1
d.Bacteria.p.Firmicutes.c.Bacilli.o.Lactobacillales.f.Enterococcaceae.g.Enterococcus_OTU6	g22777	Receptor-interacting serine/threonine-protein kinase 4	ripk4	0.536542	0.00371296	1
d.Bacteria.p.Firmicutes.c.Bacilli.o.Lactobacillales.f.Lactobacillaceae.g.Lactobacillus_OTU9	g75675	p53-induced death domain-containing protein 1-like	loc115587360	-0.519777	0.00579113	1
d.Bacteria.p.Firmicutes.c.Bacilli.o.Lactobacillales.f.Lactobacillaceae.g.Lactobacillus_OTU9	g31420	Pancreatic progenitor cell differentiation and proliferation factor A	ppdpfa	0.526243	0.00489198	1
d.Bacteria.p.Firmicutes.c.Bacilli.o.Lactobacillales.f.Lactobacillaceae.g.Lactobacillus_OTU9	g80096	E3 ubiquitin-protein ligase RNF14	rnf14	0.696272	1.20457e-05	0.120457
d.Bacteria.p.Firmicutes.c.Clostridia.o.Clostridiales.f.Lachnospiraceae	g11717	mucin-2-like, transcript variant X1	MUC2	0.517067	0.00620933	1
d.Bacteria.p.Firmicutes.c.Clostridia.o.Clostridiales.f.Lachnospiraceae	g75122	solute carrier family 22 member 16	slc22a16	0.54059	0.00332357	1
d.Bacteria.p.Firmicutes.c.Clostridia.o.Clostridiales.f.Lachnospiraceae.g.Lachnospiracea_incertae_sedis_OTU3	g47056	retinol dehydrogenase 8, transcript variant X1	rdh8	0.551859	0.00242321	1
d.Bacteria.p.Firmicutes.c.Clostridia.o.Clostridiales.f.Lachnospiraceae.g.Lachnospiracea_incertae_sedis_OTU3	g73200	UDP-glucuronosyltransferase 2A2-like	ugt2a2	0.528118	0.00465551	1
d.Bacteria.p.Firmicutes.c.Clostridia.o.Clostridiales.f.Lachnospiraceae.g.Lachnospiracea_incertae_sedis_OTU3	g10869	aldehyde dehydrogenase family 3 member A2-like	loc115594636	0.515785	0.00641639	1
d.Bacteria.p.Firmicutes.c.Clostridia.o.Clostridiales.f.Lachnospiraceae.g.Lachnospiracea_incertae_sedis_OTU3	g3331	tyrosyl-DNA phosphodiesterase 2-like, transcript variant X3	TDP2	0.611573	0.000370417	1
d.Bacteria.p.Firmicutes.c.Clostridia.o.Clostridiales.f.Lachnospiraceae.g.Lachnospiracea_incertae_sedis_OTU3	g34303	Fructose-1,6-bisphosphatase isozyme 2	fbp2	0.569737	0.00143381	1
d.Bacteria.p.Firmicutes.c.Clostridia.o.Clostridiales.f.Lachnospiraceae.g.Lachnospiracea_incertae_sedis_OTU3	g53949	uncharacterized protein LOC108888975	uncharacterized protein LOC108888975	0.549878	0.00256373	1
d.Bacteria.p.Firmicutes.c.Clostridia.o.Clostridiales.f.Peptoniphilaceae.g.Peptoniphilus_OTU1	g6949	Amyloid beta A4 precursor protein-binding family B member 1-interacting protein	apbb1ip	-0.512258	0.00701751	1
d.Bacteria.p.Firmicutes.c.Clostridia.o.Clostridiales.f.Peptoniphilaceae.g.Peptoniphilus_OTU1	g71152	Voltage-dependent L-type calcium channel subunit beta-2	cacnb2	0.504047	0.00861254	1
d.Bacteria.p.Firmicutes.c.Clostridia.o.Clostridiales.f.Peptoniphilaceae.g.Peptoniphilus_OTU1	g47656	microtubule affinity regulating kinase 1, transcript variant X3	mark1	0.505089	0.00839387	1
d.Bacteria.p.Firmicutes.c.Clostridia.o.Clostridiales.f.Peptoniphilaceae.g.Peptoniphilus_OTU1	g16498	myozenin-2-like, transcript variant X1	myoz2	0.51404	0.00670782	1
d.Bacteria.p.Firmicutes.c.Erysipelotrichia.o.Erysipelotrichales.f.Erysipelotrichaceae	g62425	uncharacterized protein LOC101167845	LOC101167845	0.536771	0.00368992	1
d.Bacteria.p.Firmicutes.c.Erysipelotrichia.o.Erysipelotrichales.f.Erysipelotrichaceae	g69657	LDL receptor related protein 11, transcript variant X1	lrp11	0.588103	0.00080978	1
d.Bacteria.p.Firmicutes.c.Erysipelotrichia.o.Erysipelotrichales.f.Erysipelotrichaceae	g79433	transmembrane protease serine 9-like	TMPRSS9	0.516234	0.00634311	1
d.Bacteria.p.Firmicutes.c.Erysipelotrichia.o.Erysipelotrichales.f.Erysipelotrichaceae	g80096	E3 ubiquitin-protein ligase RNF14	rnf14	0.550716	0.00250338	1
d.Bacteria.p.Firmicutes.c.Negativicutes.o.Selenomonadales.f.Veillonellaceae.g.Megasphaera_OTU1	g1802	Alpha-crystallin B chain	cryab	0.516573	0.00628843	1
d.Bacteria.p.Firmicutes.c.Negativicutes.o.Selenomonadales.f.Veillonellaceae.g.Megasphaera_OTU1	g34716	uncharacterized protein LOC105915827	uncharacterized protein LOC105915827	0.506758	0.00805389	1
d.Bacteria.p.Firmicutes.c.Negativicutes.o.Selenomonadales.f.Veillonellaceae.g.Megasphaera_OTU1	g402	protein DEPP	depp1	0.521276	0.00557068	1
d.Bacteria.p.Firmicutes.c.Negativicutes.o.Selenomonadales.f.Veillonellaceae.g.Megasphaera_OTU1	g49568	Myosin-11	myh11	0.500057	0.00949645	1
d.Bacteria.p.Firmicutes.c.Negativicutes.o.Selenomonadales.f.Veillonellaceae.g.Megasphaera_OTU1	g49849	Neuropilin-1a	nrp1a	0.509381	0.00754395	1
d.Bacteria.p.Firmicutes.c.Negativicutes.o.Selenomonadales.f.Veillonellaceae.g.Megasphaera_OTU1	g56147	protein PAT1 homolog 2	patl2	0.515271	0.00650096	1
d.Bacteria.p.Firmicutes.c.Negativicutes.o.Selenomonadales.f.Veillonellaceae.g.Megasphaera_OTU1	g57549	Calponin-3	cnn3	0.547471	0.00274407	1
d.Bacteria.p.Firmicutes.c.Negativicutes.o.Selenomonadales.f.Veillonellaceae.g.Megasphaera_OTU1	g61829	Hedgehog-interacting protein (KF857338)	hhip	0.536092	0.00375869	1
d.Bacteria.p.Firmicutes.c.Negativicutes.o.Selenomonadales.f.Veillonellaceae.g.Megasphaera_OTU1	g66964	Cell surface glycoprotein MUC18 (JQ277714)	muc18	0.509272	0.00756442	1
d.Bacteria.p.Firmicutes.c.Negativicutes.o.Selenomonadales.f.Veillonellaceae.g.Megasphaera_OTU1	g677	Protein flightless-1 homolog	flii	0.513287	0.00683719	1
d.Bacteria.p.Firmicutes.c.Negativicutes.o.Selenomonadales.f.Veillonellaceae.g.Megasphaera_OTU1	g69350	NADH dehydrogenase [ubiquinone] 1 alpha subcomplex subunit 4-like 2 (KC217566)	ndufa4	0.598792	0.000571413	1
d.Bacteria.p.Firmicutes.c.Negativicutes.o.Selenomonadales.f.Veillonellaceae.g.Megasphaera_OTU1	g7043	hypothetical protein LOC561081 [Danio rerio]	hypothetical protein LOC561081 [Danio rerio]	0.533916	0.00398681	1
d.Bacteria.p.Firmicutes.c.Negativicutes.o.Selenomonadales.f.Veillonellaceae.g.Megasphaera_OTU1	g70490	nucleoside diphosphate-linked moiety X motif 6 isoform X1	nudt6	0.58626	0.000858883	1
d.Bacteria.p.Firmicutes.c.Negativicutes.o.Selenomonadales.f.Veillonellaceae.g.Megasphaera_OTU1	g70491	nucleoside diphosphate-linked moiety X motif 6	nudt6	0.608776	0.000407926	1
d.Bacteria.p.Firmicutes.c.Negativicutes.o.Selenomonadales.f.Veillonellaceae.g.Megasphaera_OTU1	g70492	nucleoside diphosphate-linked moiety X motif 6 isoform X1	nudt6	0.505484	0.00831218	1
d.Bacteria.p.Firmicutes.c.Negativicutes.o.Selenomonadales.f.Veillonellaceae.g.Megasphaera_OTU1	g72748	proline-rich transmembrane protein 1	prrt1	0.556397	0.00212698	1
d.Bacteria.p.Firmicutes.c.Negativicutes.o.Selenomonadales.f.Veillonellaceae.g.Megasphaera_OTU1	g72764	out at first homolog	oaf	-0.517695	0.00611021	1
d.Bacteria.p.Firmicutes.c.Negativicutes.o.Selenomonadales.f.Veillonellaceae.g.Megasphaera_OTU1	g73556	Probable alpha-ketoglutarate-dependent dioxygenase ABH7	abh7	0.501163	0.00924376	1
d.Bacteria.p.Firmicutes.c.Negativicutes.o.Selenomonadales.f.Veillonellaceae.g.Megasphaera_OTU1	g73561	Collagen alpha-2(IV) chain (Fragment)	col4a2	0.533072	0.00407855	1
d.Bacteria.p.Firmicutes.c.Negativicutes.o.Selenomonadales.f.Veillonellaceae.g.Megasphaera_OTU1	g74911	cytochrome b reductase 1	cybrd1	0.520845	0.00563317	1
d.Bacteria.p.Firmicutes.c.Negativicutes.o.Selenomonadales.f.Veillonellaceae.g.Megasphaera_OTU1	g79087	Centrosomal protein of 55 kDa	cep55	0.511113	0.00722291	1
d.Bacteria.p.Firmicutes.c.Negativicutes.o.Selenomonadales.f.Veillonellaceae.g.Megasphaera_OTU1	g79709	Rho GTPase-activating protein 24	arhgap24	0.571081	0.00137664	1
d.Bacteria.p.Firmicutes.c.Negativicutes.o.Selenomonadales.f.Veillonellaceae.g.Megasphaera_OTU1	g8271	tRNA-yW synthesizing protein 5	tyw5	0.557699	0.00204816	1
d.Bacteria.p.Firmicutes.c.Negativicutes.o.Selenomonadales.f.Veillonellaceae.g.Megasphaera_OTU1	g84471	Mps one binder kinase activator-like 2	mob1	0.504254	0.00856868	1
d.Bacteria.p.Firmicutes.c.Negativicutes.o.Selenomonadales.f.Veillonellaceae.g.Megasphaera_OTU1	g85489	Serine/threonine-protein kinase receptor R3	acvrl1	0.539733	0.00340285	1
d.Bacteria.p.Firmicutes.c.Negativicutes.o.Selenomonadales.f.Veillonellaceae.g.Megasphaera_OTU1	g85754	Protein HEG	heg	0.507516	0.00790348	1
d.Bacteria.p.Firmicutes.c.Negativicutes.o.Selenomonadales.f.Veillonellaceae.g.Megasphaera_OTU1	g88879	Bone morphogenetic protein 1	bmp1	0.521485	0.00554054	1
d.Bacteria.p.Firmicutes.c.Negativicutes.o.Selenomonadales.f.Veillonellaceae.g.Megasphaera_OTU1	g94609	equilibrative nucleoside transporter 1-like, transcript variant X2	SLC29A1	0.52391	0.00520101	1
d.Bacteria.p.Firmicutes.c.Negativicutes.o.Selenomonadales.f.Veillonellaceae.g.Megasphaera_OTU1	g97157	uncharacterized protein LOC107382249 isoform X2	uncharacterized protein LOC107382249 isoform X2	0.561678	0.00182318	1
d.Bacteria.p.Fusobacteria.c.Fusobacteriia.o.Fusobacteriales.f.Fusobacteriaceae.g.Cetobacterium_OTU1	g47127	beta-1,3-galactosyltransferase 2-like, transcript variant X1	b3galt2	0.532208	0.00417436	1
d.Bacteria.p.Fusobacteria.c.Fusobacteriia.o.Fusobacteriales.f.Fusobacteriaceae.g.Cetobacterium_OTU1	g92177	cytochrome P450 2J6-like	cyp2j6	0.62254	0.000251494	1
d.Bacteria.p.Fusobacteria.c.Fusobacteriia.o.Fusobacteriales.f.Fusobacteriaceae.g.Cetobacterium_OTU1	g96131	early nodulin-75-like	enod2	0.659969	5.96314e-05	0.596314
d.Bacteria.p.Fusobacteria.c.Fusobacteriia.o.Fusobacteriales.f.Fusobacteriaceae.g.Cetobacterium_OTU1	g43606	ectonucleotide pyrophosphatase/phosphodiesterase family member 7-like	enpp7	0.62928	0.00019679	1
d.Bacteria.p.Fusobacteria.c.Fusobacteriia.o.Fusobacteriales.f.Fusobacteriaceae.g.Cetobacterium_OTU1	g84877	Forkhead box protein N2	foxn2	0.508062	0.00779662	1
d.Bacteria.p.Fusobacteria.c.Fusobacteriia.o.Fusobacteriales.f.Fusobacteriaceae.g.Cetobacterium_OTU1	g63028	galanin receptor type 1-like	galr1	0.559622	0.00193649	1
d.Bacteria.p.Fusobacteria.c.Fusobacteriia.o.Fusobacteriales.f.Fusobacteriaceae.g.Cetobacterium_OTU1	g94124	hydroxy-delta-5-steroid dehydrogenase, 3 beta- and steroid delta-isomerase 7	hsd3b7	0.609429	0.000398884	1
d.Bacteria.p.Fusobacteria.c.Fusobacteriia.o.Fusobacteriales.f.Fusobacteriaceae.g.Cetobacterium_OTU1	g37539	hypothetical protein LOC100332545 [Danio rerio]	hypothetical protein LOC100332545 [Danio rerio]	0.626129	0.000220859	1
d.Bacteria.p.Fusobacteria.c.Fusobacteriia.o.Fusobacteriales.f.Fusobacteriaceae.g.Cetobacterium_OTU1	g20236	interferon-induced protein with tetratricopeptide repeats 2-like	IFIT2	0.685932	1.94396e-05	0.194396
d.Bacteria.p.Fusobacteria.c.Fusobacteriia.o.Fusobacteriales.f.Fusobacteriaceae.g.Cetobacterium_OTU1	g86006	kynurenine--oxoglutarate transaminase 1-like, transcript variant X1	KYAT1	0.595487	0.000637294	1
d.Bacteria.p.Fusobacteria.c.Fusobacteriia.o.Fusobacteriales.f.Fusobacteriaceae.g.Cetobacterium_OTU1	g9438	class I histocompatibility antigen, F10 alpha chain isoform X1	LOC108888429	0.577366	0.00113555	1
d.Bacteria.p.Fusobacteria.c.Fusobacteriia.o.Fusobacteriales.f.Fusobacteriaceae.g.Cetobacterium_OTU1	g66373	neoverrucotoxin subunit beta-like	loc115571476	0.738474	1.36359e-06	0.0136359
d.Bacteria.p.Fusobacteria.c.Fusobacteriia.o.Fusobacteriales.f.Fusobacteriaceae.g.Cetobacterium_OTU1	g11100	prostasin-like	loc115575653	0.803919	1.76802e-08	0.000176802
d.Bacteria.p.Fusobacteria.c.Fusobacteriia.o.Fusobacteriales.f.Fusobacteriaceae.g.Cetobacterium_OTU1	g48806	major histocompatibility complex class I-related gene protein-like isoform X2	mr1	0.542701	0.00313522	1
d.Bacteria.p.Fusobacteria.c.Fusobacteriia.o.Fusobacteriales.f.Fusobacteriaceae.g.Cetobacterium_OTU1	g68453	Pyridoxal kinase	pdxk	0.588178	0.000807831	1
d.Bacteria.p.Fusobacteria.c.Fusobacteriia.o.Fusobacteriales.f.Fusobacteriaceae.g.Cetobacterium_OTU1	g38081	RNA polymerase-associated protein RTF1 homolog	rtf1	0.529537	0.00448326	1
d.Bacteria.p.Fusobacteria.c.Fusobacteriia.o.Fusobacteriales.f.Fusobacteriaceae.g.Fusobacterium_OTU2	g86081	mucin-5AC-like, transcript variant X1	muc5ac	0.549225	0.00261157	1
d.Bacteria.p.Parcubacteria.g.Parcubacteria_genera_incertae_sedis	g73200	UDP-glucuronosyltransferase 2A2-like	ugt2a2	0.535061	0.00386526	1
d.Bacteria.p.Parcubacteria.g.Parcubacteria_genera_incertae_sedis	g19906	lysine demethylase 6B, transcript variant X1	kdm6b	0.566423	0.00158388	1
d.Bacteria.p.Parcubacteria.g.Parcubacteria_genera_incertae_sedis	g34303	Fructose-1,6-bisphosphatase isozyme 2	fbp2	0.500137	0.00947786	1
d.Bacteria.p.Parcubacteria.g.Parcubacteria_genera_incertae_sedis	g42854	Microtubule-associated serine/threonine-protein kinase 4	mast4	0.523719	0.00522705	1
d.Bacteria.p.Parcubacteria.g.Parcubacteria_genera_incertae_sedis	g68458	1-acyl-sn-glycerol-3-phosphate acyltransferase gamma	agpat3	0.511844	0.00709108	1
d.Bacteria.p.Parcubacteria.g.Parcubacteria_genera_incertae_sedis	g85944	Zinc finger protein 462	znf462	0.508853	0.00764424	1
d.Bacteria.p.Planctomycetes.c.Planctomycetia.o.Planctomycetales.f.Planctomycetaceae.g.Telmatocola	g30459	eosinophil peroxidase-like, transcript variant X1	loc115593256	0.560331	0.00189671	1
d.Bacteria.p.Planctomycetes.c.Planctomycetia.o.Planctomycetales.f.Planctomycetaceae.g.Telmatocola	g7342	protein naked cuticle homolog 1	nkd1	0.528316	0.00463105	1
d.Bacteria.p.Proteobacteria	g9697	Keratin, type II cytoskeletal	krt71	0.55356	0.00230812	1
d.Bacteria.p.Proteobacteria.c.Alphaproteobacteria	g30459	eosinophil peroxidase-like, transcript variant X1	loc115593256	0.579447	0.00106448	1
d.Bacteria.p.Proteobacteria.c.Alphaproteobacteria	g30788	Purine nucleoside phosphorylase	hel-s-156an	0.561698	0.00182209	1
d.Bacteria.p.Proteobacteria.c.Alphaproteobacteria	g5641	GTPase IMAP family member 4-like	GIMAP4	0.610362	0.00038626	1
d.Bacteria.p.Proteobacteria.c.Alphaproteobacteria	g57419	Keratin, type I cytoskeletal 13	krt13	0.574272	0.00124906	1
d.Bacteria.p.Proteobacteria.c.Alphaproteobacteria	g96229	NADPH oxidase organizer 1-like, transcript variant X1	NOXO1	0.565006	0.00165217	1
d.Bacteria.p.Proteobacteria.c.Alphaproteobacteria	g9697	Keratin, type II cytoskeletal	krt71	0.810814	1.01844e-08	0.000101844
d.Bacteria.p.Proteobacteria.c.Alphaproteobacteria.o.Caulobacterales.f.Caulobacteraceae.g.Brevundimonas_OTU10	g22998	dipeptidyl peptidase 7	dpp7	-0.513954	0.00672245	1
d.Bacteria.p.Proteobacteria.c.Alphaproteobacteria.o.Caulobacterales.f.Caulobacteraceae.g.Brevundimonas_OTU10	g71539	salivary glue protein Sgs-3-like	sgs3	0.543025	0.00310713	1
d.Bacteria.p.Proteobacteria.c.Alphaproteobacteria.o.Caulobacterales.f.Caulobacteraceae.g.Brevundimonas_OTU10	g5909	uncharacterized protein LOC107712034, partial	uncharacterized protein LOC107712034, partial	0.507619	0.00788329	1
d.Bacteria.p.Proteobacteria.c.Alphaproteobacteria.o.Caulobacterales.f.Caulobacteraceae.g.Brevundimonas_OTU11	g20934	protein EFR3 homolog A-like isoform X2	EFR3A	0.519264	0.00586829	1
d.Bacteria.p.Proteobacteria.c.Alphaproteobacteria.o.Caulobacterales.f.Caulobacteraceae.g.Brevundimonas_OTU11	g66875	carboxypeptidase D, transcript variant X1	cpd	0.515787	0.00641596	1
d.Bacteria.p.Proteobacteria.c.Alphaproteobacteria.o.Rhizobiales.f.Bradyrhizobiaceae	g12441	Uncharacterized protein KIAA1614	Uncharacterized protein KIAA1614	0.573852	0.00126521	1
d.Bacteria.p.Proteobacteria.c.Alphaproteobacteria.o.Rhizobiales.f.Bradyrhizobiaceae	g18042	Inactive carboxypeptidase-like protein X2	cpxm2	0.534654	0.00390808	1
d.Bacteria.p.Proteobacteria.c.Alphaproteobacteria.o.Rhizobiales.f.Bradyrhizobiaceae	g31420	Pancreatic progenitor cell differentiation and proliferation factor A	ppdpfa	0.610307	0.000386992	1
d.Bacteria.p.Proteobacteria.c.Alphaproteobacteria.o.Rhizobiales.f.Bradyrhizobiaceae	g34121	uncharacterized protein KIAA1522 homolog, transcript variant X1	uncharacterized protein KIAA1522 homolog, transcript variant X1	0.617299	0.000303165	1
d.Bacteria.p.Proteobacteria.c.Alphaproteobacteria.o.Rhizobiales.f.Bradyrhizobiaceae	g35923	myomegalin-like isoform X8	pde4dip	0.525741	0.00495704	1
d.Bacteria.p.Proteobacteria.c.Alphaproteobacteria.o.Rhizobiales.f.Bradyrhizobiaceae	g41621	GTPase IMAP family member 5	gimap5	0.525134	0.00503685	1
d.Bacteria.p.Proteobacteria.c.Alphaproteobacteria.o.Rhizobiales.f.Bradyrhizobiaceae	g41815	Beta,beta-carotene 9',10'-oxygenase	bco2	0.520354	0.00570531	1
d.Bacteria.p.Proteobacteria.c.Alphaproteobacteria.o.Rhizobiales.f.Bradyrhizobiaceae	g44706	hepcidin-like	hamp	0.530757	0.00433976	1
d.Bacteria.p.Proteobacteria.c.Alphaproteobacteria.o.Rhizobiales.f.Bradyrhizobiaceae	g44710	Tetraspanin-3	tspan3	0.564826	0.00166108	1
d.Bacteria.p.Proteobacteria.c.Alphaproteobacteria.o.Rhizobiales.f.Bradyrhizobiaceae	g48872	growth arrest specific 2 like 3, transcript variant X1	gas2l3	0.50564	0.00828029	1
d.Bacteria.p.Proteobacteria.c.Alphaproteobacteria.o.Rhizobiales.f.Bradyrhizobiaceae	g61651	chitotriosidase-1-like	chit1	0.563296	0.00173814	1
d.Bacteria.p.Proteobacteria.c.Alphaproteobacteria.o.Rhizobiales.f.Bradyrhizobiaceae	g72873	Voltage-dependent calcium channel subunit alpha-2/delta-1	cacna2d1	0.576481	0.00116702	1
d.Bacteria.p.Proteobacteria.c.Alphaproteobacteria.o.Rhizobiales.f.Bradyrhizobiaceae	g78472	delta-type opioid receptor-like	oprd1	0.550965	0.00248577	1
d.Bacteria.p.Proteobacteria.c.Alphaproteobacteria.o.Rhizobiales.f.Bradyrhizobiaceae	g80096	E3 ubiquitin-protein ligase RNF14	rnf14	0.566421	0.00158395	1
d.Bacteria.p.Proteobacteria.c.Alphaproteobacteria.o.Rhizobiales.f.Bradyrhizobiaceae	g88941	GDNF family receptor alpha-2-like	GFRA2	0.528749	0.00457822	1
d.Bacteria.p.Proteobacteria.c.Alphaproteobacteria.o.Rhizobiales.f.Bradyrhizobiaceae	g95359	myelin protein zero, transcript variant X1	mpz	0.667961	4.27251e-05	0.427251
d.Bacteria.p.Proteobacteria.c.Alphaproteobacteria.o.Rhizobiales.f.Bradyrhizobiaceae.g.Bradyrhizobium_OTU9	g30441	sodium-dependent phosphate transporter 1-B-like	loc115592778	0.513645	0.00677546	1
d.Bacteria.p.Proteobacteria.c.Alphaproteobacteria.o.Rhizobiales.f.Bradyrhizobiaceae.g.Bradyrhizobium_OTU9	g53652	XK-related protein 8	xkr8	0.617171	0.000304539	1
d.Bacteria.p.Proteobacteria.c.Alphaproteobacteria.o.Rhizobiales.f.Bradyrhizobiaceae.g.Bradyrhizobium_OTU9	g61423	amine sulfotransferase isoform X1	sult1d1	0.522431	0.00540587	1
d.Bacteria.p.Proteobacteria.c.Alphaproteobacteria.o.Rhizobiales.f.Bradyrhizobiaceae.g.Bradyrhizobium_OTU9	g75674	mitochondrial glutamate carrier 1-like, transcript variant X1	loc115586399	0.510465	0.00734155	1
d.Bacteria.p.Proteobacteria.c.Alphaproteobacteria.o.Rhizobiales.f.Bradyrhizobiaceae.g.Bradyrhizobium_OTU9	g76304	Cysteine dioxygenase type 1	cdo1	0.523635	0.00523857	1
d.Bacteria.p.Proteobacteria.c.Alphaproteobacteria.o.Rhizobiales.f.Bradyrhizobiaceae.g.Bradyrhizobium_OTU9	g77693	Protein PRRC2C	prrc2c	0.578854	0.00108432	1
d.Bacteria.p.Proteobacteria.c.Alphaproteobacteria.o.Rhizobiales.f.Bradyrhizobiaceae.g.Bradyrhizobium_OTU9	g78551	Coiled-coil domain-containing protein 6	ccdc6	0.526791	0.00482184	1
d.Bacteria.p.Proteobacteria.c.Alphaproteobacteria.o.Rhizobiales.f.Bradyrhizobiaceae.g.Bradyrhizobium_OTU9	g78761	solute carrier family 22 member 13-like	SLC22A13	0.564264	0.00168902	1
d.Bacteria.p.Proteobacteria.c.Alphaproteobacteria.o.Rhizobiales.f.Methylobacteriaceae.g.Methylobacterium_OTU1	g1636	CD209 antigen-like protein D, transcript variant X1	loc115566750	0.546143	0.00284837	1
d.Bacteria.p.Proteobacteria.c.Alphaproteobacteria.o.Rhizobiales.f.Methylobacteriaceae.g.Methylobacterium_OTU1	g4219	reticulocalbin-1-like, transcript variant X2	RCN1	0.571775	0.00134795	1
d.Bacteria.p.Proteobacteria.c.Alphaproteobacteria.o.Rhizobiales.f.Methylobacteriaceae.g.Methylobacterium_OTU1	g68257	fructose-1,6-bisphosphatase 1-like, transcript variant X1	loc115581604	0.572982	0.00129932	1
d.Bacteria.p.Proteobacteria.c.Alphaproteobacteria.o.Rhizobiales.f.Methylobacteriaceae.g.Methylobacterium_OTU1	g73003	Calumenin	calu	0.612283	0.000361405	1
d.Bacteria.p.Proteobacteria.c.Alphaproteobacteria.o.Rhizobiales.f.Methylobacteriaceae.g.Methylobacterium_OTU1	g79015	peptidyl-prolyl cis-trans isomerase FKBP10-like	fkbp10	0.531031	0.00430808	1
d.Bacteria.p.Proteobacteria.c.Alphaproteobacteria.o.Rhizobiales.f.Methylobacteriaceae.g.Methylobacterium_OTU1	g81124	protein S100-A16-like	s100a16	0.50656	0.00809346	1
d.Bacteria.p.Proteobacteria.c.Alphaproteobacteria.o.Rhizobiales.f.Methylobacteriaceae.g.Methylobacterium_OTU1	g89578	intron-binding protein aquarius	aqr	0.64213	0.000121281	1
d.Bacteria.p.Proteobacteria.c.Alphaproteobacteria.o.Rhizobiales.f.Methylobacteriaceae.g.Methylobacterium_OTU1	g91267	calcitonin-1-like isoform X1	calc1	0.502364	0.00897597	1
d.Bacteria.p.Proteobacteria.c.Alphaproteobacteria.o.Rhizobiales.f.Phyllobacteriaceae.g.Mesorhizobium_OTU5	g83607	ATPase plasma membrane Ca2+ transporting 1, transcript variant X1	atp2b1	0.517567	0.00613033	1
d.Bacteria.p.Proteobacteria.c.Alphaproteobacteria.o.Rhizobiales.f.Phyllobacteriaceae.g.Mesorhizobium_OTU5	g47687	S-adenosylmethionine synthase-like	loc115596589	0.536214	0.0037463	1
d.Bacteria.p.Proteobacteria.c.Alphaproteobacteria.o.Rhizobiales.f.Phyllobacteriaceae.g.Mesorhizobium_OTU5	g47689	S-adenosylmethionine synthase isoform type-1	mat1a	0.571822	0.00134602	1
d.Bacteria.p.Proteobacteria.c.Alphaproteobacteria.o.Rhodobacterales.f.Rhodobacteraceae	g25582	beta-galactoside alpha-2,6-sialyltransferase 1-like	st6gal1	0.629281	0.000196778	1
d.Bacteria.p.Proteobacteria.c.Alphaproteobacteria.o.Rhodobacterales.f.Rhodobacteraceae.g.Paracoccus_OTU2	g28029	tripartite motif-containing protein 16-like	TRIM16	0.517909	0.00607662	1
d.Bacteria.p.Proteobacteria.c.Alphaproteobacteria.o.Rhodobacterales.f.Rhodobacteraceae.g.Paracoccus_OTU2	g57419	Keratin, type I cytoskeletal 13	krt13	0.674739	3.19476e-05	0.319476
d.Bacteria.p.Proteobacteria.c.Alphaproteobacteria.o.Rhodobacterales.f.Rhodobacteraceae.g.Rubellimicrobium_OTU2	g91234	Importin-7	ipo7	0.568804	0.00147469	1
d.Bacteria.p.Proteobacteria.c.Alphaproteobacteria.o.Rhodospirillales.g.Reyranella_OTU1	g57255	CLOCK-interacting pacemaker-like	cipc	0.534178	0.00395868	1
d.Bacteria.p.Proteobacteria.c.Alphaproteobacteria.o.Sphingomonadales.f.Sphingomonadaceae	g5521	Alanine--glyoxylate aminotransferase 2, mitochondrial	agxt2	0.545613	0.00289091	1
d.Bacteria.p.Proteobacteria.c.Alphaproteobacteria.o.Sphingomonadales.f.Sphingomonadaceae	g85987	carboxyl-terminal PDZ ligand of neuronal nitric oxide synthase protein-like, transcript variant X1	loc115593106	0.531925	0.00420612	1
d.Bacteria.p.Proteobacteria.c.Alphaproteobacteria.o.Sphingomonadales.f.Sphingomonadaceae	g27720	glucose-6-phosphatase catalytic subunit	g6pc	0.545812	0.00287488	1
d.Bacteria.p.Proteobacteria.c.Alphaproteobacteria.o.Sphingomonadales.f.Sphingomonadaceae	g75746	DNA damage inducible transcript 4	ddit4	0.841537	6.44045e-10	6.44045e-06
d.Bacteria.p.Proteobacteria.c.Alphaproteobacteria.o.Sphingomonadales.f.Sphingomonadaceae	g17602	Nuclear receptor subfamily 1 group D member 2	nr1d2	0.691743	1.4891e-05	0.14891
d.Bacteria.p.Proteobacteria.c.Alphaproteobacteria.o.Sphingomonadales.f.Sphingomonadaceae	g29462	GTPase IMAP family member 8-like isoform X3	gimap8	0.670948	3.76231e-05	0.376231
d.Bacteria.p.Proteobacteria.c.Alphaproteobacteria.o.Sphingomonadales.f.Sphingomonadaceae	g33686	transcriptional regulator Myc-1-like [Oreochromis niloticus]	myca	0.51704	0.00621359	1
d.Bacteria.p.Proteobacteria.c.Alphaproteobacteria.o.Sphingomonadales.f.Sphingomonadaceae	g34765	perforin-1-like [Oryzias latipes]	prf1	0.869165	3.09996e-11	3.09996e-07
d.Bacteria.p.Proteobacteria.c.Alphaproteobacteria.o.Sphingomonadales.f.Sphingomonadaceae	g4461	Kynureninase	kynu	0.573313	0.00128623	1
d.Bacteria.p.Proteobacteria.c.Alphaproteobacteria.o.Sphingomonadales.f.Sphingomonadaceae	g47268	zinc finger protein 425-like	ZNF425	0.587833	0.000816816	1
d.Bacteria.p.Proteobacteria.c.Alphaproteobacteria.o.Sphingomonadales.f.Sphingomonadaceae	g51842	Hydroxyacid oxidase 2	hao2	0.833412	1.41029e-09	1.41029e-05
d.Bacteria.p.Proteobacteria.c.Alphaproteobacteria.o.Sphingomonadales.f.Sphingomonadaceae	g52121	Cytochrome P450 4V2	cyp4v2	0.540242	0.00335555	1
d.Bacteria.p.Proteobacteria.c.Alphaproteobacteria.o.Sphingomonadales.f.Sphingomonadaceae	g52122	cytochrome P450 4V2	loc115579735	0.553206	0.00233167	1
d.Bacteria.p.Proteobacteria.c.Alphaproteobacteria.o.Sphingomonadales.f.Sphingomonadaceae	g53949	uncharacterized protein LOC108888975	uncharacterized protein LOC108888975	0.594028	0.000668484	1
d.Bacteria.p.Proteobacteria.c.Alphaproteobacteria.o.Sphingomonadales.f.Sphingomonadaceae	g57255	CLOCK-interacting pacemaker-like	cipc	0.559338	0.00195264	1
d.Bacteria.p.Proteobacteria.c.Alphaproteobacteria.o.Sphingomonadales.f.Sphingomonadaceae	g59190	Riboflavin transporter 2-A	slc52a2	0.555022	0.00221312	1
d.Bacteria.p.Proteobacteria.c.Alphaproteobacteria.o.Sphingomonadales.f.Sphingomonadaceae	g59191	solute carrier family 52 member 3	slc52a3	0.593935	0.000670516	1
d.Bacteria.p.Proteobacteria.c.Alphaproteobacteria.o.Sphingomonadales.f.Sphingomonadaceae	g75747	DNA damage-inducible transcript 4 protein	ddit4	0.82652	2.65549e-09	2.65549e-05
d.Bacteria.p.Proteobacteria.c.Alphaproteobacteria.o.Sphingomonadales.f.Sphingomonadaceae	g78761	solute carrier family 22 member 13-like	SLC22A13	0.576432	0.00116878	1
d.Bacteria.p.Proteobacteria.c.Alphaproteobacteria.o.Sphingomonadales.f.Sphingomonadaceae	g79433	transmembrane protease serine 9-like	TMPRSS9	0.51268	0.00694302	1
d.Bacteria.p.Proteobacteria.c.Alphaproteobacteria.o.Sphingomonadales.f.Sphingomonadaceae	g85979	Olfactomedin-like protein 3	olfml3	0.620429	0.00027126	1
d.Bacteria.p.Proteobacteria.c.Alphaproteobacteria.o.Sphingomonadales.f.Sphingomonadaceae	g93643	forkhead box protein Q1-like	loc115572185	0.521291	0.00556849	1
d.Bacteria.p.Proteobacteria.c.Betaproteobacteria	g37540	GTPase IMAP family member 4-like	GIMAP4	0.55283	0.0023569	1
d.Bacteria.p.Proteobacteria.c.Betaproteobacteria	g63103	Cytochrome P450 2B4	cyp2b4	0.516655	0.00627527	1
d.Bacteria.p.Proteobacteria.c.Betaproteobacteria.o.Burkholderiales	g63103	Cytochrome P450 2B4	cyp2b4	0.530304	0.00439248	1
d.Bacteria.p.Proteobacteria.c.Betaproteobacteria.o.Burkholderiales	g63104	Cytochrome P450 2D9	cyp2d9	0.505195	0.00837193	1
d.Bacteria.p.Proteobacteria.c.Betaproteobacteria.o.Burkholderiales.f.Alcaligenaceae.g.Achromobacter_OTU1	g12245	E3 ubiquitin/ISG15 ligase TRIM25-like	trim25	0.502818	0.00887659	1
d.Bacteria.p.Proteobacteria.c.Betaproteobacteria.o.Burkholderiales.f.Burkholderiaceae	g62425	uncharacterized protein LOC101167845	LOC101167845	0.609945	0.000391858	1
d.Bacteria.p.Proteobacteria.c.Betaproteobacteria.o.Burkholderiales.f.Burkholderiaceae	g69657	LDL receptor related protein 11, transcript variant X1	lrp11	0.613254	0.000349405	1
d.Bacteria.p.Proteobacteria.c.Betaproteobacteria.o.Burkholderiales.f.Burkholderiaceae.g.Ralstonia_OTU1	g62425	uncharacterized protein LOC101167845	LOC101167845	0.507764	0.0078548	1
d.Bacteria.p.Proteobacteria.c.Betaproteobacteria.o.Burkholderiales.f.Burkholderiaceae.g.Ralstonia_OTU1	g69657	LDL receptor related protein 11, transcript variant X1	lrp11	0.645537	0.000106273	1
d.Bacteria.p.Proteobacteria.c.Betaproteobacteria.o.Burkholderiales.f.Comamonadaceae.g.Acidovorax_OTU4	g47656	microtubule affinity regulating kinase 1, transcript variant X3	mark1	0.536461	0.00372122	1
d.Bacteria.p.Proteobacteria.c.Betaproteobacteria.o.Burkholderiales.f.Comamonadaceae.g.Pelomonas_OTU1	g25007	Extended synaptotagmin-2-B	esyt2-b	0.635613	0.000155447	1
d.Bacteria.p.Proteobacteria.c.Betaproteobacteria.o.Burkholderiales.f.Comamonadaceae.g.Pelomonas_OTU1	g29531	Fc receptor-like protein 5, transcript variant X2	loc115580502	0.516747	0.00626044	1
d.Bacteria.p.Proteobacteria.c.Betaproteobacteria.o.Burkholderiales.f.Comamonadaceae.g.Pelomonas_OTU1	g50922	FERM and PDZ domain-containing protein 1-like, transcript variant X3	FRMPD1	0.52212	0.00544975	1
d.Bacteria.p.Proteobacteria.c.Betaproteobacteria.o.Burkholderiales.f.Comamonadaceae.g.Pelomonas_OTU1	g53039	Protein FAM198A	fam198a	0.581026	0.00101327	1
d.Bacteria.p.Proteobacteria.c.Betaproteobacteria.o.Burkholderiales.f.Comamonadaceae.g.Pelomonas_OTU1	g75267	Fanconi anemia group C protein homolog	brip1	0.507359	0.00793428	1
d.Bacteria.p.Proteobacteria.c.Betaproteobacteria.o.Burkholderiales.f.Comamonadaceae.g.Pelomonas_OTU1	g86063	ST8 alpha-N-acetyl-neuraminide alpha-2,8-sialyltransferase 5, transcript variant X4	st8sia5	0.506008	0.00820511	1
d.Bacteria.p.Proteobacteria.c.Betaproteobacteria.o.Burkholderiales.f.Oxalobacteraceae	g42042	Peptidyl-prolyl cis-trans isomerase FKBP1B	fkbp1b	0.517572	0.00612951	1
d.Bacteria.p.Proteobacteria.c.Betaproteobacteria.o.Burkholderiales.f.Oxalobacteraceae	g70271	arrestin domain-containing protein 3-like, transcript variant X1	arrdc3	0.670023	3.914e-05	0.3914
d.Bacteria.p.Proteobacteria.c.Betaproteobacteria.o.Burkholderiales.f.Oxalobacteraceae	g89453	estrogen receptor	esr1	0.566801	0.00156606	1
d.Bacteria.p.Proteobacteria.c.Betaproteobacteria.o.Burkholderiales.f.Oxalobacteraceae	g87323	Vasodilator-stimulated phosphoprotein	vasp	-0.579594	0.00105962	1
d.Bacteria.p.Proteobacteria.c.Betaproteobacteria.o.Burkholderiales.f.Oxalobacteraceae	g10761	Copine-1	cpne1	0.632422	0.000175173	1
d.Bacteria.p.Proteobacteria.c.Betaproteobacteria.o.Burkholderiales.f.Oxalobacteraceae	g1109	Solute carrier family 2, facilitated glucose transporter member 10	slc2a10	0.535597	0.00380949	1
d.Bacteria.p.Proteobacteria.c.Betaproteobacteria.o.Burkholderiales.f.Oxalobacteraceae	g1200	Myosin-IXa	myo9a	0.70291	8.76634e-06	0.0876634
d.Bacteria.p.Proteobacteria.c.Betaproteobacteria.o.Burkholderiales.f.Oxalobacteraceae	g12854	Myc box-dependent-interacting protein 1	bin1	0.571048	0.00137805	1
d.Bacteria.p.Proteobacteria.c.Betaproteobacteria.o.Burkholderiales.f.Oxalobacteraceae	g13380	Exocyst complex component 3-like protein	exoc3l1	0.691763	1.48767e-05	0.148767
d.Bacteria.p.Proteobacteria.c.Betaproteobacteria.o.Burkholderiales.f.Oxalobacteraceae	g1453	Dual specificity protein phosphatase 7	dusp7	0.652198	8.17031e-05	0.817031
d.Bacteria.p.Proteobacteria.c.Betaproteobacteria.o.Burkholderiales.f.Oxalobacteraceae	g15201	SLAM family member 9	slamf9	0.64171	0.000123258	1
d.Bacteria.p.Proteobacteria.c.Betaproteobacteria.o.Burkholderiales.f.Oxalobacteraceae	g16125	transforming growth factor beta activator LRRC32-like, transcript variant X1	LRRC32	0.517499	0.00614093	1
d.Bacteria.p.Proteobacteria.c.Betaproteobacteria.o.Burkholderiales.f.Oxalobacteraceae	g16126	Myb-like protein H	myb	0.604166	0.000477292	1
d.Bacteria.p.Proteobacteria.c.Betaproteobacteria.o.Burkholderiales.f.Oxalobacteraceae	g17907	Lysophosphatidic acid receptor 1-A	lpar1a	0.512011	0.0070613	1
d.Bacteria.p.Proteobacteria.c.Betaproteobacteria.o.Burkholderiales.f.Oxalobacteraceae	g18426	uncharacterized LOC115572857	uncharacterized LOC115572857	0.505978	0.00821112	1
d.Bacteria.p.Proteobacteria.c.Betaproteobacteria.o.Burkholderiales.f.Oxalobacteraceae	g24690	frizzled-8-like	loc115572005	-0.518423	0.00599687	1
d.Bacteria.p.Proteobacteria.c.Betaproteobacteria.o.Burkholderiales.f.Oxalobacteraceae	g25406	Collagen alpha-2(I) chain (Fragments)	col1a2	0.546079	0.00285349	1
d.Bacteria.p.Proteobacteria.c.Betaproteobacteria.o.Burkholderiales.f.Oxalobacteraceae	g2559	Gonadotropin subunit beta-2	cgbb	0.766989	2.44045e-07	0.00244045
d.Bacteria.p.Proteobacteria.c.Betaproteobacteria.o.Burkholderiales.f.Oxalobacteraceae	g27493	Vasoactive intestinal polypeptide receptor 2	vipr2	0.748554	7.61793e-07	0.00761793
d.Bacteria.p.Proteobacteria.c.Betaproteobacteria.o.Burkholderiales.f.Oxalobacteraceae	g27625	protein tweety homolog 3-like, transcript variant X1	ttyh3	0.614637	0.000332927	1
d.Bacteria.p.Proteobacteria.c.Betaproteobacteria.o.Burkholderiales.f.Oxalobacteraceae	g2852	GPI transamidase component PIG-S	pigs	0.523516	0.00525496	1
d.Bacteria.p.Proteobacteria.c.Betaproteobacteria.o.Burkholderiales.f.Oxalobacteraceae	g28619	coiled-coil domain-containing protein 152 isoform X2	ccdc152	0.520673	0.00565845	1
d.Bacteria.p.Proteobacteria.c.Betaproteobacteria.o.Burkholderiales.f.Oxalobacteraceae	g28950	Serine/threonine-protein kinase MRCK alpha	cdc42bpa	-0.504529	0.00851068	1
d.Bacteria.p.Proteobacteria.c.Betaproteobacteria.o.Burkholderiales.f.Oxalobacteraceae	g29813	Nuclear pore complex protein Nup88	nup88	0.556968	0.00209205	1
d.Bacteria.p.Proteobacteria.c.Betaproteobacteria.o.Burkholderiales.f.Oxalobacteraceae	g30234	Echinoderm microtubule-associated protein-like 4	eml4	-0.675452	3.09715e-05	0.309715
d.Bacteria.p.Proteobacteria.c.Betaproteobacteria.o.Burkholderiales.f.Oxalobacteraceae	g31889	kalirin RhoGEF kinase, transcript variant X2	kalrn	-0.581494	0.00099853	1
d.Bacteria.p.Proteobacteria.c.Betaproteobacteria.o.Burkholderiales.f.Oxalobacteraceae	g33647	ras suppressor protein 1	rsu1	0.537321	0.00363504	1
d.Bacteria.p.Proteobacteria.c.Betaproteobacteria.o.Burkholderiales.f.Oxalobacteraceae	g34715	uncharacterized LOC115570440	uncharacterized LOC115570440	0.680707	2.45789e-05	0.245789
d.Bacteria.p.Proteobacteria.c.Betaproteobacteria.o.Burkholderiales.f.Oxalobacteraceae	g34716	uncharacterized protein LOC105915827	uncharacterized protein LOC105915827	0.771253	1.84808e-07	0.00184808
d.Bacteria.p.Proteobacteria.c.Betaproteobacteria.o.Burkholderiales.f.Oxalobacteraceae	g36655	uncharacterized LOC115589382	loc115589382	-0.593078	0.000689537	1
d.Bacteria.p.Proteobacteria.c.Betaproteobacteria.o.Burkholderiales.f.Oxalobacteraceae	g402	protein DEPP	depp1	0.728609	2.35151e-06	0.0235151
d.Bacteria.p.Proteobacteria.c.Betaproteobacteria.o.Burkholderiales.f.Oxalobacteraceae	g41320	Rho GTPase-activating protein 6	arhgap6	-0.532052	0.0041918	1
d.Bacteria.p.Proteobacteria.c.Betaproteobacteria.o.Burkholderiales.f.Oxalobacteraceae	g4371	Venom serine proteinase-like		0.546969	0.0027831	1
d.Bacteria.p.Proteobacteria.c.Betaproteobacteria.o.Burkholderiales.f.Oxalobacteraceae	g45267	Ubiquitin-like protein-NEDD8-like protein RUB3	rub3	0.521265	0.00557226	1
d.Bacteria.p.Proteobacteria.c.Betaproteobacteria.o.Burkholderiales.f.Oxalobacteraceae	g46038	Glyceraldehyde 3-phosphate dehydrogenase, testis-specific	gapdhs	0.580867	0.00101834	1
d.Bacteria.p.Proteobacteria.c.Betaproteobacteria.o.Burkholderiales.f.Oxalobacteraceae	g46926	Lipid phosphate phosphohydrolase 3	plpp1	0.679239	2.62303e-05	0.262303
d.Bacteria.p.Proteobacteria.c.Betaproteobacteria.o.Burkholderiales.f.Oxalobacteraceae	g48476	PTB domain-containing engulfment adapter protein 1	gulp1	0.540881	0.00329701	1
d.Bacteria.p.Proteobacteria.c.Betaproteobacteria.o.Burkholderiales.f.Oxalobacteraceae	g48477	PTB domain-containing engulfment adapter protein 1	gulp1	0.606135	0.000446464	1
d.Bacteria.p.Proteobacteria.c.Betaproteobacteria.o.Burkholderiales.f.Oxalobacteraceae	g49849	Neuropilin-1a	nrp1a	0.772575	1.6934e-07	0.0016934
d.Bacteria.p.Proteobacteria.c.Betaproteobacteria.o.Burkholderiales.f.Oxalobacteraceae	g51211	Mitochondrial dynamic protein MID51	mid51	-0.511915	0.00707842	1
d.Bacteria.p.Proteobacteria.c.Betaproteobacteria.o.Burkholderiales.f.Oxalobacteraceae	g53115	neurogenic locus notch homolog protein 4-like	notch4	0.516886	0.00623817	1
d.Bacteria.p.Proteobacteria.c.Betaproteobacteria.o.Burkholderiales.f.Oxalobacteraceae	g55461	complement factor D-like	cfd	0.644566	0.000110369	1
d.Bacteria.p.Proteobacteria.c.Betaproteobacteria.o.Burkholderiales.f.Oxalobacteraceae	g56094	SWI/SNF-related matrix-associated actin-dependent regulator of chromatin subfamily D member 2	smarcd2	0.721555	3.42316e-06	0.0342316
d.Bacteria.p.Proteobacteria.c.Betaproteobacteria.o.Burkholderiales.f.Oxalobacteraceae	g5618	Zinc finger protein 704	znf704	0.585654	0.000875613	1
d.Bacteria.p.Proteobacteria.c.Betaproteobacteria.o.Burkholderiales.f.Oxalobacteraceae	g57549	Calponin-3	cnn3	0.703149	8.66536e-06	0.0866536
d.Bacteria.p.Proteobacteria.c.Betaproteobacteria.o.Burkholderiales.f.Oxalobacteraceae	g58158	Arachidonate 12-lipoxygenase, 12S-type	alox12	0.561904	0.00181104	1
d.Bacteria.p.Proteobacteria.c.Betaproteobacteria.o.Burkholderiales.f.Oxalobacteraceae	g58327	cytochrome c oxidase subunit 8A, mitochondrial-like	cox8a	0.756975	4.58547e-07	0.00458547
d.Bacteria.p.Proteobacteria.c.Betaproteobacteria.o.Burkholderiales.f.Oxalobacteraceae	g59383	GTPase activating protein and VPS9 domains 1, transcript variant X8	gapvd1	-0.550581	0.00251306	1
d.Bacteria.p.Proteobacteria.c.Betaproteobacteria.o.Burkholderiales.f.Oxalobacteraceae	g60594	Cyclin-dependent kinase 11B	cdk11b	-0.532572	0.00413373	1
d.Bacteria.p.Proteobacteria.c.Betaproteobacteria.o.Burkholderiales.f.Oxalobacteraceae	g61628	Forkhead box protein P1-B	foxp1b	0.705023	7.90848e-06	0.0790848
d.Bacteria.p.Proteobacteria.c.Betaproteobacteria.o.Burkholderiales.f.Oxalobacteraceae	g61829	Hedgehog-interacting protein (KF857338)	hhip	0.6872	1.83503e-05	0.183503
d.Bacteria.p.Proteobacteria.c.Betaproteobacteria.o.Burkholderiales.f.Oxalobacteraceae	g62669	Endosialin	cd248	0.647233	9.94514e-05	0.994514
d.Bacteria.p.Proteobacteria.c.Betaproteobacteria.o.Burkholderiales.f.Oxalobacteraceae	g63482	anoctamin-1-like, transcript variant X1	ano1	0.584183	0.000917427	1
d.Bacteria.p.Proteobacteria.c.Betaproteobacteria.o.Burkholderiales.f.Oxalobacteraceae	g66835	cortexin-1-like	ctxn1	0.716887	4.36181e-06	0.0436181
d.Bacteria.p.Proteobacteria.c.Betaproteobacteria.o.Burkholderiales.f.Oxalobacteraceae	g66960	Complement C1q tumor necrosis factor-related protein 5	c1qtnf5	0.696494	1.19198e-05	0.119198
d.Bacteria.p.Proteobacteria.c.Betaproteobacteria.o.Burkholderiales.f.Oxalobacteraceae	g66964	Cell surface glycoprotein MUC18 (JQ277714)	muc18	0.622634	0.000250645	1
d.Bacteria.p.Proteobacteria.c.Betaproteobacteria.o.Burkholderiales.f.Oxalobacteraceae	g677	Protein flightless-1 homolog	flii	0.710463	6.04203e-06	0.0604203
d.Bacteria.p.Proteobacteria.c.Betaproteobacteria.o.Burkholderiales.f.Oxalobacteraceae	g68161	uncharacterized protein LOC108889535 isoform X2	uncharacterized protein LOC108889535 isoform X2	0.526869	0.00481188	1
d.Bacteria.p.Proteobacteria.c.Betaproteobacteria.o.Burkholderiales.f.Oxalobacteraceae	g68462	GTPase IMAP family member 8-like, transcript variant X1	loc115587583	-0.545222	0.0029227	1
d.Bacteria.p.Proteobacteria.c.Betaproteobacteria.o.Burkholderiales.f.Oxalobacteraceae	g68777	G-protein coupled receptor 22-like	gpr22	0.7158	4.612e-06	0.04612
d.Bacteria.p.Proteobacteria.c.Betaproteobacteria.o.Burkholderiales.f.Oxalobacteraceae	g69350	NADH dehydrogenase [ubiquinone] 1 alpha subcomplex subunit 4-like 2 (KC217566)	ndufa4	0.81116	9.90037e-09	9.90037e-05
d.Bacteria.p.Proteobacteria.c.Betaproteobacteria.o.Burkholderiales.f.Oxalobacteraceae	g70415	Growth inhibition and differentiation-related protein 88 homolog	gidrp88	0.65885	6.24336e-05	0.624336
d.Bacteria.p.Proteobacteria.c.Betaproteobacteria.o.Burkholderiales.f.Oxalobacteraceae	g7043	hypothetical protein LOC561081 [Danio rerio]	hypothetical protein LOC561081 [Danio rerio]	0.500195	0.00946465	1
d.Bacteria.p.Proteobacteria.c.Betaproteobacteria.o.Burkholderiales.f.Oxalobacteraceae	g70490	nucleoside diphosphate-linked moiety X motif 6 isoform X1	nudt6	0.770997	1.87947e-07	0.00187947
d.Bacteria.p.Proteobacteria.c.Betaproteobacteria.o.Burkholderiales.f.Oxalobacteraceae	g70491	nucleoside diphosphate-linked moiety X motif 6	nudt6	0.811668	9.49705e-09	9.49705e-05
d.Bacteria.p.Proteobacteria.c.Betaproteobacteria.o.Burkholderiales.f.Oxalobacteraceae	g70492	nucleoside diphosphate-linked moiety X motif 6 isoform X1	nudt6	0.658283	6.38986e-05	0.638986
d.Bacteria.p.Proteobacteria.c.Betaproteobacteria.o.Burkholderiales.f.Oxalobacteraceae	g70543	Histone-lysine N-methyltransferase SETD7	setd7	0.644406	0.000111059	1
d.Bacteria.p.Proteobacteria.c.Betaproteobacteria.o.Burkholderiales.f.Oxalobacteraceae	g71353	Heat shock protein beta-8	hspb8	0.541561	0.00323565	1
d.Bacteria.p.Proteobacteria.c.Betaproteobacteria.o.Burkholderiales.f.Oxalobacteraceae	g72748	proline-rich transmembrane protein 1	prrt1	0.729925	2.18966e-06	0.0218966
d.Bacteria.p.Proteobacteria.c.Betaproteobacteria.o.Burkholderiales.f.Oxalobacteraceae	g72764	out at first homolog	oaf	-0.672921	3.45633e-05	0.345633
d.Bacteria.p.Proteobacteria.c.Betaproteobacteria.o.Burkholderiales.f.Oxalobacteraceae	g73065	coiled-coil domain-containing protein 3	ccdc3	0.507505	0.00790562	1
d.Bacteria.p.Proteobacteria.c.Betaproteobacteria.o.Burkholderiales.f.Oxalobacteraceae	g73556	Probable alpha-ketoglutarate-dependent dioxygenase ABH7	abh7	0.662243	5.42907e-05	0.542907
d.Bacteria.p.Proteobacteria.c.Betaproteobacteria.o.Burkholderiales.f.Oxalobacteraceae	g73561	Collagen alpha-2(IV) chain (Fragment)	col4a2	0.697982	1.11076e-05	0.111076
d.Bacteria.p.Proteobacteria.c.Betaproteobacteria.o.Burkholderiales.f.Oxalobacteraceae	g74129	Inter-alpha-trypsin inhibitor heavy chain H1	itih1	0.684832	2.04314e-05	0.204314
d.Bacteria.p.Proteobacteria.c.Betaproteobacteria.o.Burkholderiales.f.Oxalobacteraceae	g74911	cytochrome b reductase 1	cybrd1	0.740828	1.19307e-06	0.0119307
d.Bacteria.p.Proteobacteria.c.Betaproteobacteria.o.Burkholderiales.f.Oxalobacteraceae	g75246	Regulator of G-protein signaling 7-binding protein B	rgs7bp	0.727474	2.49988e-06	0.0249988
d.Bacteria.p.Proteobacteria.c.Betaproteobacteria.o.Burkholderiales.f.Oxalobacteraceae	g76364	uncharacterized LOC115590872	uncharacterized LOC115590872	0.572117	0.00133399	1
d.Bacteria.p.Proteobacteria.c.Betaproteobacteria.o.Burkholderiales.f.Oxalobacteraceae	g77578	Activin receptor type-1	acvr1	0.562827	0.0017624	1
d.Bacteria.p.Proteobacteria.c.Betaproteobacteria.o.Burkholderiales.f.Oxalobacteraceae	g77876	Granzyme B(G,H)	gzmb	0.538674	0.00350312	1
d.Bacteria.p.Proteobacteria.c.Betaproteobacteria.o.Burkholderiales.f.Oxalobacteraceae	g79087	Centrosomal protein of 55 kDa	cep55	0.626152	0.000220669	1
d.Bacteria.p.Proteobacteria.c.Betaproteobacteria.o.Burkholderiales.f.Oxalobacteraceae	g79707	Troponin T, cardiac muscle	tnnt2	0.607175	0.000430905	1
d.Bacteria.p.Proteobacteria.c.Betaproteobacteria.o.Burkholderiales.f.Oxalobacteraceae	g79709	Rho GTPase-activating protein 24	arhgap24	0.775041	1.43633e-07	0.00143633
d.Bacteria.p.Proteobacteria.c.Betaproteobacteria.o.Burkholderiales.f.Oxalobacteraceae	g79712	Caldesmon	cald1	0.679136	2.63507e-05	0.263507
d.Bacteria.p.Proteobacteria.c.Betaproteobacteria.o.Burkholderiales.f.Oxalobacteraceae	g80173	L-threonine 3-dehydrogenase, mitochondrial	tdh	0.538785	0.00349248	1
d.Bacteria.p.Proteobacteria.c.Betaproteobacteria.o.Burkholderiales.f.Oxalobacteraceae	g80401	rhamnose-binding lectin-like	sal	0.634989	0.00015914	1
d.Bacteria.p.Proteobacteria.c.Betaproteobacteria.o.Burkholderiales.f.Oxalobacteraceae	g80809	GPI transamidase component PIG-T	pigt	0.687053	1.84737e-05	0.184737
d.Bacteria.p.Proteobacteria.c.Betaproteobacteria.o.Burkholderiales.f.Oxalobacteraceae	g81160	protein S100-G-like	s100g	0.659845	5.99357e-05	0.599357
d.Bacteria.p.Proteobacteria.c.Betaproteobacteria.o.Burkholderiales.f.Oxalobacteraceae	g82121	ran GTPase-activating protein 1-like, transcript variant X1	loc115576327	-0.556108	0.00214484	1
d.Bacteria.p.Proteobacteria.c.Betaproteobacteria.o.Burkholderiales.f.Oxalobacteraceae	g82267	EGF-containing fibulin-like extracellular matrix protein 2	efemp2	0.536963	0.00367065	1
d.Bacteria.p.Proteobacteria.c.Betaproteobacteria.o.Burkholderiales.f.Oxalobacteraceae	g8271	tRNA-yW synthesizing protein 5	tyw5	0.570141	0.0014164	1
d.Bacteria.p.Proteobacteria.c.Betaproteobacteria.o.Burkholderiales.f.Oxalobacteraceae	g83238	Exportin-2	cse1l	0.562531	0.00177788	1
d.Bacteria.p.Proteobacteria.c.Betaproteobacteria.o.Burkholderiales.f.Oxalobacteraceae	g84357	Isocitrate dehydrogenase [NADP], mitochondrial	idh2	0.666217	4.59887e-05	0.459887
d.Bacteria.p.Proteobacteria.c.Betaproteobacteria.o.Burkholderiales.f.Oxalobacteraceae	g84471	Mps one binder kinase activator-like 2	mob1	0.632921	0.000171949	1
d.Bacteria.p.Proteobacteria.c.Betaproteobacteria.o.Burkholderiales.f.Oxalobacteraceae	g85489	Serine/threonine-protein kinase receptor R3	acvrl1	0.726655	2.61233e-06	0.0261233
d.Bacteria.p.Proteobacteria.c.Betaproteobacteria.o.Burkholderiales.f.Oxalobacteraceae	g85754	Protein HEG	heg	0.651348	8.45199e-05	0.845199
d.Bacteria.p.Proteobacteria.c.Betaproteobacteria.o.Burkholderiales.f.Oxalobacteraceae	g88234	Charged multivesicular body protein 5	chmp5	0.66281	5.30279e-05	0.530279
d.Bacteria.p.Proteobacteria.c.Betaproteobacteria.o.Burkholderiales.f.Oxalobacteraceae	g88609	Glutathione peroxidase 3	gpx3	0.688571	1.72356e-05	0.172356
d.Bacteria.p.Proteobacteria.c.Betaproteobacteria.o.Burkholderiales.f.Oxalobacteraceae	g88879	Bone morphogenetic protein 1	bmp1	0.758287	4.22909e-07	0.00422909
d.Bacteria.p.Proteobacteria.c.Betaproteobacteria.o.Burkholderiales.f.Oxalobacteraceae	g8954	podocan	podn	0.518014	0.0060603	1
d.Bacteria.p.Proteobacteria.c.Betaproteobacteria.o.Burkholderiales.f.Oxalobacteraceae	g89764	oxidation resistance protein 1-like, transcript variant X1	loc115566435	-0.586504	0.000852228	1
d.Bacteria.p.Proteobacteria.c.Betaproteobacteria.o.Burkholderiales.f.Oxalobacteraceae	g89769	Antimicrobial peptide NK-lysin (Fragment)	nkl	0.710777	5.9476e-06	0.059476
d.Bacteria.p.Proteobacteria.c.Betaproteobacteria.o.Burkholderiales.f.Oxalobacteraceae	g90036	A-kinase anchoring protein 9, transcript variant X1	akap9	-0.69658	1.18718e-05	0.118718
d.Bacteria.p.Proteobacteria.c.Betaproteobacteria.o.Burkholderiales.f.Oxalobacteraceae	g91805	one cut domain family member 2 isoform X1	onecut2	0.595971	0.000627239	1
d.Bacteria.p.Proteobacteria.c.Betaproteobacteria.o.Burkholderiales.f.Oxalobacteraceae	g92283	Mucosa-associated lymphoid tissue lymphoma translocation protein 1	malt1	0.56299	0.00175395	1
d.Bacteria.p.Proteobacteria.c.Betaproteobacteria.o.Burkholderiales.f.Oxalobacteraceae	g92318	Targeting protein for Xklp2	tpx2	0.674812	3.18463e-05	0.318463
d.Bacteria.p.Proteobacteria.c.Betaproteobacteria.o.Burkholderiales.f.Oxalobacteraceae	g93055	GLI family zinc finger 1, transcript variant X1	gli1	0.5342	0.00395637	1
d.Bacteria.p.Proteobacteria.c.Betaproteobacteria.o.Burkholderiales.f.Oxalobacteraceae	g94323	StAR-related lipid transfer protein 7, mitochondrial	stard7	0.539404	0.00343369	1
d.Bacteria.p.Proteobacteria.c.Betaproteobacteria.o.Burkholderiales.f.Oxalobacteraceae	g94406	reticulophagy regulator family member 3	retreg3	-0.528463	0.00461304	1
d.Bacteria.p.Proteobacteria.c.Betaproteobacteria.o.Burkholderiales.f.Oxalobacteraceae	g94429	G patch domain-containing protein 8	gpatch8	0.657911	6.48744e-05	0.648744
d.Bacteria.p.Proteobacteria.c.Betaproteobacteria.o.Burkholderiales.f.Oxalobacteraceae	g94609	equilibrative nucleoside transporter 1-like, transcript variant X2	SLC29A1	0.612731	0.00035582	1
d.Bacteria.p.Proteobacteria.c.Betaproteobacteria.o.Burkholderiales.f.Oxalobacteraceae	g95054	Eukaryotic translation initiation factor 3 subunit A	eif3a eif3a eif3s10	0.508344	0.00774206	1
d.Bacteria.p.Proteobacteria.c.Betaproteobacteria.o.Burkholderiales.f.Oxalobacteraceae	g95055	Eukaryotic translation initiation factor 3 subunit A	eif3a eif3a eif3s10	0.60067	0.000536776	1
d.Bacteria.p.Proteobacteria.c.Betaproteobacteria.o.Burkholderiales.f.Oxalobacteraceae	g95195	Piezo-type mechanosensitive ion channel component 2	piezo2	0.525842	0.0049439	1
d.Bacteria.p.Proteobacteria.c.Betaproteobacteria.o.Burkholderiales.f.Oxalobacteraceae	g96491	Gastricsin	pgc	0.610158	0.000388986	1
d.Bacteria.p.Proteobacteria.c.Betaproteobacteria.o.Burkholderiales.f.Oxalobacteraceae	g96852	Gap junction beta-4 protein (KF862002)	gjb4	0.721032	3.51823e-06	0.0351823
d.Bacteria.p.Proteobacteria.c.Betaproteobacteria.o.Burkholderiales.f.Oxalobacteraceae	g97157	uncharacterized protein LOC107382249 isoform X2	uncharacterized protein LOC107382249 isoform X2	0.633952	0.000165451	1
d.Bacteria.p.Proteobacteria.c.Betaproteobacteria.o.Burkholderiales.f.Oxalobacteraceae	g99422	podocan	podn	0.584067	0.000920784	1
d.Bacteria.p.Proteobacteria.c.Betaproteobacteria.o.Burkholderiales.f.Oxalobacteraceae.g.Massilia_OTU12	g42042	Peptidyl-prolyl cis-trans isomerase FKBP1B	fkbp1b	0.524273	0.00515181	1
d.Bacteria.p.Proteobacteria.c.Betaproteobacteria.o.Burkholderiales.f.Oxalobacteraceae.g.Massilia_OTU12	g70271	arrestin domain-containing protein 3-like, transcript variant X1	arrdc3	0.681054	2.42027e-05	0.242027
d.Bacteria.p.Proteobacteria.c.Betaproteobacteria.o.Burkholderiales.f.Oxalobacteraceae.g.Massilia_OTU12	g89453	estrogen receptor	esr1	0.64298	0.000117367	1
d.Bacteria.p.Proteobacteria.c.Betaproteobacteria.o.Burkholderiales.f.Oxalobacteraceae.g.Massilia_OTU12	g86175	Rho GTPase-activating protein 24	arhgap24	0.525616	0.00497337	1
d.Bacteria.p.Proteobacteria.c.Betaproteobacteria.o.Burkholderiales.f.Oxalobacteraceae.g.Massilia_OTU12	g27720	glucose-6-phosphatase catalytic subunit	g6pc	0.553988	0.00227993	1
d.Bacteria.p.Proteobacteria.c.Betaproteobacteria.o.Burkholderiales.f.Oxalobacteraceae.g.Massilia_OTU12	g79955	platelet-derived growth factor receptor beta-like, transcript variant X1	PDGFRB	0.508171	0.00777541	1
d.Bacteria.p.Proteobacteria.c.Betaproteobacteria.o.Burkholderiales.f.Oxalobacteraceae.g.Massilia_OTU12	g87323	Vasodilator-stimulated phosphoprotein	vasp	-0.598086	0.00058494	1
d.Bacteria.p.Proteobacteria.c.Betaproteobacteria.o.Burkholderiales.f.Oxalobacteraceae.g.Massilia_OTU12	g73556	Probable alpha-ketoglutarate-dependent dioxygenase ABH7	abh7	0.680802	2.44751e-05	0.244751
d.Bacteria.p.Proteobacteria.c.Betaproteobacteria.o.Burkholderiales.f.Oxalobacteraceae.g.Massilia_OTU12	g44655	Alpha-actinin-1	actn1	0.508188	0.00777226	1
d.Bacteria.p.Proteobacteria.c.Betaproteobacteria.o.Burkholderiales.f.Oxalobacteraceae.g.Massilia_OTU12	g77578	Activin receptor type-1	acvr1	0.618655	0.000288956	1
d.Bacteria.p.Proteobacteria.c.Betaproteobacteria.o.Burkholderiales.f.Oxalobacteraceae.g.Massilia_OTU12	g85489	Serine/threonine-protein kinase receptor R3	acvrl1	0.730174	2.1602e-06	0.021602
d.Bacteria.p.Proteobacteria.c.Betaproteobacteria.o.Burkholderiales.f.Oxalobacteraceae.g.Massilia_OTU12	g90036	A-kinase anchoring protein 9, transcript variant X1	akap9	-0.702429	8.97327e-06	0.0897327
d.Bacteria.p.Proteobacteria.c.Betaproteobacteria.o.Burkholderiales.f.Oxalobacteraceae.g.Massilia_OTU12	g58158	Arachidonate 12-lipoxygenase, 12S-type	alox12	0.594881	0.000650098	1
d.Bacteria.p.Proteobacteria.c.Betaproteobacteria.o.Burkholderiales.f.Oxalobacteraceae.g.Massilia_OTU12	g63482	anoctamin-1-like, transcript variant X1	ano1	0.601212	0.000527129	1
d.Bacteria.p.Proteobacteria.c.Betaproteobacteria.o.Burkholderiales.f.Oxalobacteraceae.g.Massilia_OTU12	g79709	Rho GTPase-activating protein 24	arhgap24	0.800724	2.26625e-08	0.000226625
d.Bacteria.p.Proteobacteria.c.Betaproteobacteria.o.Burkholderiales.f.Oxalobacteraceae.g.Massilia_OTU12	g41320	Rho GTPase-activating protein 6	arhgap6	-0.521389	0.00555432	1
d.Bacteria.p.Proteobacteria.c.Betaproteobacteria.o.Burkholderiales.f.Oxalobacteraceae.g.Massilia_OTU12	g396	Mitochondrial inner membrane protease ATP23 homolog	atp23	0.505328	0.0083443	1
d.Bacteria.p.Proteobacteria.c.Betaproteobacteria.o.Burkholderiales.f.Oxalobacteraceae.g.Massilia_OTU12	g12854	Myc box-dependent-interacting protein 1	bin1	0.601727	0.000518116	1
d.Bacteria.p.Proteobacteria.c.Betaproteobacteria.o.Burkholderiales.f.Oxalobacteraceae.g.Massilia_OTU12	g88879	Bone morphogenetic protein 1	bmp1	0.782631	8.54082e-08	0.000854082
d.Bacteria.p.Proteobacteria.c.Betaproteobacteria.o.Burkholderiales.f.Oxalobacteraceae.g.Massilia_OTU12	g66960	Complement C1q tumor necrosis factor-related protein 5	c1qtnf5	0.721716	3.39438e-06	0.0339438
d.Bacteria.p.Proteobacteria.c.Betaproteobacteria.o.Burkholderiales.f.Oxalobacteraceae.g.Massilia_OTU12	g79712	Caldesmon	cald1	0.701334	9.46051e-06	0.0946051
d.Bacteria.p.Proteobacteria.c.Betaproteobacteria.o.Burkholderiales.f.Oxalobacteraceae.g.Massilia_OTU12	g28619	coiled-coil domain-containing protein 152 isoform X2	ccdc152	0.567956	0.0015128	1
d.Bacteria.p.Proteobacteria.c.Betaproteobacteria.o.Burkholderiales.f.Oxalobacteraceae.g.Massilia_OTU12	g62669	Endosialin	cd248	0.624968	0.000230375	1
d.Bacteria.p.Proteobacteria.c.Betaproteobacteria.o.Burkholderiales.f.Oxalobacteraceae.g.Massilia_OTU12	g28950	Serine/threonine-protein kinase MRCK alpha	cdc42bpa	-0.511538	0.00714612	1
d.Bacteria.p.Proteobacteria.c.Betaproteobacteria.o.Burkholderiales.f.Oxalobacteraceae.g.Massilia_OTU12	g60594	Cyclin-dependent kinase 11B	cdk11b	-0.521899	0.00548115	1
d.Bacteria.p.Proteobacteria.c.Betaproteobacteria.o.Burkholderiales.f.Oxalobacteraceae.g.Massilia_OTU12	g86307	centromere protein S-like, transcript variant X1	cenps	0.526279	0.00488729	1
d.Bacteria.p.Proteobacteria.c.Betaproteobacteria.o.Burkholderiales.f.Oxalobacteraceae.g.Massilia_OTU12	g79087	Centrosomal protein of 55 kDa	cep55	0.661424	5.61605e-05	0.561605
d.Bacteria.p.Proteobacteria.c.Betaproteobacteria.o.Burkholderiales.f.Oxalobacteraceae.g.Massilia_OTU12	g55461	complement factor D-like	cfd	0.603954	0.000480721	1
d.Bacteria.p.Proteobacteria.c.Betaproteobacteria.o.Burkholderiales.f.Oxalobacteraceae.g.Massilia_OTU12	g2559	Gonadotropin subunit beta-2	cgbb	0.785476	6.99131e-08	0.000699131
d.Bacteria.p.Proteobacteria.c.Betaproteobacteria.o.Burkholderiales.f.Oxalobacteraceae.g.Massilia_OTU12	g88234	Charged multivesicular body protein 5	chmp5	0.665699	4.70011e-05	0.470011
d.Bacteria.p.Proteobacteria.c.Betaproteobacteria.o.Burkholderiales.f.Oxalobacteraceae.g.Massilia_OTU12	g57549	Calponin-3	cnn3	0.700572	9.81386e-06	0.0981386
d.Bacteria.p.Proteobacteria.c.Betaproteobacteria.o.Burkholderiales.f.Oxalobacteraceae.g.Massilia_OTU12	g25406	Collagen alpha-2(I) chain (Fragments)	col1a2	0.556526	0.00211904	1
d.Bacteria.p.Proteobacteria.c.Betaproteobacteria.o.Burkholderiales.f.Oxalobacteraceae.g.Massilia_OTU12	g73561	Collagen alpha-2(IV) chain (Fragment)	col4a2	0.740858	1.19107e-06	0.0119107
d.Bacteria.p.Proteobacteria.c.Betaproteobacteria.o.Burkholderiales.f.Oxalobacteraceae.g.Massilia_OTU12	g58327	cytochrome c oxidase subunit 8A, mitochondrial-like	cox8a	0.805587	1.55026e-08	0.000155026
d.Bacteria.p.Proteobacteria.c.Betaproteobacteria.o.Burkholderiales.f.Oxalobacteraceae.g.Massilia_OTU12	g10761	Copine-1	cpne1	0.666507	4.54312e-05	0.454312
d.Bacteria.p.Proteobacteria.c.Betaproteobacteria.o.Burkholderiales.f.Oxalobacteraceae.g.Massilia_OTU12	g83238	Exportin-2	cse1l	0.585666	0.000875265	1
d.Bacteria.p.Proteobacteria.c.Betaproteobacteria.o.Burkholderiales.f.Oxalobacteraceae.g.Massilia_OTU12	g66835	cortexin-1-like	ctxn1	0.738629	1.35175e-06	0.0135175
d.Bacteria.p.Proteobacteria.c.Betaproteobacteria.o.Burkholderiales.f.Oxalobacteraceae.g.Massilia_OTU12	g74911	cytochrome b reductase 1	cybrd1	0.754229	5.42292e-07	0.00542292
d.Bacteria.p.Proteobacteria.c.Betaproteobacteria.o.Burkholderiales.f.Oxalobacteraceae.g.Massilia_OTU12	g95962	Putative leucine-rich repeat-containing protein DDB_G0290503	DDB_G0290503	0.508554	0.0077016	1
d.Bacteria.p.Proteobacteria.c.Betaproteobacteria.o.Burkholderiales.f.Oxalobacteraceae.g.Massilia_OTU12	g402	protein DEPP	depp1	0.733209	1.82922e-06	0.0182922
d.Bacteria.p.Proteobacteria.c.Betaproteobacteria.o.Burkholderiales.f.Oxalobacteraceae.g.Massilia_OTU12	g1453	Dual specificity protein phosphatase 7	dusp7	0.661792	5.53139e-05	0.553139
d.Bacteria.p.Proteobacteria.c.Betaproteobacteria.o.Burkholderiales.f.Oxalobacteraceae.g.Massilia_OTU12	g82267	EGF-containing fibulin-like extracellular matrix protein 2	efemp2	0.57429	0.00124835	1
d.Bacteria.p.Proteobacteria.c.Betaproteobacteria.o.Burkholderiales.f.Oxalobacteraceae.g.Massilia_OTU12	g95054	Eukaryotic translation initiation factor 3 subunit A	eif3a eif3a eif3s10	0.541184	0.00326957	1
d.Bacteria.p.Proteobacteria.c.Betaproteobacteria.o.Burkholderiales.f.Oxalobacteraceae.g.Massilia_OTU12	g95055	Eukaryotic translation initiation factor 3 subunit A	eif3a eif3a eif3s10	0.651982	8.24102e-05	0.824102
d.Bacteria.p.Proteobacteria.c.Betaproteobacteria.o.Burkholderiales.f.Oxalobacteraceae.g.Massilia_OTU12	g30234	Echinoderm microtubule-associated protein-like 4	eml4	-0.661393	5.62338e-05	0.562338
d.Bacteria.p.Proteobacteria.c.Betaproteobacteria.o.Burkholderiales.f.Oxalobacteraceae.g.Massilia_OTU12	g13380	Exocyst complex component 3-like protein	exoc3l1	0.720482	3.62083e-06	0.0362083
d.Bacteria.p.Proteobacteria.c.Betaproteobacteria.o.Burkholderiales.f.Oxalobacteraceae.g.Massilia_OTU12	g677	Protein flightless-1 homolog	flii	0.764736	2.82004e-07	0.00282004
d.Bacteria.p.Proteobacteria.c.Betaproteobacteria.o.Burkholderiales.f.Oxalobacteraceae.g.Massilia_OTU12	g61628	Forkhead box protein P1-B	foxp1b	0.679481	2.59516e-05	0.259516
d.Bacteria.p.Proteobacteria.c.Betaproteobacteria.o.Burkholderiales.f.Oxalobacteraceae.g.Massilia_OTU12	g46038	Glyceraldehyde 3-phosphate dehydrogenase, testis-specific	gapdhs	0.624425	0.000234955	1
d.Bacteria.p.Proteobacteria.c.Betaproteobacteria.o.Burkholderiales.f.Oxalobacteraceae.g.Massilia_OTU12	g59383	GTPase activating protein and VPS9 domains 1, transcript variant X8	gapvd1	-0.541261	0.00326263	1
d.Bacteria.p.Proteobacteria.c.Betaproteobacteria.o.Burkholderiales.f.Oxalobacteraceae.g.Massilia_OTU12	g70415	Growth inhibition and differentiation-related protein 88 homolog	gidrp88	0.742715	1.07083e-06	0.0107083
d.Bacteria.p.Proteobacteria.c.Betaproteobacteria.o.Burkholderiales.f.Oxalobacteraceae.g.Massilia_OTU12	g96852	Gap junction beta-4 protein (KF862002)	gjb4	0.733668	1.78349e-06	0.0178349
d.Bacteria.p.Proteobacteria.c.Betaproteobacteria.o.Burkholderiales.f.Oxalobacteraceae.g.Massilia_OTU12	g93055	GLI family zinc finger 1, transcript variant X1	gli1	0.511681	0.00712028	1
d.Bacteria.p.Proteobacteria.c.Betaproteobacteria.o.Burkholderiales.f.Oxalobacteraceae.g.Massilia_OTU12	g94429	G patch domain-containing protein 8	gpatch8	0.695247	1.26421e-05	0.126421
d.Bacteria.p.Proteobacteria.c.Betaproteobacteria.o.Burkholderiales.f.Oxalobacteraceae.g.Massilia_OTU12	g68777	G-protein coupled receptor 22-like	gpr22	0.734395	1.71317e-06	0.0171317
d.Bacteria.p.Proteobacteria.c.Betaproteobacteria.o.Burkholderiales.f.Oxalobacteraceae.g.Massilia_OTU12	g88609	Glutathione peroxidase 3	gpx3	0.728738	2.33512e-06	0.0233512
d.Bacteria.p.Proteobacteria.c.Betaproteobacteria.o.Burkholderiales.f.Oxalobacteraceae.g.Massilia_OTU12	g48476	PTB domain-containing engulfment adapter protein 1	gulp1	0.590572	0.000747922	1
d.Bacteria.p.Proteobacteria.c.Betaproteobacteria.o.Burkholderiales.f.Oxalobacteraceae.g.Massilia_OTU12	g48477	PTB domain-containing engulfment adapter protein 1	gulp1	0.633364	0.000169129	1
d.Bacteria.p.Proteobacteria.c.Betaproteobacteria.o.Burkholderiales.f.Oxalobacteraceae.g.Massilia_OTU12	g48478	GULP PTB domain containing engulfment adaptor 1, transcript variant X5	gulp1	0.53591	0.0037773	1
d.Bacteria.p.Proteobacteria.c.Betaproteobacteria.o.Burkholderiales.f.Oxalobacteraceae.g.Massilia_OTU12	g77876	Granzyme B(G,H)	gzmb	0.575213	0.0012135	1
d.Bacteria.p.Proteobacteria.c.Betaproteobacteria.o.Burkholderiales.f.Oxalobacteraceae.g.Massilia_OTU12	g85754	Protein HEG	heg	0.675163	3.13644e-05	0.313644
d.Bacteria.p.Proteobacteria.c.Betaproteobacteria.o.Burkholderiales.f.Oxalobacteraceae.g.Massilia_OTU12	g61829	Hedgehog-interacting protein (KF857338)	hhip	0.725243	2.81694e-06	0.0281694
d.Bacteria.p.Proteobacteria.c.Betaproteobacteria.o.Burkholderiales.f.Oxalobacteraceae.g.Massilia_OTU12	g71353	Heat shock protein beta-8	hspb8	0.562893	0.001759	1
d.Bacteria.p.Proteobacteria.c.Betaproteobacteria.o.Burkholderiales.f.Oxalobacteraceae.g.Massilia_OTU12	g7043	hypothetical protein LOC561081 [Danio rerio]	hypothetical protein LOC561081 [Danio rerio]	0.557027	0.00208848	1
d.Bacteria.p.Proteobacteria.c.Betaproteobacteria.o.Burkholderiales.f.Oxalobacteraceae.g.Massilia_OTU12	g84357	Isocitrate dehydrogenase [NADP], mitochondrial	idh2	0.727004	2.56387e-06	0.0256387
d.Bacteria.p.Proteobacteria.c.Betaproteobacteria.o.Burkholderiales.f.Oxalobacteraceae.g.Massilia_OTU12	g74129	Inter-alpha-trypsin inhibitor heavy chain H1	itih1	0.729097	2.29026e-06	0.0229026
d.Bacteria.p.Proteobacteria.c.Betaproteobacteria.o.Burkholderiales.f.Oxalobacteraceae.g.Massilia_OTU12	g31889	kalirin RhoGEF kinase, transcript variant X2	kalrn	-0.576787	0.00115605	1
d.Bacteria.p.Proteobacteria.c.Betaproteobacteria.o.Burkholderiales.f.Oxalobacteraceae.g.Massilia_OTU12	g89764	oxidation resistance protein 1-like, transcript variant X1	oxr1	-0.564209	0.00169179	1
d.Bacteria.p.Proteobacteria.c.Betaproteobacteria.o.Burkholderiales.f.Oxalobacteraceae.g.Massilia_OTU12	g24690	frizzled-8-like	fzd8	-0.50461	0.00849378	1
d.Bacteria.p.Proteobacteria.c.Betaproteobacteria.o.Burkholderiales.f.Oxalobacteraceae.g.Massilia_OTU12	g82121	ran GTPase-activating protein 1-like, transcript variant X1	loc115576327	-0.552079	0.00240808	1
d.Bacteria.p.Proteobacteria.c.Betaproteobacteria.o.Burkholderiales.f.Oxalobacteraceae.g.Massilia_OTU12	g68462	GTPase IMAP family member 8-like, transcript variant X1	loc115587583	-0.524663	0.0050995	1
d.Bacteria.p.Proteobacteria.c.Betaproteobacteria.o.Burkholderiales.f.Oxalobacteraceae.g.Massilia_OTU12	g36655	uncharacterized LOC115589382	loc115589382	-0.601116	0.000528828	1
d.Bacteria.p.Proteobacteria.c.Betaproteobacteria.o.Burkholderiales.f.Oxalobacteraceae.g.Massilia_OTU12	g16125	transforming growth factor beta activator LRRC32-like, transcript variant X1	LRRC32	0.504371	0.00854389	1
d.Bacteria.p.Proteobacteria.c.Betaproteobacteria.o.Burkholderiales.f.Oxalobacteraceae.g.Massilia_OTU12	g92283	Mucosa-associated lymphoid tissue lymphoma translocation protein 1	malt1	0.544061	0.00301896	1
d.Bacteria.p.Proteobacteria.c.Betaproteobacteria.o.Burkholderiales.f.Oxalobacteraceae.g.Massilia_OTU12	g84471	Mps one binder kinase activator-like 2	mob1	0.643794	0.000113728	1
d.Bacteria.p.Proteobacteria.c.Betaproteobacteria.o.Burkholderiales.f.Oxalobacteraceae.g.Massilia_OTU12	g66964	Cell surface glycoprotein MUC18 (JQ277714)	muc18	0.651129	8.52606e-05	0.852606
d.Bacteria.p.Proteobacteria.c.Betaproteobacteria.o.Burkholderiales.f.Oxalobacteraceae.g.Massilia_OTU12	g16126	Myb-like protein H	myb	0.641234	0.000125535	1
d.Bacteria.p.Proteobacteria.c.Betaproteobacteria.o.Burkholderiales.f.Oxalobacteraceae.g.Massilia_OTU12	g49568	Myosin-11	myh11	0.509651	0.00749296	1
d.Bacteria.p.Proteobacteria.c.Betaproteobacteria.o.Burkholderiales.f.Oxalobacteraceae.g.Massilia_OTU12	g1200	Myosin-IXa	myo9a	0.722767	3.21187e-06	0.0321187
d.Bacteria.p.Proteobacteria.c.Betaproteobacteria.o.Burkholderiales.f.Oxalobacteraceae.g.Massilia_OTU12	g69350	NADH dehydrogenase [ubiquinone] 1 alpha subcomplex subunit 4-like 2 (KC217566)	ndufa4	0.821416	4.16933e-09	4.16933e-05
d.Bacteria.p.Proteobacteria.c.Betaproteobacteria.o.Burkholderiales.f.Oxalobacteraceae.g.Massilia_OTU12	g89769	Antimicrobial peptide NK-lysin (Fragment)	nkl	0.714462	4.93794e-06	0.0493794
d.Bacteria.p.Proteobacteria.c.Betaproteobacteria.o.Burkholderiales.f.Oxalobacteraceae.g.Massilia_OTU12	g53115	neurogenic locus notch homolog protein 4-like	notch4	0.516462	0.00630622	1
d.Bacteria.p.Proteobacteria.c.Betaproteobacteria.o.Burkholderiales.f.Oxalobacteraceae.g.Massilia_OTU12	g49849	Neuropilin-1a	nrp1a	0.774025	1.53753e-07	0.00153753
d.Bacteria.p.Proteobacteria.c.Betaproteobacteria.o.Burkholderiales.f.Oxalobacteraceae.g.Massilia_OTU12	g70490	nucleoside diphosphate-linked moiety X motif 6 isoform X1	nudt6	0.780822	9.68528e-08	0.000968528
d.Bacteria.p.Proteobacteria.c.Betaproteobacteria.o.Burkholderiales.f.Oxalobacteraceae.g.Massilia_OTU12	g70491	nucleoside diphosphate-linked moiety X motif 6	nudt6	0.825347	2.94936e-09	2.94936e-05
d.Bacteria.p.Proteobacteria.c.Betaproteobacteria.o.Burkholderiales.f.Oxalobacteraceae.g.Massilia_OTU12	g70492	nucleoside diphosphate-linked moiety X motif 6 isoform X1	nudt6	0.63157	0.000180812	1
d.Bacteria.p.Proteobacteria.c.Betaproteobacteria.o.Burkholderiales.f.Oxalobacteraceae.g.Massilia_OTU12	g29813	Nuclear pore complex protein Nup88	nup88	0.58459	0.000905677	1
d.Bacteria.p.Proteobacteria.c.Betaproteobacteria.o.Burkholderiales.f.Oxalobacteraceae.g.Massilia_OTU12	g72764	out at first homolog	oaf	-0.68836	1.74033e-05	0.174033
d.Bacteria.p.Proteobacteria.c.Betaproteobacteria.o.Burkholderiales.f.Oxalobacteraceae.g.Massilia_OTU12	g91805	one cut domain family member 2 isoform X1	onecut2	0.620257	0.000272941	1
d.Bacteria.p.Proteobacteria.c.Betaproteobacteria.o.Burkholderiales.f.Oxalobacteraceae.g.Massilia_OTU12	g25388	Polyadenylate-binding protein 1	pabpc1	0.53382	0.00399717	1
d.Bacteria.p.Proteobacteria.c.Betaproteobacteria.o.Burkholderiales.f.Oxalobacteraceae.g.Massilia_OTU12	g56147	protein PAT1 homolog 2	patl2	0.501067	0.00926541	1
d.Bacteria.p.Proteobacteria.c.Betaproteobacteria.o.Burkholderiales.f.Oxalobacteraceae.g.Massilia_OTU12	g96491	Gastricsin	pgc	0.626788	0.000215615	1
d.Bacteria.p.Proteobacteria.c.Betaproteobacteria.o.Burkholderiales.f.Oxalobacteraceae.g.Massilia_OTU12	g95195	Piezo-type mechanosensitive ion channel component 2	piezo2	0.526785	0.00482251	1
d.Bacteria.p.Proteobacteria.c.Betaproteobacteria.o.Burkholderiales.f.Oxalobacteraceae.g.Massilia_OTU12	g2852	GPI transamidase component PIG-S	pigs	0.550675	0.00250633	1
d.Bacteria.p.Proteobacteria.c.Betaproteobacteria.o.Burkholderiales.f.Oxalobacteraceae.g.Massilia_OTU12	g80809	GPI transamidase component PIG-T	pigt	0.696542	1.18931e-05	0.118931
d.Bacteria.p.Proteobacteria.c.Betaproteobacteria.o.Burkholderiales.f.Oxalobacteraceae.g.Massilia_OTU12	g46926	Lipid phosphate phosphohydrolase 3	plpp1	0.710913	5.90732e-06	0.0590732
d.Bacteria.p.Proteobacteria.c.Betaproteobacteria.o.Burkholderiales.f.Oxalobacteraceae.g.Massilia_OTU12	g8954	podocan	podn	0.534204	0.00395588	1
d.Bacteria.p.Proteobacteria.c.Betaproteobacteria.o.Burkholderiales.f.Oxalobacteraceae.g.Massilia_OTU12	g99422	podocan	podn	0.59491	0.000649478	1
d.Bacteria.p.Proteobacteria.c.Betaproteobacteria.o.Burkholderiales.f.Oxalobacteraceae.g.Massilia_OTU12	g72748	proline-rich transmembrane protein 1	prrt1	0.761094	3.55087e-07	0.00355087
d.Bacteria.p.Proteobacteria.c.Betaproteobacteria.o.Burkholderiales.f.Oxalobacteraceae.g.Massilia_OTU12	g94406	reticulophagy regulator family member 3	retreg3	-0.580057	0.00104444	1
d.Bacteria.p.Proteobacteria.c.Betaproteobacteria.o.Burkholderiales.f.Oxalobacteraceae.g.Massilia_OTU12	g75246	Regulator of G-protein signaling 7-binding protein B	rgs7bp	0.748951	7.44103e-07	0.00744103
d.Bacteria.p.Proteobacteria.c.Betaproteobacteria.o.Burkholderiales.f.Oxalobacteraceae.g.Massilia_OTU12	g33647	ras suppressor protein 1	rsu1	0.543955	0.00302785	1
d.Bacteria.p.Proteobacteria.c.Betaproteobacteria.o.Burkholderiales.f.Oxalobacteraceae.g.Massilia_OTU12	g45267	Ubiquitin-like protein-NEDD8-like protein RUB3	rub3	0.550557	0.00251474	1
d.Bacteria.p.Proteobacteria.c.Betaproteobacteria.o.Burkholderiales.f.Oxalobacteraceae.g.Massilia_OTU12	g81160	protein S100-G-like	s100g	0.673947	3.30649e-05	0.330649
d.Bacteria.p.Proteobacteria.c.Betaproteobacteria.o.Burkholderiales.f.Oxalobacteraceae.g.Massilia_OTU12	g80401	rhamnose-binding lectin-like	sal	0.67013	3.89615e-05	0.389615
d.Bacteria.p.Proteobacteria.c.Betaproteobacteria.o.Burkholderiales.f.Oxalobacteraceae.g.Massilia_OTU12	g70543	Histone-lysine N-methyltransferase SETD7	setd7	0.647327	9.90874e-05	0.990874
d.Bacteria.p.Proteobacteria.c.Betaproteobacteria.o.Burkholderiales.f.Oxalobacteraceae.g.Massilia_OTU12	g15201	SLAM family member 9	slamf9	0.68256	2.26293e-05	0.226293
d.Bacteria.p.Proteobacteria.c.Betaproteobacteria.o.Burkholderiales.f.Oxalobacteraceae.g.Massilia_OTU12	g94609	equilibrative nucleoside transporter 1-like, transcript variant X2	SLC29A1	0.57824	0.00110522	1
d.Bacteria.p.Proteobacteria.c.Betaproteobacteria.o.Burkholderiales.f.Oxalobacteraceae.g.Massilia_OTU12	g1109	Solute carrier family 2, facilitated glucose transporter member 10	slc2a10	0.553203	0.0023319	1
d.Bacteria.p.Proteobacteria.c.Betaproteobacteria.o.Burkholderiales.f.Oxalobacteraceae.g.Massilia_OTU12	g56094	SWI/SNF-related matrix-associated actin-dependent regulator of chromatin subfamily D member 2	smarcd2	0.763151	3.11915e-07	0.00311915
d.Bacteria.p.Proteobacteria.c.Betaproteobacteria.o.Burkholderiales.f.Oxalobacteraceae.g.Massilia_OTU12	g85247	splA/ryanodine receptor domain and SOCS box containing 1, transcript variant X1	spsb1	-0.509232	0.00757203	1
d.Bacteria.p.Proteobacteria.c.Betaproteobacteria.o.Burkholderiales.f.Oxalobacteraceae.g.Massilia_OTU12	g94323	StAR-related lipid transfer protein 7, mitochondrial	stard7	0.517786	0.0060959	1
d.Bacteria.p.Proteobacteria.c.Betaproteobacteria.o.Burkholderiales.f.Oxalobacteraceae.g.Massilia_OTU12	g80173	L-threonine 3-dehydrogenase, mitochondrial	tdh	0.568103	0.00150613	1
d.Bacteria.p.Proteobacteria.c.Betaproteobacteria.o.Burkholderiales.f.Oxalobacteraceae.g.Massilia_OTU12	g79707	Troponin T, cardiac muscle	tnnt2	0.643141	0.000116637	1
d.Bacteria.p.Proteobacteria.c.Betaproteobacteria.o.Burkholderiales.f.Oxalobacteraceae.g.Massilia_OTU12	g92318	Targeting protein for Xklp2	tpx2	0.710684	5.97548e-06	0.0597548
d.Bacteria.p.Proteobacteria.c.Betaproteobacteria.o.Burkholderiales.f.Oxalobacteraceae.g.Massilia_OTU12	g72998	tetraspanin-9-like	TSPAN9	0.552655	0.00236873	1
d.Bacteria.p.Proteobacteria.c.Betaproteobacteria.o.Burkholderiales.f.Oxalobacteraceae.g.Massilia_OTU12	g27625	protein tweety homolog 3-like, transcript variant X1	ttyh3	0.594235	0.000663992	1
d.Bacteria.p.Proteobacteria.c.Betaproteobacteria.o.Burkholderiales.f.Oxalobacteraceae.g.Massilia_OTU12	g8271	tRNA-yW synthesizing protein 5	tyw5	0.609291	0.000400781	1
d.Bacteria.p.Proteobacteria.c.Betaproteobacteria.o.Burkholderiales.f.Oxalobacteraceae.g.Massilia_OTU12	g34715	uncharacterized LOC115570440	uncharacterized LOC115570440	0.700036	1.007e-05	0.1007
d.Bacteria.p.Proteobacteria.c.Betaproteobacteria.o.Burkholderiales.f.Oxalobacteraceae.g.Massilia_OTU12	g18426	uncharacterized LOC115572857	uncharacterized LOC115572857	0.537416	0.00362566	1
d.Bacteria.p.Proteobacteria.c.Betaproteobacteria.o.Burkholderiales.f.Oxalobacteraceae.g.Massilia_OTU12	g76364	uncharacterized LOC115590872	uncharacterized LOC115590872	0.599124	0.000565151	1
d.Bacteria.p.Proteobacteria.c.Betaproteobacteria.o.Burkholderiales.f.Oxalobacteraceae.g.Massilia_OTU12	g34716	uncharacterized protein LOC105915827	uncharacterized protein LOC105915827	0.779099	1.09055e-07	0.00109055
d.Bacteria.p.Proteobacteria.c.Betaproteobacteria.o.Burkholderiales.f.Oxalobacteraceae.g.Massilia_OTU12	g97157	uncharacterized protein LOC107382249 isoform X2	uncharacterized protein LOC107382249 isoform X2	0.654623	7.41265e-05	0.741265
d.Bacteria.p.Proteobacteria.c.Betaproteobacteria.o.Burkholderiales.f.Oxalobacteraceae.g.Massilia_OTU12	g68161	uncharacterized protein LOC108889535 isoform X2	uncharacterized protein LOC108889535 isoform X2	0.538236	0.00354534	1
d.Bacteria.p.Proteobacteria.c.Betaproteobacteria.o.Burkholderiales.f.Oxalobacteraceae.g.Massilia_OTU12	g27493	Vasoactive intestinal polypeptide receptor 2	vipr2	0.759606	3.89663e-07	0.00389663
d.Bacteria.p.Proteobacteria.c.Betaproteobacteria.o.Burkholderiales.f.Oxalobacteraceae.g.Massilia_OTU12	g32397	WD repeat-containing protein 20-like	WDR20	-0.53835	0.00353428	1
d.Bacteria.p.Proteobacteria.c.Betaproteobacteria.o.Burkholderiales.f.Oxalobacteraceae.g.Massilia_OTU12	g5618	Zinc finger protein 704	znf704	0.617131	0.000304972	1
d.Bacteria.p.Proteobacteria.c.Betaproteobacteria.o.Burkholderiales.f.Oxalobacteraceae.g.Massilia_OTU12	g4371	Venom serine proteinase-like		0.574805	0.00122882	1
d.Bacteria.p.Proteobacteria.c.Betaproteobacteria.o.Rhodocyclales.f.Rhodocyclaceae.g.Methyloversatilis_OTU2	g25735	Verrucotoxin subunit beta	vtx subunit beta	0.63125	0.000182969	1
d.Bacteria.p.Proteobacteria.c.Betaproteobacteria.o.Rhodocyclales.f.Rhodocyclaceae.g.Methyloversatilis_OTU2	g3506	Phosphatidylcholine:ceramide cholinephosphotransferase 2	sgms2	0.526052	0.00491669	1
d.Bacteria.p.Proteobacteria.c.Betaproteobacteria.o.Rhodocyclales.f.Rhodocyclaceae.g.Methyloversatilis_OTU2	g43955	leucine-rich repeat-containing protein 66	lrrc66	0.504293	0.00856031	1
d.Bacteria.p.Proteobacteria.c.Gammaproteobacteria	g27662	uncharacterized LOC115572117	uncharacterized LOC115572117	0.503849	0.00865454	1
d.Bacteria.p.Proteobacteria.c.Gammaproteobacteria	g49544	GTPase IMAP family member 4-like	GIMAP4	0.72222	3.30578e-06	0.0330578
d.Bacteria.p.Proteobacteria.c.Gammaproteobacteria.o.Pasteurellales.f.Pasteurellaceae.g.Haemophilus_OTU6	g25735	Verrucotoxin subunit beta	vtx subunit beta	0.506799	0.00804566	1
d.Bacteria.p.Proteobacteria.c.Gammaproteobacteria.o.Pseudomonadales.f.Moraxellaceae.g.Acinetobacter_OTU20	g64747	P2Y purinoceptor 4	p2ry4	-0.532414	0.00415133	1
d.Bacteria.p.Proteobacteria.c.Gammaproteobacteria.o.Pseudomonadales.f.Moraxellaceae.g.Acinetobacter_OTU20	g94649	centrosomal protein 170, transcript variant X3	cep170	0.503064	0.00882315	1
d.Bacteria.p.Proteobacteria.c.Gammaproteobacteria.o.Pseudomonadales.f.Moraxellaceae.g.Enhydrobacter_OTU2	g74784	TAP binding protein like	tapbpl	0.526076	0.00491359	1
d.Bacteria.p.Proteobacteria.c.Gammaproteobacteria.o.Pseudomonadales.f.Moraxellaceae.g.Enhydrobacter_OTU2	g75122	solute carrier family 22 member 16	slc22a16	0.557956	0.0020329	1
d.Bacteria.p.Proteobacteria.c.Gammaproteobacteria.o.Pseudomonadales.f.Moraxellaceae.g.Enhydrobacter_OTU2	g76165	cAMP-specific 3&apos;,5&apos;-cyclic phosphodiesterase 4D isoform X6	pde4d	0.540392	0.00334172	1
d.Bacteria.p.Proteobacteria.c.Gammaproteobacteria.o.Pseudomonadales.f.Pseudomonadaceae	g25582	beta-galactoside alpha-2,6-sialyltransferase 1-like	st6gal1	0.630581	0.000187563	1
d.Bacteria.p.Proteobacteria.c.Gammaproteobacteria.o.Pseudomonadales.f.Pseudomonadaceae.g.Pseudomonas_OTU45	g1374	malate synthase, glyoxysomal-like	acue	0.501945	0.00906876	1
d.Bacteria.p.Proteobacteria.c.Gammaproteobacteria.o.Pseudomonadales.f.Pseudomonadaceae.g.Pseudomonas_OTU45	g13929	D-amino-acid oxidase	dao	0.512854	0.00691257	1
d.Bacteria.p.Proteobacteria.c.Gammaproteobacteria.o.Pseudomonadales.f.Pseudomonadaceae.g.Pseudomonas_OTU45	g99523	probable cyclin-dependent serine/threonine-protein kinase DDB_G0292550	DDB_G0292550	0.577517	0.00113026	1
d.Bacteria.p.Proteobacteria.c.Gammaproteobacteria.o.Pseudomonadales.f.Pseudomonadaceae.g.Pseudomonas_OTU45	g4994	hypothetical protein LOC100537292 [Danio rerio]	LOC100537292	0.606876	0.000435323	1
d.Bacteria.p.Proteobacteria.c.Gammaproteobacteria.o.Pseudomonadales.f.Pseudomonadaceae.g.Pseudomonas_OTU45	g62229	heterogeneous nuclear ribonucleoprotein C-like, transcript variant X1	loc115589562	0.583849	0.000927156	1
d.Bacteria.p.Proteobacteria.c.Gammaproteobacteria.o.Pseudomonadales.f.Pseudomonadaceae.g.Pseudomonas_OTU45	g21661	C-type mannose receptor 2-like	mrc2	0.616945	0.000306979	1
d.Bacteria.p.Proteobacteria.c.Gammaproteobacteria.o.Pseudomonadales.f.Pseudomonadaceae.g.Pseudomonas_OTU45	g11722	mucin-2-like	MUC2	0.64878	9.35774e-05	0.935774
d.Bacteria.p.Proteobacteria.c.Gammaproteobacteria.o.Pseudomonadales.f.Pseudomonadaceae.g.Pseudomonas_OTU45	g11723	Mucin-2-like (JQ277711)	MUC2	0.501335	0.0092051	1
d.Bacteria.p.Proteobacteria.c.Gammaproteobacteria.o.Pseudomonadales.f.Pseudomonadaceae.g.Pseudomonas_OTU45	g12253	Protein disulfide-isomerase A4	pdia4	0.553703	0.00229865	1
d.Bacteria.p.Proteobacteria.c.Gammaproteobacteria.o.Pseudomonadales.f.Pseudomonadaceae.g.Pseudomonas_OTU45	g26060	Transmembrane 4 L6 family member 4	tm4sf4	0.530076	0.00441937	1
d.Bacteria.p.Proteobacteria.c.Gammaproteobacteria.o.Vibrionales.f.Vibrionaceae.g.Vibrio_OTU5	g89578	intron-binding protein aquarius	aqr	0.540849	0.0032999	1
d.Bacteria.p.Proteobacteria.c.Gammaproteobacteria.o.Vibrionales.f.Vibrionaceae.g.Vibrio_OTU5	g4138	Complement component C6	c6	0.549662	0.00257943	1
d.Bacteria.p.Proteobacteria.c.Gammaproteobacteria.o.Vibrionales.f.Vibrionaceae.g.Vibrio_OTU5	g4140	complement C6	c6	0.577557	0.00112885	1
d.Bacteria.p.Proteobacteria.c.Gammaproteobacteria.o.Vibrionales.f.Vibrionaceae.g.Vibrio_OTU5	g91267	calcitonin-1-like isoform X1	calc1	0.621554	0.000260561	1
d.Bacteria.p.Proteobacteria.c.Gammaproteobacteria.o.Vibrionales.f.Vibrionaceae.g.Vibrio_OTU5	g95962	Putative leucine-rich repeat-containing protein DDB_G0290503	DDB_G0290503	0.547778	0.00272043	1
d.Bacteria.p.Proteobacteria.c.Gammaproteobacteria.o.Vibrionales.f.Vibrionaceae.g.Vibrio_OTU5	g63658	family with sequence similarity 92 member A, transcript variant X2	fam92a	0.525994	0.00492418	1
d.Bacteria.p.Proteobacteria.c.Gammaproteobacteria.o.Vibrionales.f.Vibrionaceae.g.Vibrio_OTU5	g66797	Leucine-rich repeat-containing protein 15	lrrc15	0.539148	0.00345786	1
d.Bacteria.p.Proteobacteria.c.Gammaproteobacteria.o.Vibrionales.f.Vibrionaceae.g.Vibrio_OTU5	g31883	Proto-oncogene DBL	mcf2	0.631666	0.000180172	1
d.Bacteria.p.Proteobacteria.c.Gammaproteobacteria.o.Vibrionales.f.Vibrionaceae.g.Vibrio_OTU5	g4219	reticulocalbin-1-like, transcript variant X2	RCN1	0.590927	0.000739391	1
d.Bacteria.p.Proteobacteria.c.Gammaproteobacteria.o.Vibrionales.f.Vibrionaceae.g.Vibrio_OTU5	g54008	Sushi, nidogen and EGF-like domain-containing protein 1	sned1	0.530006	0.00442761	1
d.Bacteria.p.Proteobacteria.c.Gammaproteobacteria.o.Vibrionales.f.Vibrionaceae.g.Vibrio_OTU5	g98920	sushi, nidogen and EGF like domains 1, transcript variant X1	sned1	0.528053	0.00466346	1
d.Bacteria.p.Proteobacteria.c.Gammaproteobacteria.o.Vibrionales.f.Vibrionaceae.g.Vibrio_OTU5	g25532	transmembrane protein 88-like	TMEM88	0.596957	0.000607187	1
d.Bacteria.p.Proteobacteria.c.Gammaproteobacteria.o.Vibrionales.f.Vibrionaceae.g.Vibrio_OTU5	g15055	uncharacterized protein LOC109141476 isoform X2	uncharacterized protein LOC109141476 isoform X2	0.553042	0.00234263	1
d.Bacteria.p.Proteobacteria.c.Gammaproteobacteria.o.Vibrionales.f.Vibrionaceae.g.Vibrio_OTU5	g4370	Venom serine proteinase-like		0.547148	0.00276911	1
d.Bacteria.p.Proteobacteria.c.Gammaproteobacteria.o.Xanthomonadales.f.Xanthomonadaceae	g75746	DNA damage inducible transcript 4	ddit4	0.695979	1.22132e-05	0.122132
d.Bacteria.p.Proteobacteria.c.Gammaproteobacteria.o.Xanthomonadales.f.Xanthomonadaceae	g17602	Nuclear receptor subfamily 1 group D member 2	nr1d2	0.589534	0.000773397	1
d.Bacteria.p.Proteobacteria.c.Gammaproteobacteria.o.Xanthomonadales.f.Xanthomonadaceae	g34765	perforin-1-like [Oryzias latipes]	prf1	0.636265	0.000151673	1
d.Bacteria.p.Proteobacteria.c.Gammaproteobacteria.o.Xanthomonadales.f.Xanthomonadaceae	g4882	sodium channel subunit beta-4-like	scn4b	0.528427	0.00461743	1
d.Bacteria.p.Proteobacteria.c.Gammaproteobacteria.o.Xanthomonadales.f.Xanthomonadaceae	g51842	Hydroxyacid oxidase 2	hao2	0.511236	0.00720064	1
d.Bacteria.p.Proteobacteria.c.Gammaproteobacteria.o.Xanthomonadales.f.Xanthomonadaceae	g57254	Uncharacterized protein KIAA1737	Uncharacterized protein KIAA1737	0.511259	0.00719641	1
d.Bacteria.p.Proteobacteria.c.Gammaproteobacteria.o.Xanthomonadales.f.Xanthomonadaceae	g75747	DNA damage-inducible transcript 4 protein	ddit4	0.658805	6.25492e-05	0.625492
d.Bacteria.p.Proteobacteria.c.Gammaproteobacteria.o.Xanthomonadales.f.Xanthomonadaceae	g76165	cAMP-specific 3&apos;,5&apos;-cyclic phosphodiesterase 4D isoform X6	pde4d	0.562778	0.00176495	1
d.Bacteria.p.Proteobacteria.c.Gammaproteobacteria.o.Xanthomonadales.f.Xanthomonadaceae	g85979	Olfactomedin-like protein 3	olfml3	0.604335	0.000474568	1
d.Bacteria.p.Proteobacteria.c.Gammaproteobacteria.o.Xanthomonadales.f.Xanthomonadaceae.g.Stenotrophomonas_OTU1	g75122	solute carrier family 22 member 16	slc22a16	0.516293	0.00633356	1
d.Bacteria.p.Verrucomicrobia	g16882	gastrulation brain homeobox 2	gbx2	0.519232	0.00587315	1
d.Bacteria.p.Verrucomicrobia.c.Spartobacteria.g.Spartobacteria_genera_incertae_sedis	g72243	E3 ubiquitin-protein ligase TRIM47-like	trim47	0.552674	0.00236745	1
d.Bacteria.p.Verrucomicrobia.c.Verrucomicrobiae.o.Verrucomicrobiales.f.Verrucomicrobiaceae	g31420	Pancreatic progenitor cell differentiation and proliferation factor A	ppdpfa	0.557356	0.00206864	1
d.Bacteria.p.Verrucomicrobia.c.Verrucomicrobiae.o.Verrucomicrobiales.f.Verrucomicrobiaceae	g61651	chitotriosidase-1-like	chit1	0.513143	0.00686217	1
d.Bacteria.p.Verrucomicrobia.c.Verrucomicrobiae.o.Verrucomicrobiales.f.Verrucomicrobiaceae.g.Luteolibacter_OTU2	g34556	Beta-1,3-galactosyl-O-glycosyl-glycoprotein beta-1,6-N-acetylglucosaminyltransferase	gcnt3	0.525008	0.00505355	1
d.Bacteria.p.Verrucomicrobia.c.Verrucomicrobiae.o.Verrucomicrobiales.f.Verrucomicrobiaceae.g.Luteolibacter_OTU2	g37540	GTPase IMAP family member 4-like	GIMAP4	0.567079	0.00155311	1
d.Bacteria_OTU3	g5521	Alanine--glyoxylate aminotransferase 2, mitochondrial	agxt2	0.565715	0.00161769	1
d.Bacteria_OTU3	g85987	carboxyl-terminal PDZ ligand of neuronal nitric oxide synthase protein-like, transcript variant X1	loc115593106	0.540272	0.00335275	1
d.Bacteria_OTU3	g75746	DNA damage inducible transcript 4	ddit4	0.744895	9.44002e-07	0.00944002
d.Bacteria_OTU3	g32	dehydrogenase/reductase SDR family member 13-like	dhrs13	0.73545	1.61561e-06	0.0161561
d.Bacteria_OTU3	g63218	Aryl hydrocarbon receptor nuclear translocator-like protein 1	arntl	0.518732	0.00594939	1
d.Bacteria_OTU3	g79687	Cyclin-dependent kinase inhibitor 1	cdkn1a	0.522337	0.00541906	1
d.Bacteria_OTU3	g75747	DNA damage-inducible transcript 4 protein	ddit4	0.710629	5.99211e-06	0.0599211
d.Bacteria_OTU3	g29462	GTPase IMAP family member 8-like isoform X3	gimap8	0.75684	4.6238e-07	0.0046238
d.Bacteria_OTU3	g17285	glycerophosphocholine phosphodiesterase GPCPD1 isoform X2	gpcpd1	0.567617	0.00152823	1
d.Bacteria_OTU3	g51842	Hydroxyacid oxidase 2	hao2	0.711274	5.80125e-06	0.0580125
d.Bacteria_OTU3	g4461	Kynureninase	kynu	0.511418	0.00716769	1
d.Bacteria_OTU3	g17602	Nuclear receptor subfamily 1 group D member 2	nr1d2	0.550999	0.00248336	1
d.Bacteria_OTU3	g85979	Olfactomedin-like protein 3	olfml3	0.609819	0.000393565	1
d.Bacteria_OTU3	g34765	perforin-1-like [Oryzias latipes]	prf1	0.960782	0	0
d.Bacteria_OTU3	g84158	LisH domain and HEAT repeat-containing protein KIAA1468 homolog	relch	0.582568	0.000965395	1
d.Bacteria_OTU3	g59191	solute carrier family 52 member 3	slc52a3	0.530752	0.00434024	1
d.Bacteria_OTU3	g53949	uncharacterized protein LOC108888975	uncharacterized protein LOC108888975	0.654502	7.44891e-05	0.744891
d.Bacteria_OTU3	g47268	zinc finger protein 425-like	ZNF425	0.707041	7.16185e-06	0.0716185
d.Bacteria.p.Cyanobacteria.Chloroplast.c.Chloroplast.f.Chloroplast.g.Streptophyta	g65535	solute carrier family 27 member 4, transcript variant X1	slc27a4	0.544596	0.00297422	1
d.Bacteria.p.Cyanobacteria.Chloroplast.c.Chloroplast.f.Chloroplast.g.Streptophyta	g65536	Long-chain fatty acid transport protein 4	slc27a4	0.612013	0.00036481	1
d.Bacteria.p.candidate_division_WPS.1.g.WPS.1_genera_incertae_sedis	g32	dehydrogenase/reductase SDR family member 13-like	dhrs13	0.505002	0.00841198	1
d.Bacteria.p.Proteobacteria.c.Alphaproteobacteria.o.Rhizobiales	g27720	glucose-6-phosphatase catalytic subunit	g6pc	0.534881	0.00388417	1
d.Bacteria.p.Actinobacteria.c.Actinobacteria.o.Actinomycetales	g67069	CD276 antigen-like	cd276	0.508871	0.00764073	1
d.Bacteria.p.Actinobacteria.c.Actinobacteria.o.Actinomycetales	g30788	Purine nucleoside phosphorylase	hel-s-156an	0.645142	0.000107922	1
d.Bacteria.p.Actinobacteria.c.Actinobacteria.o.Actinomycetales	g9697	Keratin, type II cytoskeletal	krt71	0.712638	5.41606e-06	0.0541606
d.Bacteria.p.Actinobacteria.c.Actinobacteria.o.Actinomycetales	g30459	eosinophil peroxidase-like, transcript variant X1	loc115593256	0.579356	0.00106752	1
d.Bacteria.p.Actinobacteria.c.Actinobacteria.o.Actinomycetales	g96229	NADPH oxidase organizer 1-like, transcript variant X1	NOXO1	0.627557	0.000209638	1
d.Bacteria.p.Actinobacteria.c.Actinobacteria.o.Actinomycetales	g39477	Probable proline dehydrogenase 2	prodh2	0.566666	0.00157241	1
d.Bacteria.p.candidate_division_WPS.1.g.WPS.1_genera_incertae_sedis	g5641	GTPase IMAP family member 4-like	GIMAP4	0.518153	0.00603868	1
d.Bacteria.p.candidate_division_WPS.1.g.WPS.1_genera_incertae_sedis	g63103	Cytochrome P450 2B4	cyp2b4	0.544528	0.00297993	1
d.Bacteria.p.Cyanobacteria.Chloroplast	g3411	threonine synthase like 1	thnsl1	0.540047	0.00337362	1
d.Bacteria.p.Cyanobacteria.Chloroplast.c.Chloroplast.f.Chloroplast.g.Chlorophyta	g31138	GTPase IMAP family member 4	gimap4	0.502977	0.00884211	1
d.Bacteria.p.Cyanobacteria.Chloroplast.c.Chloroplast.f.Chloroplast.g.Chlorophyta	g69505	ephrin type-B receptor 1-B, transcript variant X1	ephb1b	0.540754	0.00330852	1
d.Bacteria.p.Cyanobacteria.Chloroplast.c.Chloroplast.f.Chloroplast.g.Streptophyta	g25291	Rap guanine nucleotide exchange factor 6	rapgef6	0.508361	0.0077388	1
d.Bacteria.p.Cyanobacteria.Chloroplast.c.Chloroplast.f.Chloroplast.g.Streptophyta	g3506	Phosphatidylcholine:ceramide cholinephosphotransferase 2	sgms2	0.540229	0.00335676	1
d.Bacteria.p.Cyanobacteria.Chloroplast.c.Chloroplast.f.Chloroplast.g.Streptophyta	g43955	leucine-rich repeat-containing protein 66	lrrc66	0.539072	0.00346513	1
d.Bacteria.p.Cyanobacteria.Chloroplast.c.Chloroplast.f.Chloroplast.g.Streptophyta	g78551	Coiled-coil domain-containing protein 6	ccdc6	0.512546	0.00696658	1
d.Bacteria.p.Cyanobacteria.Chloroplast.c.Cyanobacteria	g75122	solute carrier family 22 member 16	slc22a16	0.686554	1.88978e-05	0.188978
d.Bacteria.p.Proteobacteria.c.Alphaproteobacteria.o.Rhizobiales	g6949	Amyloid beta A4 precursor protein-binding family B member 1-interacting protein	apbb1ip	0.527753	0.0047007	1
d.Bacteria.p.Proteobacteria.c.Alphaproteobacteria.o.Rhizobiales	g91994	hydroxysteroid 11-beta dehydrogenase 1 like	hsd11b1l	0.63289	0.000172145	1
d.Bacteria.p.Proteobacteria.c.Alphaproteobacteria.o.Rhizobiales	g93643	forkhead box protein Q1-like	loc115572185	0.532734	0.00411573	1
d.Bacteria.p.Proteobacteria.c.Alphaproteobacteria.o.Rhizobiales	g48819	major histocompatibility complex class I-related gene protein-like	MR1	0.800618	2.28482e-08	0.000228482
d.Bacteria.p.Proteobacteria.c.Betaproteobacteria.o.Neisseriales.f.Neisseriaceae	g25007	Extended synaptotagmin-2-B	esyt2-b	0.677561	2.82437e-05	0.282437
d.Bacteria.p.Proteobacteria.c.Betaproteobacteria.o.Neisseriales.f.Neisseriaceae	g639	membrane metalloendopeptidase, transcript variant X1	mme	0.506813	0.00804291	1
d.Bacteria.p.Proteobacteria.c.Gammaproteobacteria.o.Enterobacteriales.f.Enterobacteriaceae.g.Escherichia.Shigella	g11100	prostasin-like	loc115575653	0.793744	3.83989e-08	0.000383989
d.Bacteria.p.Proteobacteria.c.Gammaproteobacteria.o.Enterobacteriales.f.Enterobacteriaceae.g.Escherichia.Shigella	g19927	Loss of heterozygosity 12 chromosomal region 1 protein homolog	loh12cr1	0.593531	0.000679436	1
d.Bacteria.p.Proteobacteria.c.Gammaproteobacteria.o.Enterobacteriales.f.Enterobacteriaceae.g.Escherichia.Shigella	g20236	interferon-induced protein with tetratricopeptide repeats 2-like	IFIT2	0.602438	0.000505899	1
d.Bacteria.p.Proteobacteria.c.Gammaproteobacteria.o.Enterobacteriales.f.Enterobacteriaceae.g.Escherichia.Shigella	g26158	Williams-Beuren syndrome chromosomal region 27 protein-like	wbscr27	0.534401	0.00393487	1
d.Bacteria.p.Proteobacteria.c.Gammaproteobacteria.o.Enterobacteriales.f.Enterobacteriaceae.g.Escherichia.Shigella	g37539	hypothetical protein LOC100332545 [Danio rerio]	hypothetical protein LOC100332545 [Danio rerio]	0.511352	0.00717969	1
d.Bacteria.p.Proteobacteria.c.Gammaproteobacteria.o.Enterobacteriales.f.Enterobacteriaceae.g.Escherichia.Shigella	g43474	Protein MICAL-2	mical2	0.533394	0.00404326	1
d.Bacteria.p.Proteobacteria.c.Gammaproteobacteria.o.Enterobacteriales.f.Enterobacteriaceae.g.Escherichia.Shigella	g43606	ectonucleotide pyrophosphatase/phosphodiesterase family member 7-like	enpp7	0.590114	0.000759083	1
d.Bacteria.p.Proteobacteria.c.Gammaproteobacteria.o.Enterobacteriales.f.Enterobacteriaceae.g.Escherichia.Shigella	g47127	beta-1,3-galactosyltransferase 2-like, transcript variant X1	b3galt2	0.597263	0.000601082	1
d.Bacteria.p.Proteobacteria.c.Gammaproteobacteria.o.Enterobacteriales.f.Enterobacteriaceae.g.Escherichia.Shigella	g48806	major histocompatibility complex class I-related gene protein-like isoform X2	mr1	0.583592	0.000934718	1
d.Bacteria.p.Proteobacteria.c.Gammaproteobacteria.o.Enterobacteriales.f.Enterobacteriaceae.g.Escherichia.Shigella	g51842	Hydroxyacid oxidase 2	hao2	0.544138	0.00301243	1
d.Bacteria.p.Proteobacteria.c.Gammaproteobacteria.o.Enterobacteriales.f.Enterobacteriaceae.g.Escherichia.Shigella	g58417	uncharacterized protein LOC101482961 [Maylandia zebra]	LOC101482961	0.550536	0.00251622	1
d.Bacteria.p.Proteobacteria.c.Gammaproteobacteria.o.Enterobacteriales.f.Enterobacteriaceae.g.Escherichia.Shigella	g66373	neoverrucotoxin subunit beta-like	loc115571476	0.61529	0.000325388	1
d.Bacteria.p.Proteobacteria.c.Gammaproteobacteria.o.Enterobacteriales.f.Enterobacteriaceae.g.Escherichia.Shigella	g85979	Olfactomedin-like protein 3	olfml3	0.515389	0.00648151	1
d.Bacteria.p.Proteobacteria.c.Gammaproteobacteria.o.Enterobacteriales.f.Enterobacteriaceae.g.Escherichia.Shigella	g86006	kynurenine--oxoglutarate transaminase 1-like, transcript variant X1	KYAT1	0.650671	8.68294e-05	0.868294
d.Bacteria.p.Proteobacteria.c.Gammaproteobacteria.o.Enterobacteriales.f.Enterobacteriaceae.g.Escherichia.Shigella	g92177	cytochrome P450 2J6-like	cyp2j6	0.536702	0.00369689	1
d.Bacteria.p.Proteobacteria.c.Gammaproteobacteria.o.Enterobacteriales.f.Enterobacteriaceae.g.Escherichia.Shigella	g9438	class I histocompatibility antigen, F10 alpha chain isoform X1	LOC108888429	0.56972	0.00143453	1
d.Bacteria.p.Proteobacteria.c.Gammaproteobacteria.o.Enterobacteriales.f.Enterobacteriaceae.g.Escherichia.Shigella	g9564	threonine synthase-like 2	thnsl2	0.557309	0.00207146	1
d.Bacteria.p.Proteobacteria.c.Gammaproteobacteria.o.Enterobacteriales.f.Enterobacteriaceae.g.Escherichia.Shigella	g96131	early nodulin-75-like	enod2	0.604248	0.000475971	1
d.Bacteria.p.Spirochaetes.c.Spirochaetia.o.Spirochaetales.f.Brevinemataceae.g.Brevinema	g30682	Alpha-actinin-1	actn1	0.574406	0.00124394	1
d.Bacteria.p.Spirochaetes.c.Spirochaetia.o.Spirochaetales.f.Brevinemataceae.g.Brevinema	g100009	Cytochrome c oxidase subunit 7C, mitochondrial (KC217646)	cox7c	0.524108	0.00517414	1
d.Bacteria.p.Spirochaetes.c.Spirochaetia.o.Spirochaetales.f.Brevinemataceae.g.Brevinema	g100237	uncharacterized protein LOC110014506	LOC110014506	0.551585	0.00244226	1
d.Bacteria.p.Spirochaetes.c.Spirochaetia.o.Spirochaetales.f.Brevinemataceae.g.Brevinema	g29402	uncharacterized protein LOC110014506	loc110014506	0.574851	0.00122708	1
d.Bacteria.p.Spirochaetes.c.Spirochaetia.o.Spirochaetales.f.Brevinemataceae.g.Brevinema	g50720	Probable E3 ubiquitin-protein ligase MYCBP2	mycbp2	0.564085	0.001698	1
d.Bacteria.p.Spirochaetes.c.Spirochaetia.o.Spirochaetales.f.Brevinemataceae.g.Brevinema	g49128	prostate stem cell antigen-like [Maylandia zebra]	PSCA	0.536988	0.0036682	1
d.Bacteria.p.Spirochaetes.c.Spirochaetia.o.Spirochaetales.f.Brevinemataceae.g.Brevinema	g30933	60S ribosomal protein L10a	rpl10a	0.517738	0.00610343	1
d.Bacteria.p.Spirochaetes.c.Spirochaetia.o.Spirochaetales.f.Brevinemataceae.g.Brevinema	g50718	60S ribosomal protein L10a	rpl10a	0.532991	0.00408736	1
d.Bacteria.p.Spirochaetes.c.Spirochaetia.o.Spirochaetales.f.Brevinemataceae.g.Brevinema	g53714	60S acidic ribosomal protein P2	rplp2	0.526674	0.0048367	1
d.Bacteria.p.Spirochaetes.c.Spirochaetia.o.Spirochaetales.f.Brevinemataceae.g.Brevinema	g30683	40S ribosomal protein S4	RPS4Y1	0.520787	0.00564169	1
d.Bacteria.p.Spirochaetes.c.Spirochaetia.o.Spirochaetales.f.Brevinemataceae.g.Brevinema	g45910	Serine/threonine-protein kinase SIK2	sik2	0.566489	0.00158074	1
d.Bacteria.p.Spirochaetes.c.Spirochaetia.o.Spirochaetales.f.Brevinemataceae.g.Brevinema	g50721	Protein TAR1	tar1	0.506178	0.00817057	1
d.Bacteria.p.Spirochaetes.c.Spirochaetia.o.Spirochaetales.f.Brevinemataceae.g.Brevinema	g28029	tripartite motif-containing protein 16-like	TRIM16	0.502576	0.00892947	1
d.Bacteria.p.Spirochaetes.c.Spirochaetia.o.Spirochaetales.f.Brevinemataceae.g.Brevinema	g100010	Ubiquitin carboxyl-terminal hydrolase 49	usp49	0.506509	0.00810366	1
